# Supplementary material for: Characterization of N6-Methyladenosine in Domesticated Yak Testes Before and After Sexual Maturity
Source: Front Cell Dev Biol. 2021 Nov 11;9:755670. doi: 10.3389/fcell.2021.755670 (PMC8632223; doi:10.3389/fcell.2021.755670)
Supplement: Supplementary file 1 [file Table2.XLSX]

## Sheet: Supplementary table S1. Statist
Supplementary table S2. Statistics of data results before and after quality pretreatment
sample	raw_reads(M)	raw_bases(G)	clean_reads(M)	clean_bases(G)	valid_bases(%)	Q30(%)	GC(%)
Y_1	22.43	6.73	22.26	6.41	95.24	93.19	48.92
Y_2	21.4	6.42	21.26	6.16	95.96	93.38	49
Y_3	21.81	6.54	21.64	6.25	95.49	93.24	49.48
M_1	23.79	7.14	23.62	6.83	95.76	93.23	48.91
M_2	21.64	6.49	21.5	6.22	95.81	92.95	49.25
M_3	23.19	6.96	23	6.65	95.62	92.63	48.81
Y_1_input	21.52	6.46	21.37	6.07	93.99	93.21	48.22
Y_2_input	22.29	6.69	22.17	6.31	94.42	93.68	47.91
Y_3_input	23.48	7.04	23.34	6.69	94.99	92.72	48.12
M_1_input	21.6	6.48	21.48	6.17	95.23	93.1	47.94
M_2_input	21.83	6.55	21.71	6.21	94.85	93.46	48.38
M_3_input	22.39	6.72	22.24	6.1	90.9	93.57	48.32
