# Supplementary material for: Characterization of N6-Methyladenosine in Domesticated Yak Testes Before and After Sexual Maturity
Source: Front Cell Dev Biol. 2021 Nov 11;9:755670. doi: 10.3389/fcell.2021.755670 (PMC8632223; doi:10.3389/fcell.2021.755670)
Supplement: Supplementary file 2 [file Table3.XLSX]

## Sheet: Supplementary table S2. Statist
Supplementary table S3. Statistical results of comparison rate with reference genome
Sample	Total_reads	Total_mapped	Multiple_mapped	Uniquely_mapped	Reads_mapped_in_proper_pairs
Y_1_input	42741672	40149533(93.93%)	4570169(10.69%)	35579364(83.24%)	39289640(91.92%)
Y_1	44510194	39856782(89.54%)	4268758(9.59%)	35588024(79.95%)	39045816(87.72%)
Y_2_input	44345812	41782276(94.21%)	4831028(10.89%)	36951248(83.32%)	40937794(92.31%)
Y_2	42525090	38985956(91.67%)	4240679(9.97%)	34745277(81.70%)	38174752(89.76%)
Y_3_input	46670896	43857656(93.97%)	4971127(10.65%)	38886529(83.32%)	42856740(91.82%)
Y_3	43286480	38362152(88.62%)	4190119(9.67%)	34172033(78.94%)	37580544(86.81%)
M_1_input	42950670	39980629(93.08%)	4483651(10.43%)	35496978(82.64%)	39042334(90.90%)
M_1	47237684	41908804(88.71%)	4393640(9.30%)	37515164(79.41%)	40974494(86.74%)
M_2_input	43420032	40830518(94.03%)	4701227(10.82%)	36129291(83.20%)	39950516(92.00%)
M_2	43002930	38469453(89.45%)	4130496(9.60%)	34338957(79.85%)	37612508(87.46%)
M_3_input	44481520	41797530(93.96%)	5059601(11.37%)	36737929(82.59%)	40997842(92.16%)
M_3	45995216	41174836(89.51%)	4316483(9.38%)	36858353(80.13%)	40249038(87.50%)
