# Supplementary material for: Characterization of N6-Methyladenosine in Domesticated Yak Testes Before and After Sexual Maturity
Source: Front Cell Dev Biol. 2021 Nov 11;9:755670. doi: 10.3389/fcell.2021.755670 (PMC8632223; doi:10.3389/fcell.2021.755670)
Supplement: Supplementary file 4 [file Table6.XLSX]

## Sheet: M-vs-Y-diff-pval-0.05-FC-1.5.ge
Supplementary Table S6. Differentially expressed genes based on transcriptome sequencing
gene_id	baseMean	lfcSE	stat	foldChange	log2FoldChange	pval	padj	up_down	expression_18M_1_input	expression_18M_2_input	expression_18M_3_input	expression_5Y_1_input	expression_5Y_2_input	expression_5Y_3_input	gene_symbol	description	GO_id	GO_term	pathway	pathway_description
ENSBGRG00000000012	856.979	0.202202	3.17752	1.56103	0.6425	0.0014854	0.0236477	Up	5.97284	7.77229	7.2575	14.1461	9.17588	11.7088	GBE1	1%2C4-alpha-glucan branching enzyme 1 [Source:HGNC Symbol%3BAcc:HGNC:4180]	GO:0003964,GO:0006310,GO:0009036,GO:0032197,GO:0032199,GO:0046872,GO:0090305	RNA-directed DNA polymerase activity|DNA recombination|type II site-specific deoxyribonuclease activity|transposition, RNA-mediated|reverse transcription involved in RNA-mediated transposition|metal ion binding|nucleic acid phosphodiester bond hydrolysis
ENSBGRG00000000014	1081.66	0.261098	3.60093	1.91879	0.940194	0.000317083	0.00951075	Up	2.75153	2.59762	2.4418	7.74259	3.44376	5.55358	ROBO1	roundabout guidance receptor 1 [Source:HGNC Symbol%3BAcc:HGNC:10249]	GO:0003964,GO:0006310,GO:0009036,GO:0032197,GO:0032199,GO:0046872,GO:0090305	RNA-directed DNA polymerase activity|DNA recombination|type II site-specific deoxyribonuclease activity|transposition, RNA-mediated|reverse transcription involved in RNA-mediated transposition|metal ion binding|nucleic acid phosphodiester bond hydrolysis
ENSBGRG00000000026	18.8018	0.436081	2.40764	2.07042	1.04993	0.016056	0.0907044	Up	0.0572005	0.0911119	0.124859	0.293269	0.0777099	0.334465	SAMSN1	SAM domain%2C SH3 domain and nuclear localization signals 1 [Source:HGNC Symbol%3BAcc:HGNC:10528]	GO:0005634,GO:0005737	nucleus|cytoplasm
ENSBGRG00000000031	2628.86	0.22889	-3.37586	0.58532	-0.772701	0.000735846	0.0160298	Down	18.6717	14.4599	17.8063	7.78112	13.1568	9.34274	USP25	ubiquitin specific peptidase 25 [Source:HGNC Symbol%3BAcc:HGNC:12624]	GO:0003964,GO:0046872	RNA-directed DNA polymerase activity|metal ion binding
ENSBGRG00000000038	1257.29	0.246083	2.70151	1.58534	0.664795	0.00690263	0.0561859	Up	18.5882	17.1887	17.9922	39.8702	20.8504	26.1027	BTG3	BTG anti-proliferation factor 3 [Source:HGNC Symbol%3BAcc:HGNC:1132]	GO:0005634,GO:0005737,GO:0008285,GO:0045930	nucleus|cytoplasm|negative regulation of cell proliferation|negative regulation of mitotic cell cycle	ko03018	RNA degradation
ENSBGRG00000000042	1648.4	0.275956	-2.59268	0.609009	-0.715464	0.00952321	0.066704	Down	32.4046	27.6835	27.6063	10.3863	22.4985	18.6229	C21orf91	chromosome 21 open reading frame 91 [Source:HGNC Symbol%3BAcc:HGNC:16459]	GO:0021895,GO:0060999	cerebral cortex neuron differentiation|positive regulation of dendritic spine development
ENSBGRG00000000062	4161.48	0.253999	4.71268	2.29265	1.19702	2.44478e-06	0.000357977	Up	16.6485	16.5104	14.7813	54.6261	26.2171	38.6949	APP	amyloid beta precursor protein [Source:HGNC Symbol%3BAcc:HGNC:620]	GO:0005634,GO:0005737	nucleus|cytoplasm
ENSBGRG00000000067	134.954	0.276474	3.13801	1.8246	0.86758	0.00170098	0.0253473	Up	0.30562	0.269428	0.238163	0.727954	0.420706	0.51731	APP	amyloid beta precursor protein [Source:HGNC Symbol%3BAcc:HGNC:620]	GO:0003964,GO:0006310,GO:0009036,GO:0032197,GO:0032199,GO:0046872,GO:0090305	RNA-directed DNA polymerase activity|DNA recombination|type II site-specific deoxyribonuclease activity|transposition, RNA-mediated|reverse transcription involved in RNA-mediated transposition|metal ion binding|nucleic acid phosphodiester bond hydrolysis
ENSBGRG00000000068	161.799	0.364375	3.6205	2.49531	1.31922	0.000294035	0.00906658	Up	0.55606	0.344414	0.545573	2.98839	0.753013	1.2726	ADAMTS1	ADAM metallopeptidase with thrombospondin type 1 motif 1 [Source:HGNC Symbol%3BAcc:HGNC:217]
ENSBGRG00000000082	99.4427	0.388018	-2.00866	0.58261	-0.779397	0.0445729	0.167328	Down	0.476003	0.295327	0.701387	0.144005	0.539044	0.18052	GRIK1	glutamate ionotropic receptor kainate type subunit 1 [Source:HGNC Symbol%3BAcc:HGNC:4579]	GO:0003964,GO:0006310,GO:0009036,GO:0032197,GO:0032199,GO:0046872,GO:0090305	RNA-directed DNA polymerase activity|DNA recombination|type II site-specific deoxyribonuclease activity|transposition, RNA-mediated|reverse transcription involved in RNA-mediated transposition|metal ion binding|nucleic acid phosphodiester bond hydrolysis
ENSBGRG00000000129	20.6078	0.428259	-6.67033	0.13806	-2.85663	2.55224e-11	2.03373e-08	Down	2.11143	2.29607	2.22981	0	0	0	OLIG1	oligodendrocyte transcription factor 1 [Source:HGNC Symbol%3BAcc:HGNC:16983]	GO:0003677,GO:0005634,GO:0006355,GO:0046983,GO:0048663,GO:0048709	DNA binding|nucleus|regulation of transcription, DNA-templated|protein dimerization activity|neuron fate commitment|oligodendrocyte differentiation
ENSBGRG00000000131	31.2522	0.391749	1.98985	1.71656	0.779521	0.0466076	0.172065	Up	0.160597	0.123447	0.222501	0.437606	0.191856	0.491554	OLIG1	oligodendrocyte transcription factor 1 [Source:HGNC Symbol%3BAcc:HGNC:16983]	GO:0004905,GO:0005886,GO:0005887,GO:0019221,GO:0035455,GO:0035456,GO:0051607,GO:0060337	type I interferon receptor activity|plasma membrane|integral component of plasma membrane|cytokine-mediated signaling pathway|response to interferon-alpha|response to interferon-beta|defense response to virus|type I interferon signaling pathway	ko04060,ko04151,ko04217,ko04380,ko04620,ko04621,ko04630,ko04650,ko05160,ko05162,ko05164,ko05165,ko05167,ko05168,ko05169,ko05200	Cytokine-cytokine receptor interaction|PI3K-Akt signaling pathway|Necroptosis|Osteoclast differentiation|Toll-like receptor signaling pathway|NOD-like receptor signaling pathway|Jak-STAT signaling pathway|Natural killer cell mediated cytotoxicity|Hepatitis C|Measles|Influenza A|Human papillomavirus infection|Kaposi sarcoma-associated herpesvirus infection|Herpes simplex virus 1 infection|Epstein-…
ENSBGRG00000000134	109.801	0.277159	3.19837	1.84863	0.886457	0.00138207	0.0228684	Up	1.48312	1.60893	1.47732	3.64736	2.12213	3.6299	IFNGR2	interferon gamma receptor 2 [Source:HGNC Symbol%3BAcc:HGNC:5440]	GO:0003964,GO:0004519,GO:0006310,GO:0046872	RNA-directed DNA polymerase activity|endonuclease activity|DNA recombination|metal ion binding	ko04060,ko04066,ko04217,ko04380,ko04630,ko04650,ko04658,ko04659,ko05140,ko05142,ko05145,ko05152,ko05164,ko05168,ko05200,ko05235,ko05321	Cytokine-cytokine receptor interaction|HIF-1 signaling pathway|Necroptosis|Osteoclast differentiation|Jak-STAT signaling pathway|Natural killer cell mediated cytotoxicity|Th1 and Th2 cell differentiation|Th17 cell differentiation|Leishmaniasis|Chagas disease (American trypanosomiasis)|Toxoplasmosis|Tuberculosis|Influenza A|Herpes simplex virus 1 infection|Pathways in cancer|PD-L1 expression and P…
ENSBGRG00000000146	700.029	0.212126	2.97455	1.54862	0.63098	0.00293419	0.0344056	Up	25.1022	15.7431	14.2436	43.4919	26.3173	34.0926	MRPS6	mitochondrial ribosomal protein S6 [Source:HGNC Symbol%3BAcc:HGNC:14051]	GO:0006020,GO:0006814,GO:0007422,GO:0015293,GO:0015798,GO:0016021,GO:0043576	inositol metabolic process|sodium ion transport|peripheral nervous system development|symporter activity|myo-inositol transport|integral component of membrane|regulation of respiratory gaseous exchange
ENSBGRG00000000150	945.265	0.333148	-3.40312	0.455732	-1.13374	0.000666217	0.0151449	Down	42.7475	36.1864	37.3772	9.74653	27.4854	10.7023	MRPS6	mitochondrial ribosomal protein S6 [Source:HGNC Symbol%3BAcc:HGNC:14051]
ENSBGRG00000000180	226.599	0.28672	4.13082	2.27267	1.18439	3.61465e-05	0.00244311	Up	1.8004	1.30647	1.78914	5.70751	3.07141	4.01659	DIPK2A	divergent protein kinase domain 2A [Source:HGNC Symbol%3BAcc:HGNC:28490]	GO:0000139,GO:0005615,GO:0014066,GO:0030126,GO:0034392,GO:0060038	Golgi membrane|extracellular space|regulation of phosphatidylinositol 3-kinase signaling|COPI vesicle coat|negative regulation of smooth muscle cell apoptotic process|cardiac muscle cell proliferation
ENSBGRG00000000182	426.63	0.315741	-3.64682	0.450172	-1.15145	0.00026551	0.00851114	Down	16.6688	15.7814	17.0934	3.20909	9.98831	7.75989	C3orf38	chromosome 3 open reading frame 38 [Source:HGNC Symbol%3BAcc:HGNC:28384]	GO:0005634	nucleus
ENSBGRG00000000198	38.5428	0.400584	3.96835	3.00978	1.58966	7.23711e-05	0.00364019	Up	0.104296	0.0990308	0.143214	0.849131	0.25724	0.381274	CD96	CD96 molecule [Source:HGNC Symbol%3BAcc:HGNC:16892]	GO:0000981,GO:0003677,GO:0046872	DNA-binding transcription factor activity, RNA polymerase II-specific|DNA binding|metal ion binding
ENSBGRG00000000208	99.8929	0.344129	2.9185	2.00602	1.00434	0.00351722	0.0382548	Up	0.508286	0.596539	0.711219	2.08833	0.846832	0.991	ITGB2	integrin subunit beta 2 [Source:HGNC Symbol%3BAcc:HGNC:6155]	GO:0001540,GO:0005178,GO:0005925,GO:0006909,GO:0007159,GO:0007160,GO:0007229,GO:0008305,GO:0009986,GO:0016020,GO:0016477,GO:0019901,GO:0030369,GO:0030593,GO:0031072,GO:0031623,GO:0032930,GO:0033627,GO:0034113,GO:0034687,GO:0035987,GO:0043113,GO:0043315,GO:0044853,GO:0046872,GO:0050730,GO:0071404,GO:0099568	amyloid-beta binding|integrin binding|focal adhesion|phagocytosis|leukocyte cell-cell adhesion|cell-matrix adhesion|integrin-mediated signaling pathway|integrin complex|cell surface|membrane|cell migration|protein kinase binding|ICAM-3 receptor activity|neutrophil chemotaxis|heat shock protein binding|receptor internalization|positive regulation of superoxide anion generation|cell adhesion mediat…	ko04015,ko04145,ko04390,ko04514,ko04610,ko04650,ko04670,ko04810,ko05133,ko05134,ko05140,ko05144,ko05146,ko05150,ko05152,ko05166,ko05323,ko05416	Rap1 signaling pathway|Phagosome|Hippo signaling pathway|Cell adhesion molecules (CAMs)|Complement and coagulation cascades|Natural killer cell mediated cytotoxicity|Leukocyte transendothelial migration|Regulation of actin cytoskeleton|Pertussis|Legionellosis|Leishmaniasis|Malaria|Amoebiasis|Staphylococcus aureus infection|Tuberculosis|Human T-cell leukemia virus 1 infection|Rheumatoid arthritis|…
ENSBGRG00000000210	1499.29	0.240221	-2.55601	0.653379	-0.614008	0.010588	0.0709302	Down	12.0185	11.7202	12.2767	5.37898	9.889	9.02894	PLCL1	phospholipase C like 1 (inactive) [Source:HGNC Symbol%3BAcc:HGNC:9063]	GO:0004435,GO:0004629,GO:0005737,GO:0005886,GO:0006629,GO:0007214,GO:0032228,GO:0033135,GO:0035556,GO:0050811,GO:0070679,GO:0120163,GO:1900122	phosphatidylinositol phospholipase C activity|phospholipase C activity|cytoplasm|plasma membrane|lipid metabolic process|gamma-aminobutyric acid signaling pathway|regulation of synaptic transmission, GABAergic|regulation of peptidyl-serine phosphorylation|intracellular signal transduction|GABA receptor binding|inositol 1,4,5 trisphosphate binding|negative regulation of cold-induced thermogenesis|…	ko04727	GABAergic synapse
ENSBGRG00000000213	516.921	0.259519	2.32186	1.51841	0.602565	0.0202407	0.1046	Up	2.86079	2.84286	2.92352	6.1333	3.05632	4.76868	NFE2L2	nuclear factor%2C erythroid 2 like 2 [Source:HGNC Symbol%3BAcc:HGNC:7782]	GO:0000976,GO:0003700,GO:0005634,GO:0005737,GO:0005829,GO:0010499,GO:0016567,GO:0034599,GO:0043161,GO:0045454,GO:0045893,GO:0045944,GO:0071498	transcription regulatory region sequence-specific DNA binding|DNA-binding transcription factor activity|nucleus|cytoplasm|cytosol|proteasomal ubiquitin-independent protein catabolic process|protein ubiquitination|cellular response to oxidative stress|proteasome-mediated ubiquitin-dependent protein catabolic process|cell redox homeostasis|positive regulation of transcription, DNA-templated|positiv…	ko04141,ko04212,ko05200,ko05225,ko05418	Protein processing in endoplasmic reticulum|Longevity regulating pathway - worm|Pathways in cancer|Hepatocellular carcinoma|Fluid shear stress and atherosclerosis
ENSBGRG00000000217	3.07736	0.397068	-2.1197	0.557999	-0.841666	0.0340309		Down	0	0	0	0	0	0	MSTN	myostatin [Source:HGNC Symbol%3BAcc:HGNC:4223]	GO:0000139,GO:0009306,GO:0016021,GO:0046907	Golgi membrane|protein secretion|integral component of membrane|intracellular transport
ENSBGRG00000000221	36.0859	0.372563	2.86507	2.09568	1.06742	0.00416913	0.041926	Up	0.169481	0.234529	0.126606	0.593032	0.330933	0.307599	F3	coagulation factor III%2C tissue factor [Source:HGNC Symbol%3BAcc:HGNC:3541]	GO:0001938,GO:0002020,GO:0002541,GO:0004252,GO:0005543,GO:0005615,GO:0005886,GO:0006919,GO:0007596,GO:0009986,GO:0010641,GO:0016021,GO:0019221,GO:0031012,GO:0045766,GO:0051897,GO:0062023,GO:1905286	positive regulation of endothelial cell proliferation|protease binding|activation of plasma proteins involved in acute inflammatory response|serine-type endopeptidase activity|phospholipid binding|extracellular space|plasma membrane|activation of cysteine-type endopeptidase activity involved in apoptotic process|blood coagulation|cell surface|positive regulation of platelet-derived growth factor …	ko05168	Herpes simplex virus 1 infection
ENSBGRG00000000226	27.962	0.409124	4.78104	3.87996	1.95604	1.7439e-06	0.000274027	Up	0.0808918	0.10163	0.0247862	0.536634	0.402897	0.487153	SLAMF6	SLAM family member 6 [Source:HGNC Symbol%3BAcc:HGNC:21392]	GO:0005886,GO:0016021,GO:0032729,GO:0032740,GO:0045087,GO:0045954,GO:0050776,GO:0070062,GO:0072540	plasma membrane|integral component of membrane|positive regulation of interferon-gamma production|positive regulation of interleukin-17 production|innate immune response|positive regulation of natural killer cell mediated cytotoxicity|regulation of immune response|extracellular exosome|T-helper 17 cell lineage commitment
ENSBGRG00000000228	19780.8	0.287238	-2.6214	0.593383	-0.752965	0.00875707	0.0637414	Down	168.655	150.686	153.643	50.728	125.361	94.62	KIF17	kinesin family member 17 [Source:HGNC Symbol%3BAcc:HGNC:19167]	GO:0003777,GO:0005524,GO:0005871,GO:0005874,GO:0005929,GO:0005930,GO:0007017,GO:0007018,GO:0008017,GO:0008574,GO:0015031,GO:0015630,GO:0016192,GO:0016887,GO:0030992,GO:0031503,GO:0032391,GO:0032839,GO:0036064,GO:0042073,GO:0043005,GO:0098971,GO:1990075	microtubule motor activity|ATP binding|kinesin complex|microtubule|cilium|axoneme|microtubule-based process|microtubule-based movement|microtubule binding|ATP-dependent microtubule motor activity, plus-end-directed|protein transport|microtubule cytoskeleton|vesicle-mediated transport|ATPase activity|intraciliary transport particle B|protein-containing complex localization|photoreceptor connecting…
ENSBGRG00000000229	394.735	0.348274	-2.60599	0.533072	-0.907597	0.00916096	0.0654231	Down	18.4032	15.567	17.8933	4.5336	14.7831	6.12121	PAQR9	progestin and adipoQ receptor family member 9 [Source:HGNC Symbol%3BAcc:HGNC:30131]	GO:0005496,GO:0005886,GO:0016021,GO:0038023	steroid binding|plasma membrane|integral component of membrane|signaling receptor activity
ENSBGRG00000000230	2571.03	0.346142	-2.82288	0.507993	-0.977118	0.00475939	0.0453761	Down	108.04	93.8371	141.647	29.5415	98.5731	37.2164	TMCO2	transmembrane and coiled-coil domains 2 [Source:HGNC Symbol%3BAcc:HGNC:23312]	GO:0016021	integral component of membrane
ENSBGRG00000000242	329.124	0.337569	-2.13097	0.607371	-0.719349	0.0330916	0.140338	Down	1.50365	1.34028	1.37729	0.458984	1.5472	0.774925	GPC1	glypican 1 [Source:HGNC Symbol%3BAcc:HGNC:4449]	GO:0046872	metal ion binding
ENSBGRG00000000252	44.195	0.368771	2.23408	1.77014	0.823863	0.0254781	0.12022	Up	0.223277	0.16385	0.318438	0.916988	0.221056	0.471954	CD84	CD84 molecule [Source:HGNC Symbol%3BAcc:HGNC:1704]
ENSBGRG00000000265	393.218	0.257114	2.63173	1.59843	0.676653	0.00849524	0.0627432	Up	4.33308	3.39204	3.85932	9.03287	4.45518	6.10989	CCDC126	coiled-coil domain containing 126 [Source:HGNC Symbol%3BAcc:HGNC:22398]	GO:0005634,GO:0005737	nucleus|cytoplasm
ENSBGRG00000000276	1215.34	0.262672	-3.05309	0.573568	-0.801963	0.00226496	0.0297928	Down	23.5734	18.9871	15.7482	6.53151	12.8169	12.8007	HERPUD2	HERPUD family member 2 [Source:HGNC Symbol%3BAcc:HGNC:21915]	GO:0003964,GO:0006310,GO:0009036,GO:0032197,GO:0032199,GO:0046872,GO:0090305	RNA-directed DNA polymerase activity|DNA recombination|type II site-specific deoxyribonuclease activity|transposition, RNA-mediated|reverse transcription involved in RNA-mediated transposition|metal ion binding|nucleic acid phosphodiester bond hydrolysis
ENSBGRG00000000280	217.029	0.342922	2.44382	1.78762	0.83804	0.0145327	0.0853469	Up	0.888393	0.766526	1.22458	3.28601	1.15495	1.47977	ADARB1	adenosine deaminase RNA specific B1 [Source:HGNC Symbol%3BAcc:HGNC:226]	GO:0003723,GO:0003725,GO:0003726,GO:0003729,GO:0005634,GO:0005654,GO:0005730,GO:0005737,GO:0005829,GO:0006382,GO:0006396,GO:0006397,GO:0007274,GO:0008251,GO:0008285,GO:0016553,GO:0021610,GO:0021618,GO:0021965,GO:0030336,GO:0035264,GO:0044387,GO:0045070,GO:0045087,GO:0046872,GO:0050884,GO:0051607,GO:0051726,GO:0060384,GO:0060415,GO:0061744,GO:0097049	RNA binding|double-stranded RNA binding|double-stranded RNA adenosine deaminase activity|mRNA binding|nucleus|nucleoplasm|nucleolus|cytoplasm|cytosol|adenosine to inosine editing|RNA processing|mRNA processing|neuromuscular synaptic transmission|tRNA-specific adenosine deaminase activity|negative regulation of cell proliferation|base conversion or substitution editing|facial nerve morphogenesis|h…
ENSBGRG00000000285	276.182	0.290169	-2.26498	0.634097	-0.657225	0.0235142	0.114555	Down	1.42625	1.42011	1.60556	0.69142	1.33252	0.725568	CIART	circadian associated repressor of transcription [Source:HGNC Symbol%3BAcc:HGNC:25200]	GO:0000980,GO:0005634,GO:0016605,GO:0032922,GO:0045475,GO:0045892,GO:0070888	RNA polymerase II distal enhancer sequence-specific DNA binding|nucleus|PML body|circadian regulation of gene expression|locomotor rhythm|negative regulation of transcription, DNA-templated|E-box binding
ENSBGRG00000000289	2928.83	0.230299	-2.55079	0.665521	-0.587445	0.0107479	0.0715258	Down	120.559	105.859	109.509	52.7015	100.366	75.3884	GTSF1	gametocyte specific factor 1 [Source:HGNC Symbol%3BAcc:HGNC:26565]	GO:0005737,GO:0007283,GO:0030154,GO:0046872	cytoplasm|spermatogenesis|cell differentiation|metal ion binding	ko05168	Herpes simplex virus 1 infection
ENSBGRG00000000294	96.6828	0.309792	2.24023	1.61777	0.694007	0.0250758	0.119086	Up	0.673526	0.420106	0.317782	0.880603	0.772296	1.06043	DAB1	DAB adaptor protein 1 [Source:HGNC Symbol%3BAcc:HGNC:2661]	GO:0003964,GO:0006310,GO:0009036,GO:0032197,GO:0032199,GO:0046872,GO:0090305	RNA-directed DNA polymerase activity|DNA recombination|type II site-specific deoxyribonuclease activity|transposition, RNA-mediated|reverse transcription involved in RNA-mediated transposition|metal ion binding|nucleic acid phosphodiester bond hydrolysis
ENSBGRG00000000305	65.761	0.347753	2.28523	1.73471	0.794696	0.0222992	0.110815	Up	0.118802	0.0415066	0.18981	0.328027	0.19398	0.223878	NCKAP5	NCK associated protein 5 [Source:HGNC Symbol%3BAcc:HGNC:29847]	GO:0001578,GO:0007019,GO:0035371	microtubule bundle formation|microtubule depolymerization|microtubule plus-end
ENSBGRG00000000308	56.0004	0.378073	3.71094	2.64452	1.40301	0.00020649	0.00727038	Up	0.446835	0.842931	0.410709	3.49251	1.2577	1.11375	CD48	CD48 molecule [Source:HGNC Symbol%3BAcc:HGNC:1683]	GO:0005634,GO:0005737	nucleus|cytoplasm	ko04650	Natural killer cell mediated cytotoxicity
ENSBGRG00000000315	467.156	0.237032	-3.51129	0.561637	-0.83229	0.000445933	0.0117826	Down	7.79212	8.09151	10.108	3.32765	5.58798	4.6223	CAPN10	calpain 10 [Source:HGNC Symbol%3BAcc:HGNC:1477]	GO:0004198,GO:0005622,GO:0032869	calcium-dependent cysteine-type endopeptidase activity|intracellular|cellular response to insulin stimulus
ENSBGRG00000000320	173.024	0.308567	2.07134	1.55741	0.639146	0.0383271	0.152927	Up	2.46092	2.54569	1.80963	3.82579	2.23934	6.40081	HERPUD2	HERPUD family member 2 [Source:HGNC Symbol%3BAcc:HGNC:21915]	GO:0003964,GO:0006310,GO:0009036,GO:0032197,GO:0032199,GO:0046872,GO:0090305	RNA-directed DNA polymerase activity|DNA recombination|type II site-specific deoxyribonuclease activity|transposition, RNA-mediated|reverse transcription involved in RNA-mediated transposition|metal ion binding|nucleic acid phosphodiester bond hydrolysis
ENSBGRG00000000335	1205.11	0.375878	-2.33666	0.544008	-0.8783	0.0194567	0.102496	Down	9.84615	7.46858	10.8347	1.7924	9.5973	3.42453	BCL2L14	BCL2 like 14 [Source:HGNC Symbol%3BAcc:HGNC:16657]	GO:0005737,GO:0006915,GO:0042981	cytoplasm|apoptotic process|regulation of apoptotic process
ENSBGRG00000000336	120.254	0.285083	2.51711	1.64443	0.717584	0.0118323	0.0754609	Up	1.01809	0.985439	1.48623	2.67625	1.72373	1.78257	ACVRL1	activin A receptor like type 1 [Source:HGNC Symbol%3BAcc:HGNC:175]
ENSBGRG00000000344	186.433	0.2922	-2.05957	0.658928	-0.601807	0.0394393	0.155457	Down	2.13598	3.33955	3.01738	1.04785	2.46857	1.82335	SLC25A24	solute carrier family 25 member 24 [Source:HGNC Symbol%3BAcc:HGNC:20662]	GO:0003964,GO:0006310,GO:0009036,GO:0032197,GO:0032199,GO:0046872,GO:0090305	RNA-directed DNA polymerase activity|DNA recombination|type II site-specific deoxyribonuclease activity|transposition, RNA-mediated|reverse transcription involved in RNA-mediated transposition|metal ion binding|nucleic acid phosphodiester bond hydrolysis
ENSBGRG00000000347	306.851	0.237169	4.63056	2.14091	1.09822	3.64681e-06	0.000475712	Up	4.93873	4.1691	3.35105	12.8407	8.92322	10.2174	DDAH1	dimethylarginine dimethylaminohydrolase 1 [Source:HGNC Symbol%3BAcc:HGNC:2715]	GO:0005634,GO:0005737	nucleus|cytoplasm
ENSBGRG00000000348	895.257	0.359147	-3.0504	0.46796	-1.09554	0.00228535	0.0299378	Down	3.58555	0.4307	1.87163	0.236319	0.900633	2.75441	C12orf54	chromosome 12 open reading frame 54 [Source:HGNC Symbol%3BAcc:HGNC:28553]	GO:0005634,GO:0005737	nucleus|cytoplasm
ENSBGRG00000000351	62.4479	0.381214	-2.0351	0.584061	-0.77581	0.0418406	0.161229	Down	0.736387	1.02253	0.649563	0.273737	0.814614	0.18604	EEPD1	endonuclease/exonuclease/phosphatase family domain containing 1 [Source:HGNC Symbol%3BAcc:HGNC:22223]	GO:0003677,GO:0006281	DNA binding|DNA repair
ENSBGRG00000000356	3027.44	0.337287	-2.97854	0.4984	-1.00462	0.00289623	0.0341768	Down	44.7091	41.3785	42.1403	7.75153	29.2412	21.0192	SPATA18	spermatogenesis associated 18 [Source:HGNC Symbol%3BAcc:HGNC:29579]	GO:0003964,GO:0006310,GO:0009036,GO:0032197,GO:0032199,GO:0046872,GO:0090305	RNA-directed DNA polymerase activity|DNA recombination|type II site-specific deoxyribonuclease activity|transposition, RNA-mediated|reverse transcription involved in RNA-mediated transposition|metal ion binding|nucleic acid phosphodiester bond hydrolysis
ENSBGRG00000000358	241.273	0.283083	2.96655	1.78978	0.83978	0.00301159	0.0348592	Up	3.84517	5.8667	4.41303	13.487	6.97942	8.60475	LAG 3	lymphocyte activating 3 [Source:HGNC Symbol%3BAcc:HGNC:6476]
ENSBGRG00000000361	9032.6	0.313665	-2.89513	0.532886	-0.9081	0.00379004	0.0400104	Down	121.197	120.384	125.527	28.149	90.4143	68.1915	SPATA6	spermatogenesis associated 6 [Source:HGNC Symbol%3BAcc:HGNC:18309]	GO:0003964,GO:0006310,GO:0009036,GO:0032197,GO:0032199,GO:0046872,GO:0090305	RNA-directed DNA polymerase activity|DNA recombination|type II site-specific deoxyribonuclease activity|transposition, RNA-mediated|reverse transcription involved in RNA-mediated transposition|metal ion binding|nucleic acid phosphodiester bond hydrolysis
ENSBGRG00000000362	76.3145	0.281773	2.09128	1.50448	0.589267	0.0365026	0.148482	Up	0.379344	0.323967	0.513361	0.56819	0.590163	0.710749	ORMDL2	ORMDL sphingolipid biosynthesis regulator 2 [Source:HGNC Symbol%3BAcc:HGNC:16037]	GO:0005886,GO:0007275,GO:0016021,GO:0016055,GO:0031410,GO:0090263	plasma membrane|multicellular organism development|integral component of membrane|Wnt signaling pathway|cytoplasmic vesicle|positive regulation of canonical Wnt signaling pathway
ENSBGRG00000000386	653.324	0.270086	2.17938	1.50381	0.588622	0.0293031	0.130321	Up	6.9996	5.70193	5.93464	14.1067	6.57163	9.93999	MLF2	myeloid leukemia factor 2 [Source:HGNC Symbol%3BAcc:HGNC:7126]	GO:0003677,GO:0005634,GO:0005737,GO:0006355,GO:0006952	DNA binding|nucleus|cytoplasm|regulation of transcription, DNA-templated|defense response
ENSBGRG00000000413	137.45	0.301777	2.03683	1.5312	0.614667	0.0416674	0.160971	Up	2.19655	1.45757	1.87829	3.02514	0.809522	3.26322	OSTC	oligosaccharyltransferase complex non-catalytic subunit [Source:HGNC Symbol%3BAcc:HGNC:24448]	GO:0003964,GO:0006310,GO:0009036,GO:0032197,GO:0032199,GO:0046872,GO:0090305	RNA-directed DNA polymerase activity|DNA recombination|type II site-specific deoxyribonuclease activity|transposition, RNA-mediated|reverse transcription involved in RNA-mediated transposition|metal ion binding|nucleic acid phosphodiester bond hydrolysis
ENSBGRG00000000427	142.829	0.278629	2.38726	1.58574	0.66516	0.0169744	0.0939984	Up	1.13117	1.16811	0.812572	1.72738	1.40736	2.40345	TMEM59L	transmembrane protein 59 like [Source:HGNC Symbol%3BAcc:HGNC:13237]	GO:0000139,GO:0016021	Golgi membrane|integral component of membrane
ENSBGRG00000000430	116.331	0.364883	4.02335	2.76648	1.46805	5.7375e-05	0.00329257	Up	0.334132	0.331627	0.130332	1.17572	0.621751	0.798412	SLC25A23	solute carrier family 25 member 23 [Source:HGNC Symbol%3BAcc:HGNC:19375]	GO:0002082,GO:0005347,GO:0005509,GO:0005739,GO:0005743,GO:0006851,GO:0016021,GO:0036444,GO:0043457,GO:0051282,GO:0071277,GO:0097274	regulation of oxidative phosphorylation|ATP transmembrane transporter activity|calcium ion binding|mitochondrion|mitochondrial inner membrane|mitochondrial calcium ion transmembrane transport|integral component of membrane|calcium import into the mitochondrion|regulation of cellular respiration|regulation of sequestering of calcium ion|cellular response to calcium ion|urea homeostasis
ENSBGRG00000000437	372.79	0.29761	3.04563	1.87438	0.90641	0.00232192	0.0300717	Up	1.49093	1.28831	1.07156	3.86664	1.4079	2.22332	OSBPL6	oxysterol binding protein like 6 [Source:HGNC Symbol%3BAcc:HGNC:16388]	GO:0005634,GO:0005737	nucleus|cytoplasm	ko05168	Herpes simplex virus 1 infection
ENSBGRG00000000438	6.7339	0.439035	3.60501	2.99536	1.58273	0.000312138		Up	0.0318218	0	0	0.350165	0.151638	0.119616	CAPN10	calpain 10 [Source:HGNC Symbol%3BAcc:HGNC:1477]	GO:0004930,GO:0004950,GO:0005886,GO:0005887,GO:0007010,GO:0007186,GO:0007204,GO:0016494,GO:0035025,GO:0038023,GO:0048246,GO:0051482,GO:0070098,GO:1901386,GO:1904456	G protein-coupled receptor activity|chemokine receptor activity|plasma membrane|integral component of plasma membrane|cytoskeleton organization|G protein-coupled receptor signaling pathway|positive regulation of cytosolic calcium ion concentration|C-X-C chemokine receptor activity|positive regulation of Rho protein signal transduction|signaling receptor activity|macrophage chemotaxis|positive reg…	ko04080	Neuroactive ligand-receptor interaction
ENSBGRG00000000446	212.434	0.290646	-3.83641	0.461679	-1.11504	0.000124845	0.00527975	Down	2.13389	1.183	2.09777	0.77957	1.24394	0.623692	PDE1B	phosphodiesterase 1B [Source:HGNC Symbol%3BAcc:HGNC:8775]	GO:0001975,GO:0004115,GO:0004117,GO:0005516,GO:0005829,GO:0006915,GO:0007186,GO:0007626,GO:0008542,GO:0030224,GO:0036006,GO:0042053,GO:0042428,GO:0043025,GO:0046872,GO:0047555,GO:0097011	response to amphetamine|3',5'-cyclic-AMP phosphodiesterase activity|calmodulin-dependent cyclic-nucleotide phosphodiesterase activity|calmodulin binding|cytosol|apoptotic process|G protein-coupled receptor signaling pathway|locomotory behavior|visual learning|monocyte differentiation|cellular response to macrophage colony-stimulating factor stimulus|regulation of dopamine metabolic process|seroto…	ko00230,ko04020,ko04740,ko04742,ko04924,ko05032	Purine metabolism|Calcium signaling pathway|Olfactory transduction|Taste transduction|Renin secretion|Morphine addiction
ENSBGRG00000000461	11.3592	0.443516	2.16469	1.94541	0.960073	0.0304116	0.13307	Up	0.0686439	0.0165875	0.0627224	0.293603	0.117286	0.0985631	NR4A3	nuclear receptor subfamily 4 group A member 3 [Source:HGNC Symbol%3BAcc:HGNC:7982]	GO:0000122,GO:0000977,GO:0000978,GO:0001077,GO:0001223,GO:0001707,GO:0003677,GO:0003707,GO:0004879,GO:0005634,GO:0005667,GO:0007369,GO:0007411,GO:0008270,GO:0009444,GO:0010613,GO:0010828,GO:0019901,GO:0021766,GO:0030534,GO:0031100,GO:0032765,GO:0035035,GO:0035259,GO:0035497,GO:0035726,GO:0038097,GO:0042542,GO:0042629,GO:0042803,GO:0043303,GO:0043434,GO:0043524,GO:0043565,GO:0044320,GO:0045333,GO:…	negative regulation of transcription by RNA polymerase II|RNA polymerase II regulatory region sequence-specific DNA binding|RNA polymerase II proximal promoter sequence-specific DNA binding|proximal promoter DNA-binding transcription activator activity, RNA polymerase II-specific|transcription coactivator binding|mesoderm formation|DNA binding|steroid hormone receptor activity|nuclear receptor ac…	ko05202	Transcriptional misregulation in cancer
ENSBGRG00000000466	424.697	0.243586	2.58474	1.54715	0.629609	0.00974512	0.0673396	Up	3.37797	2.77791	3.41015	6.49618	3.8403	4.7896	KLHL26	kelch like family member 26 [Source:HGNC Symbol%3BAcc:HGNC:25623]
ENSBGRG00000000474	689.007	0.335221	-2.75725	0.526941	-0.924288	0.005829	0.0510504	Down	79.2624	43.483	45.6004	13.6138	43.8573	26.5539	C2orf88	chromosome 2 open reading frame 88 [Source:HGNC Symbol%3BAcc:HGNC:28191]	GO:0005886,GO:0034237	plasma membrane|protein kinase A regulatory subunit binding
ENSBGRG00000000480	137.729	0.342623	-2.18948	0.594535	-0.750165	0.028562	0.128776	Down	2.0964	3.96579	2.9644	1.07459	2.81731	1.21716	SLC25A41	solute carrier family 25 member 41 [Source:HGNC Symbol%3BAcc:HGNC:28533]	GO:0005347,GO:0005743,GO:0016021	ATP transmembrane transporter activity|mitochondrial inner membrane|integral component of membrane
ENSBGRG00000000505	144.432	0.316264	-2.43739	0.586068	-0.770859	0.0147936	0.0862435	Down	1.11899	0.775706	1.38256	0.447377	0.827875	0.455109	MFSD6	major facilitator superfamily domain containing 6 [Source:HGNC Symbol%3BAcc:HGNC:24711]	GO:0016021	integral component of membrane
ENSBGRG00000000508	286.82	0.291364	-2.31214	0.626908	-0.673674	0.0207699	0.106504	Down	0.791664	1.33172	0.928124	0.477948	0.79687	0.70008	KIF1A	kinesin family member 1A [Source:HGNC Symbol%3BAcc:HGNC:888]	GO:0003777,GO:0005524,GO:0005829,GO:0005871,GO:0005874,GO:0007018,GO:0008017,GO:0008021,GO:0008089,GO:0008574,GO:0016192,GO:0016887,GO:0022027,GO:0030424,GO:0030425,GO:0030705,GO:0032991,GO:0042802,GO:0042803,GO:0043005,GO:0043025,GO:0098793,GO:0098794,GO:0098840,GO:1904115,GO:1990048,GO:1990049	microtubule motor activity|ATP binding|cytosol|kinesin complex|microtubule|microtubule-based movement|microtubule binding|synaptic vesicle|anterograde axonal transport|ATP-dependent microtubule motor activity, plus-end-directed|vesicle-mediated transport|ATPase activity|interkinetic nuclear migration|axon|dendrite|cytoskeleton-dependent intracellular transport|protein-containing complex|identical…
ENSBGRG00000000520	1175.59	0.226762	3.04609	1.61411	0.690738	0.00231842	0.0300521	Up	4.64496	4.00364	3.56598	8.94643	5.67199	7.02095	DPYSL2	dihydropyrimidinase like 2 [Source:HGNC Symbol%3BAcc:HGNC:3014]	GO:0005829,GO:0005856,GO:0005886,GO:0006897,GO:0007010,GO:0007411,GO:0007420,GO:0008017,GO:0016810,GO:0019901,GO:0030424,GO:0030425,GO:0030516,GO:0043025,GO:0043209	cytosol|cytoskeleton|plasma membrane|endocytosis|cytoskeleton organization|axon guidance|brain development|microtubule binding|hydrolase activity, acting on carbon-nitrogen (but not peptide) bonds|protein kinase binding|axon|dendrite|regulation of axon extension|neuronal cell body|myelin sheath
ENSBGRG00000000526	213.444	0.273151	2.38235	1.56998	0.650742	0.0172023	0.094741	Up	0.942777	1.15222	1.16209	2.30777	1.305	1.38221	ADGRE5	adhesion G protein-coupled receptor E5 [Source:HGNC Symbol%3BAcc:HGNC:1711]	GO:0004930,GO:0005509,GO:0005622,GO:0005887,GO:0007155,GO:0007166,GO:0007189	G protein-coupled receptor activity|calcium ion binding|intracellular|integral component of plasma membrane|cell adhesion|cell surface receptor signaling pathway|adenylate cyclase-activating G protein-coupled receptor signaling pathway
ENSBGRG00000000530	1482.1	0.254337	-2.35307	0.660452	-0.598473	0.0186191	0.0998202	Down	9.25615	8.2885	10.4664	4.18514	8.24896	6.03311	SOX5	SRY-box transcription factor 5 [Source:HGNC Symbol%3BAcc:HGNC:11201]	GO:0003964,GO:0046872	RNA-directed DNA polymerase activity|metal ion binding
ENSBGRG00000000539	2540.53	0.270229	2.37491	1.56024	0.641768	0.0175533	0.0961843	Up	19.8833	19.4117	17.9704	45.79	20.2096	30.9147	HSPD1	heat shock protein family D (Hsp60) member 1 [Source:HGNC Symbol%3BAcc:HGNC:5261]	GO:0005524,GO:0005737,GO:0005739,GO:0005759,GO:0005829,GO:0006458,GO:0007005,GO:0008637,GO:0009409,GO:0016787,GO:0032991,GO:0042026,GO:0042110,GO:0045041,GO:0051082	ATP binding|cytoplasm|mitochondrion|mitochondrial matrix|cytosol|'de novo' protein folding|mitochondrion organization|apoptotic mitochondrial changes|response to cold|hydrolase activity|protein-containing complex|protein refolding|T cell activation|protein import into mitochondrial intermembrane space|unfolded protein binding	ko03018,ko04212,ko04940,ko05134,ko05152	RNA degradation|Longevity regulating pathway - worm|Type I diabetes mellitus|Legionellosis|Tuberculosis
ENSBGRG00000000561	332.95	0.297193	-2.10704	0.647882	-0.626196	0.0351145	0.144584	Down	2.0634	2.27538	2.824	1.20086	2.39563	1.74142	MAMDC2	MAM domain containing 2 [Source:HGNC Symbol%3BAcc:HGNC:23673]	GO:0005634,GO:0005737	nucleus|cytoplasm
ENSBGRG00000000563	496.758	0.309474	-2.00584	0.65033	-0.620756	0.0448735	0.168164	Down	5.40583	3.48668	4.69151	1.85454	4.11911	3.71237	PMEL	premelanosome protein [Source:HGNC Symbol%3BAcc:HGNC:10880]	GO:0005576,GO:0005771,GO:0005789,GO:0005794,GO:0005887,GO:0032438,GO:0042438,GO:0042470	extracellular region|multivesicular body|endoplasmic reticulum membrane|Golgi apparatus|integral component of plasma membrane|melanosome organization|melanin biosynthetic process|melanosome
ENSBGRG00000000564	297.658	0.319929	-3.53682	0.456432	-1.13153	0.000404982	0.0110676	Down	6.13656	6.10837	7.48878	1.55295	4.52131	2.69825	FNDC7	fibronectin type III domain containing 7 [Source:HGNC Symbol%3BAcc:HGNC:26668]
ENSBGRG00000000571	392.037	0.331148	-2.51499	0.561425	-0.832834	0.0119037	0.0756949	Down	6.94917	5.25102	7.34012	1.50646	5.96881	2.65723	DRAM1	DNA damage regulated autophagy modulator 1 [Source:HGNC Symbol%3BAcc:HGNC:25645]	GO:0005634,GO:0005737	nucleus|cytoplasm
ENSBGRG00000000576	63.1014	0.305049	2.66674	1.75745	0.813488	0.00765904	0.0590529	Up	0.806551	0.952493	0.610671	1.64881	1.17223	1.89013	C8A	complement C8 alpha chain [Source:HGNC Symbol%3BAcc:HGNC:1352]	GO:0003964,GO:0006310,GO:0009036,GO:0032197,GO:0032199,GO:0046872,GO:0090305	RNA-directed DNA polymerase activity|DNA recombination|type II site-specific deoxyribonuclease activity|transposition, RNA-mediated|reverse transcription involved in RNA-mediated transposition|metal ion binding|nucleic acid phosphodiester bond hydrolysis
ENSBGRG00000000591	306.002	0.253742	2.93467	1.67557	0.744649	0.00333902	0.0372259	Up	2.06314	2.37163	1.82385	4.69668	2.69762	3.14509	BCAR3	BCAR3 adaptor protein%2C NSP family member [Source:HGNC Symbol%3BAcc:HGNC:973]	GO:0005085,GO:0005622,GO:0007264,GO:0033138	guanyl-nucleotide exchange factor activity|intracellular|small GTPase mediated signal transduction|positive regulation of peptidyl-serine phosphorylation
ENSBGRG00000000596	2847.05	0.30902	-2.20746	0.623236	-0.68215	0.0272818	0.125165	Down	58.5579	46.3437	62.6689	19.2852	51.883	29.5202	ACRBP	acrosin binding protein [Source:HGNC Symbol%3BAcc:HGNC:17195]	GO:0001669,GO:0002080,GO:0005576,GO:0005634	acrosomal vesicle|acrosomal membrane|extracellular region|nucleus
ENSBGRG00000000608	7.91838	0.436383	-2.01837	0.543073	-0.880783	0.0435527	0.164847	Down	0.535036	0.257847	0.0347926	0.0390038	0.0747124	0.0359652	KRT7	keratin 7 [Source:HGNC Symbol%3BAcc:HGNC:6445]	GO:0005198,GO:0005737,GO:0045095	structural molecule activity|cytoplasm|keratin filament
ENSBGRG00000000616	112.172	0.304451	-2.85614	0.547316	-0.869554	0.00428828	0.0426855	Down	1.43567	1.16723	1.42735	0.375587	0.804862	0.690685	ADA2	adenosine deaminase 2 [Source:HGNC Symbol%3BAcc:HGNC:1839]	GO:0003964,GO:0006310,GO:0009036,GO:0032197,GO:0032199,GO:0046872,GO:0090305	RNA-directed DNA polymerase activity|DNA recombination|type II site-specific deoxyribonuclease activity|transposition, RNA-mediated|reverse transcription involved in RNA-mediated transposition|metal ion binding|nucleic acid phosphodiester bond hydrolysis
ENSBGRG00000000632	385.778	0.364061	-2.59233	0.519873	-0.943768	0.00953278	0.066725	Down	4.80554	3.6857	4.18375	0.602595	2.24931	2.91071	MANSC1	MANSC domain containing 1 [Source:HGNC Symbol%3BAcc:HGNC:25505]	GO:0016021	integral component of membrane
ENSBGRG00000000640	101.799	0.359961	-2.14704	0.585259	-0.772853	0.0317897	0.136615	Down	6.67566	4.25684	5.41652	1.42445	6.65252	3.01061	TEX49	testis expressed 49 [Source:HGNC Symbol%3BAcc:HGNC:48628]	GO:0003964,GO:0004519,GO:0006310,GO:0046872	RNA-directed DNA polymerase activity|endonuclease activity|DNA recombination|metal ion binding
ENSBGRG00000000653	22.4493	0.437449	-4.60343	0.247626	-2.01377	4.1558e-06	0.00051999	Down	0.203092	0.681502	0.739033	0.0509579	0.0497385	0.141193	ACMSD	aminocarboxymuconate semialdehyde decarboxylase [Source:HGNC Symbol%3BAcc:HGNC:19288]	GO:0003964,GO:0006310,GO:0009036,GO:0032197,GO:0032199,GO:0046872,GO:0090305	RNA-directed DNA polymerase activity|DNA recombination|type II site-specific deoxyribonuclease activity|transposition, RNA-mediated|reverse transcription involved in RNA-mediated transposition|metal ion binding|nucleic acid phosphodiester bond hydrolysis	ko05168	Herpes simplex virus 1 infection
ENSBGRG00000000656	1254.69	0.309331	-2.6912	0.561566	-0.832471	0.00711949	0.0569409	Down	41.2597	35.4833	40.0671	11.335	32.4384	15.3966	C9orf135	chromosome 9 open reading frame 135 [Source:HGNC Symbol%3BAcc:HGNC:31422]	GO:0005634,GO:0005737	nucleus|cytoplasm
ENSBGRG00000000668	151.991	0.358827	-4.87353	0.297559	-1.74875	1.09619e-06	0.000193533	Down	2.52087	2.15687	1.78788	0.260607	0.654993	0.957193	NAB1	NGFI-A binding protein 1 [Source:HGNC Symbol%3BAcc:HGNC:7626]	GO:0004252,GO:0005509,GO:0005576,GO:0005615,GO:0006508,GO:0007584,GO:0007586,GO:0030574	serine-type endopeptidase activity|calcium ion binding|extracellular region|extracellular space|proteolysis|response to nutrient|digestion|collagen catabolic process
ENSBGRG00000000670	197.397	0.262758	2.43798	1.55897	0.640598	0.0147698	0.0861901	Up	1.32034	2.02631	2.03131	3.47285	2.15415	3.1573	BORCS5	BLOC-1 related complex subunit 5 [Source:HGNC Symbol%3BAcc:HGNC:17950]	GO:0003964,GO:0006310,GO:0009036,GO:0032197,GO:0032199,GO:0046872,GO:0090305	RNA-directed DNA polymerase activity|DNA recombination|type II site-specific deoxyribonuclease activity|transposition, RNA-mediated|reverse transcription involved in RNA-mediated transposition|metal ion binding|nucleic acid phosphodiester bond hydrolysis
ENSBGRG00000000685	126.359	0.339848	-3.69614	0.418667	-1.25613	0.000218905	0.00753231	Down	0.758714	0.743779	1.00859	0.165992	0.358929	0.278072	GABBR2	gamma-aminobutyric acid type B receptor subunit 2 [Source:HGNC Symbol%3BAcc:HGNC:4507]	GO:0003964,GO:0006310,GO:0009036,GO:0032197,GO:0032199,GO:0046872,GO:0090305	RNA-directed DNA polymerase activity|DNA recombination|type II site-specific deoxyribonuclease activity|transposition, RNA-mediated|reverse transcription involved in RNA-mediated transposition|metal ion binding|nucleic acid phosphodiester bond hydrolysis
ENSBGRG00000000690	37.0082	0.374851	-2.23016	0.560203	-0.835978	0.0257367	0.120876	Down	3.7812	0	0	0	0	0	KIF1A	kinesin family member 1A [Source:HGNC Symbol%3BAcc:HGNC:888]	GO:0000275,GO:0005743,GO:0005753,GO:0015986,GO:0046933	mitochondrial proton-transporting ATP synthase complex, catalytic core F(1)|mitochondrial inner membrane|mitochondrial proton-transporting ATP synthase complex|ATP synthesis coupled proton transport|proton-transporting ATP synthase activity, rotational mechanism
ENSBGRG00000000695	2364.04	0.347489	-2.66284	0.526568	-0.925308	0.00774842	0.0595078	Down	37.3542	29.91	25.427	5.17439	18.1462	22.0165	OXCT2	3-oxoacid CoA-transferase 2 [Source:HGNC Symbol%3BAcc:HGNC:18606]	GO:0005739,GO:0005759,GO:0008260,GO:0031514,GO:0046952	mitochondrion|mitochondrial matrix|3-oxoacid CoA-transferase activity|motile cilium|ketone body catabolic process	ko00072,ko00280,ko00650	Synthesis and degradation of ketone bodies|Valine, leucine and isoleucine degradation|Butanoate metabolism
ENSBGRG00000000721	36.0511	0.40546	2.12268	1.81587	0.86066	0.0337808	0.141791	Up	0.173317	0.0494696	0.19019	0.534971	0.153459	0.2803	AOAH	acyloxyacyl hydrolase [Source:HGNC Symbol%3BAcc:HGNC:548]	GO:0003964,GO:0046872	RNA-directed DNA polymerase activity|metal ion binding
ENSBGRG00000000724	143.12	0.236732	3.03242	1.64475	0.717871	0.00242598	0.030891	Up	0.692297	0.582484	0.784929	1.10075	1.00801	1.44579	PRKAG3	protein kinase AMP-activated non-catalytic subunit gamma 3 [Source:HGNC Symbol%3BAcc:HGNC:9387]	GO:0004679,GO:0005524,GO:0005978,GO:0006096,GO:0006633,GO:0014873,GO:0019901,GO:0071900	AMP-activated protein kinase activity|ATP binding|glycogen biosynthetic process|glycolytic process|fatty acid biosynthetic process|response to muscle activity involved in regulation of muscle adaptation|protein kinase binding|regulation of protein serine/threonine kinase activity	ko04068,ko04152,ko04211,ko04213,ko04371,ko04530,ko04710,ko04714,ko04910,ko04920,ko04921,ko04922,ko04931,ko04932,ko05410	FoxO signaling pathway|AMPK signaling pathway|Longevity regulating pathway|Longevity regulating pathway - multiple species|Apelin signaling pathway|Tight junction|Circadian rhythm|Thermogenesis|Insulin signaling pathway|Adipocytokine signaling pathway|Oxytocin signaling pathway|Glucagon signaling pathway|Insulin resistance|Non-alcoholic fatty liver disease (NAFLD)|Hypertrophic cardiomyopathy (HCM)
ENSBGRG00000000732	141.225	0.412671	-2.30087	0.517811	-0.949502	0.021399	0.108282	Down	1.27947	1.0845	1.58695	0.325824	0.932173	0.286148	KRT7	keratin 7 [Source:HGNC Symbol%3BAcc:HGNC:6445]	GO:0005198,GO:0045095	structural molecule activity|keratin filament
ENSBGRG00000000745	187.317	0.331223	-4.19595	0.381619	-1.38979	2.71734e-05	0.00200686	Down	2.70917	3.459	3.43992	0.470893	1.62441	1.27927	KRT7	keratin 7 [Source:HGNC Symbol%3BAcc:HGNC:6445]	GO:0005198,GO:0045095	structural molecule activity|keratin filament
ENSBGRG00000000764	421.451	0.240561	3.08493	1.67263	0.742115	0.00203599	0.0281506	Up	4.36681	4.28918	3.83552	9.67953	6.06131	6.75692	CDKN1B	cyclin dependent kinase inhibitor 1B [Source:HGNC Symbol%3BAcc:HGNC:1785]	GO:0000082,GO:0001666,GO:0001890,GO:0004861,GO:0005634,GO:0005737,GO:0005768,GO:0005829,GO:0006813,GO:0007096,GO:0007219,GO:0007605,GO:0008284,GO:0008285,GO:0009749,GO:0010942,GO:0019901,GO:0019903,GO:0030308,GO:0030332,GO:0030544,GO:0031116,GO:0031464,GO:0032355,GO:0032991,GO:0042326,GO:0042493,GO:0043066,GO:0043200,GO:0043434,GO:0044877,GO:0045732,GO:0045736,GO:0045737,GO:0045892,GO:0046686,GO:…	G1/S transition of mitotic cell cycle|response to hypoxia|placenta development|cyclin-dependent protein serine/threonine kinase inhibitor activity|nucleus|cytoplasm|endosome|cytosol|potassium ion transport|regulation of exit from mitosis|Notch signaling pathway|sensory perception of sound|positive regulation of cell proliferation|negative regulation of cell proliferation|response to glucose|posit…	ko01522,ko04012,ko04066,ko04068,ko04110,ko04151,ko04933,ko04934,ko05162,ko05165,ko05169,ko05200,ko05202,ko05203,ko05206,ko05215,ko05220,ko05222,ko05226	Endocrine resistance|ErbB signaling pathway|HIF-1 signaling pathway|FoxO signaling pathway|Cell cycle|PI3K-Akt signaling pathway|AGE-RAGE signaling pathway in diabetic complications|Cushing syndrome|Measles|Human papillomavirus infection|Epstein-Barr virus infection|Pathways in cancer|Transcriptional misregulation in cancer|Viral carcinogenesis|MicroRNAs in cancer|Prostate cancer|Chronic myeloid …
ENSBGRG00000000772	1908.72	0.27579	-2.12972	0.665562	-0.587354	0.0331951	0.140568	Down	24.5596	19.3358	20.4378	8.40266	16.7788	18.0771	COMP	cartilage oligomeric matrix protein [Source:HGNC Symbol%3BAcc:HGNC:2227]	GO:0001968,GO:0002020,GO:0003417,GO:0005201,GO:0005499,GO:0005509,GO:0005518,GO:0005576,GO:0006915,GO:0007155,GO:0008201,GO:0043066,GO:0043395,GO:0060173	fibronectin binding|protease binding|growth plate cartilage development|extracellular matrix structural constituent|vitamin D binding|calcium ion binding|collagen binding|extracellular region|apoptotic process|cell adhesion|heparin binding|negative regulation of apoptotic process|heparan sulfate proteoglycan binding|limb development	ko04145,ko04151,ko04510,ko04512,ko05144,ko05165	Phagosome|PI3K-Akt signaling pathway|Focal adhesion|ECM-receptor interaction|Malaria|Human papillomavirus infection
ENSBGRG00000000774	12.3329	0.441922	-2.05297	0.533199	-0.907254	0.0400754	0.156984	Down	0.0326238	0.0942004	0.119154	0	0.0967843	0.0311875	KRT7	keratin 7 [Source:HGNC Symbol%3BAcc:HGNC:6445]	GO:0005198,GO:0045095	structural molecule activity|keratin filament
ENSBGRG00000000777	142.987	0.361768	-2.21392	0.573981	-0.800925	0.0268343	0.123617	Down	7.69312	7.48074	10.5437	2.3542	7.72353	3.86376	HPCAL4	hippocalcin like 4 [Source:HGNC Symbol%3BAcc:HGNC:18212]	GO:0005246,GO:0005509,GO:0005622,GO:0007165	calcium channel regulator activity|calcium ion binding|intracellular|signal transduction
ENSBGRG00000000792	134.408	0.385655	-2.28791	0.542486	-0.882342	0.022143	0.110354	Down	0.533837	0.639142	0.311532	0.202905	0.420446	0.119228	FREM1	FRAS1 related extracellular matrix 1 [Source:HGNC Symbol%3BAcc:HGNC:23399]	GO:0003964,GO:0004519,GO:0006310,GO:0046872	RNA-directed DNA polymerase activity|endonuclease activity|DNA recombination|metal ion binding
ENSBGRG00000000793	785.568	0.247359	3.18067	1.7252	0.786766	0.00146937	0.023418	Up	10.211	8.13155	7.2683	18.8149	10.2205	16.1195	TLE5	TLE family member 5%2C transcriptional modulator [Source:HGNC Symbol%3BAcc:HGNC:307]	GO:0000122,GO:0001501,GO:0003714,GO:0005634,GO:0005667,GO:0007275,GO:0009887,GO:0010629,GO:0016055,GO:0031668,GO:0032091,GO:0040008,GO:0042802,GO:0045892,GO:0060761,GO:0070491,GO:0070555,GO:0090090,GO:2000210	negative regulation of transcription by RNA polymerase II|skeletal system development|transcription corepressor activity|nucleus|transcription factor complex|multicellular organism development|animal organ morphogenesis|negative regulation of gene expression|Wnt signaling pathway|cellular response to extracellular stimulus|negative regulation of protein binding|regulation of growth|identical prot…
ENSBGRG00000000795	2408.42	0.251793	-3.32033	0.560181	-0.836036	0.000899105	0.0178902	Down	50.9607	43.3649	51.7443	17.7665	33.6145	27.8453	CHPT1	choline phosphotransferase 1 [Source:HGNC Symbol%3BAcc:HGNC:17852]	GO:0002181,GO:0003735,GO:0022625	cytoplasmic translation|structural constituent of ribosome|cytosolic large ribosomal subunit
ENSBGRG00000000798	330.253	0.360555	-2.79201	0.497693	-1.00667	0.00523818	0.0479191	Down	2.61059	3.58597	3.55868	0.631159	2.48284	0.918052	GABRG2	gamma-aminobutyric acid type A receptor gamma2 subunit [Source:HGNC Symbol%3BAcc:HGNC:4087]	GO:0003964,GO:0006310,GO:0009036,GO:0032197,GO:0032199,GO:0046872,GO:0090305	RNA-directed DNA polymerase activity|DNA recombination|type II site-specific deoxyribonuclease activity|transposition, RNA-mediated|reverse transcription involved in RNA-mediated transposition|metal ion binding|nucleic acid phosphodiester bond hydrolysis
ENSBGRG00000000803	192.114	0.358805	2.94625	2.08079	1.05713	0.00321652	0.036369	Up	2.67356	1.74305	1.54831	9.12123	1.75787	4.3301	LPAR3	lysophosphatidic acid receptor 3 [Source:HGNC Symbol%3BAcc:HGNC:14298]	GO:0000187,GO:0001965,GO:0004930,GO:0005543,GO:0005886,GO:0005887,GO:0007186,GO:0007187,GO:0007204,GO:0007268,GO:0008289,GO:0030424,GO:0032060,GO:0048672,GO:0051482,GO:0051928,GO:0070915	activation of MAPK activity|G-protein alpha-subunit binding|G protein-coupled receptor activity|phospholipid binding|plasma membrane|integral component of plasma membrane|G protein-coupled receptor signaling pathway|G protein-coupled receptor signaling pathway, coupled to cyclic nucleotide second messenger|positive regulation of cytosolic calcium ion concentration|chemical synaptic transmission|l…	ko04015,ko04072,ko04080,ko04151,ko05200	Rap1 signaling pathway|Phospholipase D signaling pathway|Neuroactive ligand-receptor interaction|PI3K-Akt signaling pathway|Pathways in cancer
ENSBGRG00000000817	274.774	0.321079	3.06221	1.97686	0.983213	0.00219707	0.0292813	Up	2.19933	1.61488	1.19979	5.27796	2.15105	3.18868	P3H2	prolyl 3-hydroxylase 2 [Source:HGNC Symbol%3BAcc:HGNC:19317]	GO:0003964,GO:0006310,GO:0009036,GO:0032197,GO:0032199,GO:0046872,GO:0090305	RNA-directed DNA polymerase activity|DNA recombination|type II site-specific deoxyribonuclease activity|transposition, RNA-mediated|reverse transcription involved in RNA-mediated transposition|metal ion binding|nucleic acid phosphodiester bond hydrolysis
ENSBGRG00000000827	816.016	0.326512	-2.11345	0.619826	-0.690065	0.0345627	0.143482	Down	8.08942	5.67918	7.00645	2.03644	6.30859	4.66006	RIBC2	RIB43A domain with coiled-coils 2 [Source:HGNC Symbol%3BAcc:HGNC:13241]
ENSBGRG00000000833	3439.83	0.246253	-2.53278	0.649002	-0.623705	0.0113163	0.0734054	Down	29.9266	25.3793	27.9806	12.4406	23.2439	20.1093	SSX2IP	SSX family member 2 interacting protein [Source:HGNC Symbol%3BAcc:HGNC:16509]	GO:0003964,GO:0006310,GO:0009036,GO:0032197,GO:0032199,GO:0046872,GO:0090305	RNA-directed DNA polymerase activity|DNA recombination|type II site-specific deoxyribonuclease activity|transposition, RNA-mediated|reverse transcription involved in RNA-mediated transposition|metal ion binding|nucleic acid phosphodiester bond hydrolysis
ENSBGRG00000000839	27.5682	0.441948	-3.81165	0.3111	-1.68455	0.000138045	0.00565621	Down	0.573624	0.995359	0.0696013	0.117574	0	0.0728137	KRT85	keratin 85 [Source:HGNC Symbol%3BAcc:HGNC:6462]	GO:0005198,GO:0045095	structural molecule activity|keratin filament
ENSBGRG00000000844	4588.57	0.304547	-3.38449	0.489461	-1.03074	0.00071311	0.0157748	Down	28.8119	22.6747	26.1574	5.91265	17.0575	15.0077	ACSBG2	acyl-CoA synthetase bubblegum family member 2 [Source:HGNC Symbol%3BAcc:HGNC:24174]	GO:0005634,GO:0005737	nucleus|cytoplasm
ENSBGRG00000000845	4516.62	0.258605	3.70497	1.94278	0.958125	0.000211416	0.00737522	Up	32.611	26.9616	27.1438	85.7579	41.2999	61.6894	HEYL	hes related family bHLH transcription factor with YRPW motif like [Source:HGNC Symbol%3BAcc:HGNC:4882]	GO:0003723,GO:0003730,GO:0005634,GO:0005737,GO:0005829,GO:0006396,GO:0006401,GO:0006412,GO:0007596,GO:0008143,GO:0008266,GO:0010494,GO:0043488,GO:0061515,GO:1990904	RNA binding|mRNA 3'-UTR binding|nucleus|cytoplasm|cytosol|RNA processing|RNA catabolic process|translation|blood coagulation|poly(A) binding|poly(U) RNA binding|cytoplasmic stress granule|regulation of mRNA stability|myeloid cell development|ribonucleoprotein complex	ko03013,ko03015,ko03018	RNA transport|mRNA surveillance pathway|RNA degradation
ENSBGRG00000000855	436.988	0.287492	-2.63055	0.592028	-0.756262	0.00852463	0.0627432	Down	4.43379	4.42105	4.2411	1.7663	3.85849	1.87255	TTC39B	tetratricopeptide repeat domain 39B [Source:HGNC Symbol%3BAcc:HGNC:23704]	GO:0005634,GO:0005737	nucleus|cytoplasm
ENSBGRG00000000862	843.939	0.217493	-2.78573	0.657073	-0.605875	0.00534079	0.0482698	Down	9.4545	7.88974	8.06658	4.29812	5.73656	7.50739	DVL3	dishevelled segment polarity protein 3 [Source:HGNC Symbol%3BAcc:HGNC:3087]	GO:0000790,GO:0001934,GO:0002020,GO:0003007,GO:0003148,GO:0005102,GO:0005109,GO:0005737,GO:0005829,GO:0008013,GO:0030674,GO:0035556,GO:0035567,GO:0038031,GO:0043507,GO:0043547,GO:0045202,GO:0045893,GO:0046982,GO:0048365,GO:0050821,GO:0060070,GO:0060071,GO:0090103,GO:0090179,GO:0098978,GO:0150012,GO:1903827,GO:1904948,GO:1990909	nuclear chromatin|positive regulation of protein phosphorylation|protease binding|heart morphogenesis|outflow tract septum morphogenesis|signaling receptor binding|frizzled binding|cytoplasm|cytosol|beta-catenin binding|protein binding, bridging|intracellular signal transduction|non-canonical Wnt signaling pathway|non-canonical Wnt signaling pathway via JNK cascade|positive regulation of JUN kina…	ko04150,ko04310,ko04330,ko04390,ko04550,ko04916,ko04934,ko05010,ko05165,ko05200,ko05217,ko05224,ko05225,ko05226	mTOR signaling pathway|Wnt signaling pathway|Notch signaling pathway|Hippo signaling pathway|Signaling pathways regulating pluripotency of stem cells|Melanogenesis|Cushing syndrome|Alzheimer disease|Human papillomavirus infection|Pathways in cancer|Basal cell carcinoma|Breast cancer|Hepatocellular carcinoma|Gastric cancer
ENSBGRG00000000876	2867.62	0.294311	-2.59933	0.588448	-0.765013	0.00934049	0.0661127	Down	60.381	54.0433	64.8902	19.205	50.173	34.448	PDHA2	pyruvate dehydrogenase E1 alpha 2 subunit [Source:HGNC Symbol%3BAcc:HGNC:8807]	GO:0004738,GO:0004739,GO:0005730,GO:0005739,GO:0005759,GO:0006006,GO:0006086,GO:0006099,GO:0034604,GO:0043209,GO:0045254,GO:0061732	pyruvate dehydrogenase activity|pyruvate dehydrogenase (acetyl-transferring) activity|nucleolus|mitochondrion|mitochondrial matrix|glucose metabolic process|acetyl-CoA biosynthetic process from pyruvate|tricarboxylic acid cycle|pyruvate dehydrogenase (NAD+) activity|myelin sheath|pyruvate dehydrogenase complex|mitochondrial acetyl-CoA biosynthetic process from pyruvate	ko00010,ko00020,ko00620,ko04066,ko04922,ko05230	Glycolysis / Gluconeogenesis|Citrate cycle (TCA cycle)|Pyruvate metabolism|HIF-1 signaling pathway|Glucagon signaling pathway|Central carbon metabolism in cancer
ENSBGRG00000000881	62.7438	0.309503	3.3511	2.05221	1.03718	0.000804902	0.0168784	Up	0.139662	0.239896	0.340037	0.650259	0.550517	0.692425	ARHGAP30	Rho GTPase activating protein 30 [Source:HGNC Symbol%3BAcc:HGNC:27414]	GO:0005096,GO:0005829,GO:0007264,GO:0031410,GO:0043231,GO:0051056	GTPase activator activity|cytosol|small GTPase mediated signal transduction|cytoplasmic vesicle|intracellular membrane-bounded organelle|regulation of small GTPase mediated signal transduction
ENSBGRG00000000884	18.7904	0.431987	-3.63581	0.336663	-1.57062	0.000277104	0.00870405	Down	0.821095	0.544566	1.3032	0.0515896	0.148487	0.0962294	PDZK1IP1	PDZK1 interacting protein 1 [Source:HGNC Symbol%3BAcc:HGNC:16887]	GO:0016021	integral component of membrane
ENSBGRG00000000889	19.787	0.429181	-2.2301	0.515085	-0.957118	0.0257405	0.120876	Down	0.102962	0.0740866	0.177942	0.0911068	0.0384807	0.0619543	TP63	tumor protein p63 [Source:HGNC Symbol%3BAcc:HGNC:15979]	GO:0005634,GO:0005737	nucleus|cytoplasm
ENSBGRG00000000900	2003.49	0.312101	3.98215	2.36663	1.24284	6.82933e-05	0.00359014	Up	10.0948	10.4008	9.53015	43.7237	14.8358	23.5675	CCNG1	cyclin G1 [Source:HGNC Symbol%3BAcc:HGNC:1592]	GO:0000079,GO:0000278,GO:0000307,GO:0005634,GO:0005737,GO:0006468,GO:0007088,GO:0008284,GO:0016538,GO:0019901,GO:0045787,GO:0051301	regulation of cyclin-dependent protein serine/threonine kinase activity|mitotic cell cycle|cyclin-dependent protein kinase holoenzyme complex|nucleus|cytoplasm|protein phosphorylation|regulation of mitotic nuclear division|positive regulation of cell proliferation|cyclin-dependent protein serine/threonine kinase regulator activity|protein kinase binding|positive regulation of cell cycle|cell divi…	ko04115,ko05206	p53 signaling pathway|MicroRNAs in cancer
ENSBGRG00000000909	140.183	0.309005	-3.00349	0.525553	-0.928093	0.00266903	0.0324651	Down	1.09384	1.19881	1.45632	0.437429	0.904774	0.597496	FSTL4	follistatin like 4 [Source:HGNC Symbol%3BAcc:HGNC:21389]	GO:0005509,GO:0005576,GO:0030141,GO:0031549,GO:0048403,GO:0048671,GO:0061000	calcium ion binding|extracellular region|secretory granule|negative regulation of brain-derived neurotrophic factor receptor signaling pathway|brain-derived neurotrophic factor binding|negative regulation of collateral sprouting|negative regulation of dendritic spine development
ENSBGRG00000000912	893.058	0.331231	-2.92659	0.510727	-0.969377	0.00342705	0.0379003	Down	9.31686	7.35168	9.09055	1.60895	5.30691	4.39975	GRIN3A	glutamate ionotropic receptor NMDA type subunit 3A [Source:HGNC Symbol%3BAcc:HGNC:16767]	GO:0005200,GO:0007275,GO:0007283,GO:0030154,GO:0033150	structural constituent of cytoskeleton|multicellular organism development|spermatogenesis|cell differentiation|cytoskeletal calyx
ENSBGRG00000000915	129.619	0.288795	2.70382	1.71814	0.780851	0.00685467	0.0560063	Up	1.3611	1.37092	1.72706	4.01087	2.0333	2.92803	GIPC1	GIPC PDZ domain containing family member 1 [Source:HGNC Symbol%3BAcc:HGNC:1226]	GO:0003779,GO:0005102,GO:0005737,GO:0005829,GO:0005903,GO:0005938,GO:0006605,GO:0007186,GO:0007268,GO:0008021,GO:0012506,GO:0014047,GO:0016020,GO:0017022,GO:0030139,GO:0030165,GO:0030511,GO:0031410,GO:0031647,GO:0032435,GO:0032467,GO:0042803,GO:0043197,GO:0043198,GO:0043542,GO:0045296,GO:0048167,GO:0070062,GO:0098685,GO:0098978,GO:2000300	actin binding|signaling receptor binding|cytoplasm|cytosol|brush border|cell cortex|protein targeting|G protein-coupled receptor signaling pathway|chemical synaptic transmission|synaptic vesicle|vesicle membrane|glutamate secretion|membrane|myosin binding|endocytic vesicle|PDZ domain binding|positive regulation of transforming growth factor beta receptor signaling pathway|cytoplasmic vesicle|regu…
ENSBGRG00000000917	554.211	0.272455	-2.38353	0.637543	-0.649405	0.0171475	0.0946454	Down	6.83023	4.87141	5.71305	2.47714	4.64399	4.97955	SPATA1	spermatogenesis associated 1 [Source:HGNC Symbol%3BAcc:HGNC:14682]	GO:0003964,GO:0004519,GO:0006310,GO:0046872	RNA-directed DNA polymerase activity|endonuclease activity|DNA recombination|metal ion binding
ENSBGRG00000000922	559.915	0.266758	2.19958	1.50187	0.586757	0.0278367	0.126945	Up	3.32198	3.6333	2.90936	6.63392	3.91506	4.87315	CDCA7L	cell division cycle associated 7 like [Source:HGNC Symbol%3BAcc:HGNC:30777]	GO:0003964,GO:0004519,GO:0006310,GO:0046872	RNA-directed DNA polymerase activity|endonuclease activity|DNA recombination|metal ion binding
ENSBGRG00000000926	31.8363	0.420068	-2.45516	0.489258	-1.03133	0.0140824	0.0836811	Down	0.299106	0.849107	0	0	0.600432	0	PLEKHA3	pleckstrin homology domain containing A3 [Source:HGNC Symbol%3BAcc:HGNC:14338]
ENSBGRG00000000932	2008.87	0.314829	-3.76144	0.440066	-1.18421	0.000168941	0.00631635	Down	36.1149	32.3711	34.0604	6.0554	20.0282	14.2865	TUBA8	tubulin alpha 8 [Source:HGNC Symbol%3BAcc:HGNC:12410]	GO:0000226,GO:0000278,GO:0003924,GO:0005200,GO:0005525,GO:0005737,GO:0005874,GO:0007017	microtubule cytoskeleton organization|mitotic cell cycle|GTPase activity|structural constituent of cytoskeleton|GTP binding|cytoplasm|microtubule|microtubule-based process	ko04145,ko04210,ko04530,ko04540,ko05010,ko05016,ko05130	Phagosome|Apoptosis|Tight junction|Gap junction|Alzheimer disease|Huntington disease|Pathogenic Escherichia coli infection
ENSBGRG00000000936	269.916	0.296666	-3.663	0.470841	-1.08669	0.000249278	0.00824032	Down	4.16355	3.09138	3.93663	1.28646	2.32094	1.58446	PLEKHA3	pleckstrin homology domain containing A3 [Source:HGNC Symbol%3BAcc:HGNC:14338]			ko05410,ko05414	Hypertrophic cardiomyopathy (HCM)|Dilated cardiomyopathy (DCM)
ENSBGRG00000000943	438.329	0.243143	-2.51976	0.653988	-0.612663	0.0117433	0.0751455	Down	8.58907	5.85419	10.9778	4.81955	6.66451	5.34342	NUDCD2	NudC domain containing 2 [Source:HGNC Symbol%3BAcc:HGNC:30535]	GO:0000777,GO:0000922,GO:0005622,GO:0005737,GO:0005815,GO:0006457,GO:0032502,GO:0051082	condensed chromosome kinetochore|spindle pole|intracellular|cytoplasm|microtubule organizing center|protein folding|developmental process|unfolded protein binding
ENSBGRG00000000956	240.435	0.335602	-2.22044	0.596592	-0.745184	0.0263888	0.122479	Down	2.52334	1.89443	1.67143	0.524239	1.42583	1.0665	LEXM	lymphocyte expansion molecule [Source:HGNC Symbol%3BAcc:HGNC:26854]	GO:0005634,GO:0005737	nucleus|cytoplasm
ENSBGRG00000000968	62.7607	0.32936	5.55557	3.55483	1.82978	2.76712e-08	1.10248e-05	Up	0.21041	0.37892	0.209408	1.09678	0.943337	1.1679	CHRNA2	cholinergic receptor nicotinic alpha 2 subunit [Source:HGNC Symbol%3BAcc:HGNC:1956]	GO:0005886,GO:0005887,GO:0005892,GO:0006811,GO:0007165,GO:0007268,GO:0015276,GO:0015464,GO:0016021,GO:0022848,GO:0030054,GO:0034220,GO:0042166,GO:0042391,GO:0043005,GO:0045202,GO:0045211,GO:0050877,GO:0051291	plasma membrane|integral component of plasma membrane|acetylcholine-gated channel complex|ion transport|signal transduction|chemical synaptic transmission|ligand-gated ion channel activity|acetylcholine receptor activity|integral component of membrane|acetylcholine-gated cation-selective channel activity|cell junction|ion transmembrane transport|acetylcholine binding|regulation of membrane potent…	ko04080	Neuroactive ligand-receptor interaction
ENSBGRG00000000973	696.805	0.234011	2.65659	1.53866	0.62167	0.00789356	0.0600545	Up	2.62745	2.5165	2.34764	5.04211	2.90896	3.92094	FGD6	FYVE%2C RhoGEF and PH domain containing 6 [Source:HGNC Symbol%3BAcc:HGNC:21740]	GO:0001726,GO:0005085,GO:0005089,GO:0005737,GO:0005794,GO:0005856,GO:0007010,GO:0008360,GO:0030027,GO:0030036,GO:0031267,GO:0035023,GO:0043087,GO:0046847,GO:0046872	ruffle|guanyl-nucleotide exchange factor activity|Rho guanyl-nucleotide exchange factor activity|cytoplasm|Golgi apparatus|cytoskeleton|cytoskeleton organization|regulation of cell shape|lamellipodium|actin cytoskeleton organization|small GTPase binding|regulation of Rho protein signal transduction|regulation of GTPase activity|filopodium assembly|metal ion binding
ENSBGRG00000000999	665.179	0.286084	3.34587	1.94154	0.957198	0.000820254	0.0170586	Up	2.97534	4.72309	3.70936	11.8245	5.20602	7.60691	EPHX2	epoxide hydrolase 2 [Source:HGNC Symbol%3BAcc:HGNC:3402]	GO:0003899,GO:0005622,GO:0005635,GO:0016591,GO:0035556,GO:0043025,GO:0051685	DNA-directed 5'-3' RNA polymerase activity|intracellular|nuclear envelope|RNA polymerase II, holoenzyme|intracellular signal transduction|neuronal cell body|maintenance of ER location
ENSBGRG00000001004	1915.48	0.272286	2.69218	1.66214	0.733042	0.00709867	0.0568766	Up	15.0811	18.0025	12.9308	40.5719	18.4667	22.6548	VDAC1	voltage dependent anion channel 1 [Source:HGNC Symbol%3BAcc:HGNC:12669]	GO:0000166,GO:0001662,GO:0005741,GO:0005757,GO:0005886,GO:0006820,GO:0006915,GO:0007270,GO:0007612,GO:0008308,GO:0015288,GO:0016020,GO:0043209,GO:0045121,GO:1903146,GO:2000378	nucleotide binding|behavioral fear response|mitochondrial outer membrane|mitochondrial permeability transition pore complex|plasma membrane|anion transport|apoptotic process|neuron-neuron synaptic transmission|learning|voltage-gated anion channel activity|porin activity|membrane|myelin sheath|membrane raft|regulation of autophagy of mitochondrion|negative regulation of reactive oxygen species met…	ko05168	Herpes simplex virus 1 infection
ENSBGRG00000001024	14232.7	0.323632	-2.85279	0.527319	-0.923252	0.00433377	0.0429407	Down	218.751	189.808	215.458	42.8088	135.009	121.286	GSG1	germ cell associated 1 [Source:HGNC Symbol%3BAcc:HGNC:19716]	GO:0005789,GO:0005886,GO:0016021,GO:0070063	endoplasmic reticulum membrane|plasma membrane|integral component of membrane|RNA polymerase binding
ENSBGRG00000001031	883.713	0.333874	-2.48745	0.562336	-0.830496	0.0128663	0.0790566	Down	8.63025	10.0957	11.7361	2.50949	9.19332	5.53989	TBC1D2	TBC1 domain family member 2 [Source:HGNC Symbol%3BAcc:HGNC:18026]	GO:0005634,GO:0005737	nucleus|cytoplasm
ENSBGRG00000001034	19.5466	0.40821	2.54188	2.05284	1.03762	0.0110259	0.0725477	Up	0.148619	0.199904	0.0810253	0.570575	0.173557	0.28201	TLE6	TLE family member 6%2C subcortical maternal complex member [Source:HGNC Symbol%3BAcc:HGNC:30788]	GO:0003714,GO:0005634,GO:0005667,GO:0005737,GO:0006355,GO:0032991,GO:0060136,GO:0070491,GO:0090090	transcription corepressor activity|nucleus|transcription factor complex|cytoplasm|regulation of transcription, DNA-templated|protein-containing complex|embryonic process involved in female pregnancy|repressing transcription factor binding|negative regulation of canonical Wnt signaling pathway
ENSBGRG00000001035	229.916	0.340153	-2.55417	0.547599	-0.868809	0.0106441	0.0711488	Down	7.52901	3.97492	5.69477	1.41206	5.55651	3.70965	C1orf194	chromosome 1 open reading frame 194 [Source:HGNC Symbol%3BAcc:HGNC:32331]	GO:0005634,GO:0005737	nucleus|cytoplasm
ENSBGRG00000001037	11.9674	0.444561	3.03008	2.54392	1.34706	0.00244487	0.0309783	Up	0.0731901	0.0232142	0.0447088	0.268071	0.0484257	0.232336	TXK	TXK tyrosine kinase [Source:HGNC Symbol%3BAcc:HGNC:12434]	GO:0000978,GO:0001012,GO:0001077,GO:0001816,GO:0002250,GO:0004715,GO:0005524,GO:0005634,GO:0005737,GO:0005886,GO:0006357,GO:0006468,GO:0007202,GO:0032729,GO:0038083,GO:0045944,GO:0046777,GO:0050852,GO:0060335	RNA polymerase II proximal promoter sequence-specific DNA binding|RNA polymerase II regulatory region DNA binding|proximal promoter DNA-binding transcription activator activity, RNA polymerase II-specific|cytokine production|adaptive immune response|non-membrane spanning protein tyrosine kinase activity|ATP binding|nucleus|cytoplasm|plasma membrane|regulation of transcription by RNA polymerase II…	ko05168	Herpes simplex virus 1 infection
ENSBGRG00000001038	776.528	0.373107	-2.19274	0.567178	-0.818127	0.028326	0.12817	Down	24.2711	16.0553	20.7203	3.65233	17.1561	10.7996	SPATC1L	spermatogenesis and centriole associated 1 like [Source:HGNC Symbol%3BAcc:HGNC:1298]	GO:0005813	centrosome
ENSBGRG00000001042	2121.03	0.244985	3.97148	1.96285	0.972952	7.14278e-05	0.00364019	Up	15.059	18.6871	16.8034	47.2468	24.3715	38.5461	IFFO1	intermediate filament family orphan 1 [Source:HGNC Symbol%3BAcc:HGNC:24970]	GO:0000226,GO:0004365,GO:0005634,GO:0005737,GO:0005811,GO:0005829,GO:0005886,GO:0006006,GO:0006096,GO:0008017,GO:0015630,GO:0017148,GO:0019828,GO:0031965,GO:0035605,GO:0035606,GO:0042802,GO:0050661,GO:0050715,GO:0050821,GO:0050832,GO:0051287,GO:0051402,GO:0051873,GO:0052501,GO:0061844,GO:0071346,GO:0097452,GO:0097718,GO:0098850,GO:0099162,GO:1990904	microtubule cytoskeleton organization|glyceraldehyde-3-phosphate dehydrogenase (NAD+) (phosphorylating) activity|nucleus|cytoplasm|lipid droplet|cytosol|plasma membrane|glucose metabolic process|glycolytic process|microtubule binding|microtubule cytoskeleton|negative regulation of translation|aspartic-type endopeptidase inhibitor activity|nuclear membrane|peptidyl-cysteine S-nitrosylase activity|…
ENSBGRG00000001062	54.9019	0.381588	-2.71923	0.487129	-1.03762	0.00654344	0.0544627	Down	1.41401	1.12037	1.28834	0.0915649	0.763831	0.510704	TPRG1	tumor protein p63 regulated 1 [Source:HGNC Symbol%3BAcc:HGNC:24759]	GO:0003964,GO:0006310,GO:0009036,GO:0032197,GO:0032199,GO:0046872,GO:0090305	RNA-directed DNA polymerase activity|DNA recombination|type II site-specific deoxyribonuclease activity|transposition, RNA-mediated|reverse transcription involved in RNA-mediated transposition|metal ion binding|nucleic acid phosphodiester bond hydrolysis
ENSBGRG00000001069	110.33	0.327878	2.46955	1.75286	0.809711	0.0135283	0.0815445	Up	0.398097	0.556804	0.151882	0.853429	0.354704	0.738397	EPHX2	epoxide hydrolase 2 [Source:HGNC Symbol%3BAcc:HGNC:3402]	GO:0001682,GO:0004526,GO:0005634,GO:0030681	tRNA 5'-leader removal|ribonuclease P activity|nucleus|multimeric ribonuclease P complex
ENSBGRG00000001086	56.0534	0.386033	2.71088	2.0655	1.04649	0.00671049	0.0552157	Up	0.426879	0.404965	0.431698	1.73815	0.464734	0.875649	SOX5	SRY-box transcription factor 5 [Source:HGNC Symbol%3BAcc:HGNC:11201]	GO:0005737,GO:0009082,GO:0052654,GO:0052655,GO:0052656	cytoplasm|branched-chain amino acid biosynthetic process|L-leucine transaminase activity|L-valine transaminase activity|L-isoleucine transaminase activity
ENSBGRG00000001087	5941.94	0.345127	-3.15584	0.470033	-1.08917	0.00160036	0.0243988	Down	30.0682	25.1654	24.9655	4.27782	17.5809	12.0568	TTC4	tetratricopeptide repeat domain 4 [Source:HGNC Symbol%3BAcc:HGNC:12394]	GO:0005634,GO:0005737	nucleus|cytoplasm
ENSBGRG00000001090	3451.37	0.274937	-2.6682	0.601406	-0.733588	0.00762589	0.0589496	Down	16.2178	15.8335	18.9951	5.91892	14.2676	10.9844	CCDC150	coiled-coil domain containing 150 [Source:HGNC Symbol%3BAcc:HGNC:26834]	GO:0003964,GO:0006310,GO:0009036,GO:0032197,GO:0032199,GO:0046872,GO:0090305	RNA-directed DNA polymerase activity|DNA recombination|type II site-specific deoxyribonuclease activity|transposition, RNA-mediated|reverse transcription involved in RNA-mediated transposition|metal ion binding|nucleic acid phosphodiester bond hydrolysis
ENSBGRG00000001121	1807.65	0.239448	-2.62682	0.64663	-0.628988	0.00861865	0.0631895	Down	16.5013	15.0631	16.3018	7.68924	13.1484	10.5644	LPP	LIM domain containing preferred translocation partner in lipoma [Source:HGNC Symbol%3BAcc:HGNC:6679]	GO:0003964,GO:0006310,GO:0009036,GO:0032197,GO:0032199,GO:0046872,GO:0090305	RNA-directed DNA polymerase activity|DNA recombination|type II site-specific deoxyribonuclease activity|transposition, RNA-mediated|reverse transcription involved in RNA-mediated transposition|metal ion binding|nucleic acid phosphodiester bond hydrolysis
ENSBGRG00000001124	155.258	0.294604	2.07561	1.52783	0.611482	0.0379301	0.151979	Up	1.84664	2.03698	1.86094	4.53848	2.06572	3.23737	PPOX	protoporphyrinogen oxidase [Source:HGNC Symbol%3BAcc:HGNC:9280]	GO:0004729,GO:0006782,GO:0031304	oxygen-dependent protoporphyrinogen oxidase activity|protoporphyrinogen IX biosynthetic process|intrinsic component of mitochondrial inner membrane	ko00860	Porphyrin and chlorophyll metabolism
ENSBGRG00000001129	1485.78	0.335212	-2.64059	0.541429	-0.885157	0.00827628	0.0619174	Down	19.9218	15.9743	19.1453	3.80946	13.5841	10.9658	HEMGN	hemogen [Source:HGNC Symbol%3BAcc:HGNC:17509]	GO:0005654,GO:0007275,GO:0030154,GO:0045667	nucleoplasm|multicellular organism development|cell differentiation|regulation of osteoblast differentiation
ENSBGRG00000001137	2394.52	0.248071	3.18308	1.72863	0.789632	0.00145716	0.023418	Up	21.7659	21.0973	20.8918	58.1781	27.9297	34.66	DIPK1A	divergent protein kinase domain 1A [Source:HGNC Symbol%3BAcc:HGNC:32213]	GO:0003735,GO:0005730,GO:0005737,GO:0005840,GO:0006412,GO:0008097	structural constituent of ribosome|nucleolus|cytoplasm|ribosome|translation|5S rRNA binding	ko03010	Ribosome
ENSBGRG00000001147	3819.84	0.223362	-2.78942	0.649297	-0.62305	0.00528032	0.048141	Down	24.336	24.2034	24.7838	11.5435	20.7584	17.2237	MPP6	membrane palmitoylated protein 6 [Source:HGNC Symbol%3BAcc:HGNC:18167]	GO:0005634,GO:0005737	nucleus|cytoplasm
ENSBGRG00000001163	49.8679	0.339133	2.15361	1.65905	0.730358	0.0312712	0.13527	Up	0.580731	0.637961	0.231154	1.06718	0.946492	1.05811	DDX49	DEAD-box helicase 49 [Source:HGNC Symbol%3BAcc:HGNC:18684]	GO:0005737,GO:0005829,GO:0005886,GO:0006605,GO:0007216,GO:0014069,GO:0030054,GO:0030425,GO:0032703,GO:0035256,GO:0042802,GO:0043005,GO:0045211,GO:0070885,GO:2001256	cytoplasm|cytosol|plasma membrane|protein targeting|G protein-coupled glutamate receptor signaling pathway|postsynaptic density|cell junction|dendrite|negative regulation of interleukin-2 production|G protein-coupled glutamate receptor binding|identical protein binding|neuron projection|postsynaptic membrane|negative regulation of calcineurin-NFAT signaling cascade|regulation of store-operated ca…
ENSBGRG00000001167	996.697	0.291704	3.45689	2.01167	1.00839	0.000546446	0.0132796	Up	4.45183	3.54172	3.96936	14.5064	5.21711	8.33669	PRKACB	protein kinase cAMP-activated catalytic subunit beta [Source:HGNC Symbol%3BAcc:HGNC:9381]	GO:0003964,GO:0046872	RNA-directed DNA polymerase activity|metal ion binding
ENSBGRG00000001172	469.638	0.29569	2.21254	1.57377	0.654226	0.0269293	0.123921	Up	9.2161	10.7595	7.02576	22.0571	8.92388	17.1593	LGALS1	galectin 1 [Source:HGNC Symbol%3BAcc:HGNC:6561]	GO:0002317,GO:0005615,GO:0005622,GO:0006915,GO:0030246,GO:0031295,GO:0045445,GO:0046598	plasma cell differentiation|extracellular space|intracellular|apoptotic process|carbohydrate binding|T cell costimulation|myoblast differentiation|positive regulation of viral entry into host cell
ENSBGRG00000001175	89.9352	0.362375	2.41158	1.83261	0.873898	0.0158834	0.0900316	Up	1.65027	1.75576	5.0025	4.13098	3.54705	8.25964	FOXE1	forkhead box E1 [Source:HGNC Symbol%3BAcc:HGNC:3806]
ENSBGRG00000001178	2670.92	0.213027	-3.52692	0.594056	-0.75133	0.000420417	0.0113866	Down	35.8153	34.9937	40.0232	17.7171	27.3435	22.8933	SGTA	small glutamine rich tetratricopeptide repeat containing alpha [Source:HGNC Symbol%3BAcc:HGNC:10819]	GO:0005634,GO:0005829,GO:0006620,GO:0016020,GO:0030433,GO:0032947,GO:0042802,GO:0043621,GO:0071816,GO:0072380,GO:1903070,GO:1903071,GO:1903646,GO:1904288,GO:2000059	nucleus|cytosol|posttranslational protein targeting to endoplasmic reticulum membrane|membrane|ubiquitin-dependent ERAD pathway|protein-containing complex scaffold activity|identical protein binding|protein self-association|tail-anchored membrane protein insertion into ER membrane|TRC complex|negative regulation of ER-associated ubiquitin-dependent protein catabolic process|positive regulation of…
ENSBGRG00000001192	128.488	0.332792	2.30831	1.70313	0.768186	0.0209821	0.106885	Up	1.55649	1.11536	1.55741	3.95336	1.74422	2.69693	B4GALT3	beta-1%2C4-galactosyltransferase 3 [Source:HGNC Symbol%3BAcc:HGNC:926]	GO:0003831,GO:0003945,GO:0005975,GO:0006486,GO:0016021,GO:0032580,GO:0046872	beta-N-acetylglucosaminylglycopeptide beta-1,4-galactosyltransferase activity|N-acetyllactosamine synthase activity|carbohydrate metabolic process|protein glycosylation|integral component of membrane|Golgi cisterna membrane|metal ion binding	ko00510,ko00513,ko00514,ko00515,ko00533,ko00601	N-Glycan biosynthesis|Various types of N-glycan biosynthesis|Other types of O-glycan biosynthesis|Mannose type O-glycan biosynthesis|Glycosaminoglycan biosynthesis - keratan sulfate|Glycosphingolipid biosynthesis - lacto and neolacto series
ENSBGRG00000001201	413.85	0.243754	-3.38443	0.564495	-0.824968	0.000713258	0.0157748	Down	4.07658	4.53836	4.7176	1.79887	2.61643	2.54561	BCL6	BCL6 transcription repressor [Source:HGNC Symbol%3BAcc:HGNC:1001]			ko04068,ko05202	FoxO signaling pathway|Transcriptional misregulation in cancer
ENSBGRG00000001216	628.536	0.293878	3.97287	2.24629	1.16754	7.10106e-05	0.00364019	Up	1.85567	1.56533	1.50437	6.40976	2.51512	3.90408	FAM189A2	family with sequence similarity 189 member A2 [Source:HGNC Symbol%3BAcc:HGNC:24820]	GO:0003964,GO:0006310,GO:0009036,GO:0032197,GO:0032199,GO:0046872,GO:0090305	RNA-directed DNA polymerase activity|DNA recombination|type II site-specific deoxyribonuclease activity|transposition, RNA-mediated|reverse transcription involved in RNA-mediated transposition|metal ion binding|nucleic acid phosphodiester bond hydrolysis	ko04530,ko05110	Tight junction|Vibrio cholerae infection
ENSBGRG00000001246	631.8	0.259728	3.05005	1.7317	0.792185	0.002288	0.0299378	Up	2.74456	2.60208	2.63465	6.93621	3.4533	4.2968	ZBTB38	zinc finger and BTB domain containing 38 [Source:HGNC Symbol%3BAcc:HGNC:26636]	GO:0000981,GO:0003677,GO:0003700,GO:0005634,GO:0005654,GO:0005694,GO:0006275,GO:0006355,GO:0006974,GO:0008327,GO:0042803,GO:0045892,GO:0045944,GO:0046872,GO:0072562	DNA-binding transcription factor activity, RNA polymerase II-specific|DNA binding|DNA-binding transcription factor activity|nucleus|nucleoplasm|chromosome|regulation of DNA replication|regulation of transcription, DNA-templated|cellular response to DNA damage stimulus|methyl-CpG binding|protein homodimerization activity|negative regulation of transcription, DNA-templated|positive regulation of tr…
ENSBGRG00000001259	252.175	0.245329	-3.14553	0.585732	-0.771689	0.00165786	0.0249504	Down	0.890651	0.982246	0.921516	0.3768	0.629788	0.645436	ACOT11	acyl-CoA thioesterase 11 [Source:HGNC Symbol%3BAcc:HGNC:18156]	GO:0016020,GO:0016021,GO:0070062	membrane|integral component of membrane|extracellular exosome
ENSBGRG00000001260	152.749	0.276802	3.44935	1.93829	0.954784	0.000561947	0.013526	Up	0.843713	0.76371	0.61302	1.88105	1.17449	1.83755	ZNF333	zinc finger protein 333 [Source:HGNC Symbol%3BAcc:HGNC:15624]	GO:0003964,GO:0006310,GO:0009036,GO:0032197,GO:0032199,GO:0046872,GO:0090305	RNA-directed DNA polymerase activity|DNA recombination|type II site-specific deoxyribonuclease activity|transposition, RNA-mediated|reverse transcription involved in RNA-mediated transposition|metal ion binding|nucleic acid phosphodiester bond hydrolysis
ENSBGRG00000001261	68.4136	0.327963	2.28276	1.68023	0.748662	0.0224443	0.111266	Up	3.81908	2.79391	4.12643	6.92454	4.58005	3.14753	NRTN	neurturin [Source:HGNC Symbol%3BAcc:HGNC:8007]	GO:0000165,GO:0001755,GO:0005088,GO:0005102,GO:0005576,GO:0005622,GO:0007169,GO:0007399,GO:0007411,GO:0008083,GO:0021675,GO:0030424,GO:0031175	MAPK cascade|neural crest cell migration|Ras guanyl-nucleotide exchange factor activity|signaling receptor binding|extracellular region|intracellular|transmembrane receptor protein tyrosine kinase signaling pathway|nervous system development|axon guidance|growth factor activity|nerve development|axon|neuron projection development
ENSBGRG00000001265	345.496	0.238356	3.12719	1.67642	0.745385	0.00176486	0.0259418	Up	1.90304	2.67433	2.01203	4.99956	3.00018	5.34583	GSDME	gasdermin E [Source:HGNC Symbol%3BAcc:HGNC:2810]	GO:0005634,GO:0005737	nucleus|cytoplasm
ENSBGRG00000001269	50.0231	0.327336	2.71774	1.85268	0.889613	0.006573	0.0545887	Up	0.474938	0.462146	0.406162	0.953226	0.728028	0.845807	GNG7	G protein subunit gamma 7 [Source:HGNC Symbol%3BAcc:HGNC:4410]	GO:0000185,GO:0000186,GO:0005634,GO:0005737,GO:0006469,GO:0006915,GO:0007275,GO:0030154,GO:0043065,GO:0046330,GO:0051726,GO:1900745	activation of MAPKKK activity|activation of MAPKK activity|nucleus|cytoplasm|negative regulation of protein kinase activity|apoptotic process|multicellular organism development|cell differentiation|positive regulation of apoptotic process|positive regulation of JNK cascade|regulation of cell cycle|positive regulation of p38MAPK cascade	ko04010,ko04064,ko04068,ko04110,ko04115,ko04210,ko04218,ko05169,ko05200,ko05202,ko05210,ko05212,ko05213,ko05214,ko05216,ko05217,ko05218,ko05220,ko05222,ko05223,ko05224,ko05225,ko05226	MAPK signaling pathway|NF-kappa B signaling pathway|FoxO signaling pathway|Cell cycle|p53 signaling pathway|Apoptosis|Cellular senescence|Epstein-Barr virus infection|Pathways in cancer|Transcriptional misregulation in cancer|Colorectal cancer|Pancreatic cancer|Endometrial cancer|Glioma|Thyroid cancer|Basal cell carcinoma|Melanoma|Chronic myeloid leukemia|Small cell lung cancer|Non-small cell lun…
ENSBGRG00000001272	183.46	0.23228	3.32058	1.70681	0.771305	0.000898308	0.0178902	Up	0.842295	0.98191	0.76146	1.48957	1.51283	1.67279	SST	somatostatin [Source:HGNC Symbol%3BAcc:HGNC:11329]	GO:0001580,GO:0005737,GO:0006612,GO:0009986,GO:0016021,GO:0031849,GO:0051205,GO:0051607	detection of chemical stimulus involved in sensory perception of bitter taste|cytoplasm|protein targeting to membrane|cell surface|integral component of membrane|olfactory receptor binding|protein insertion into membrane|defense response to virus
ENSBGRG00000001274	5.43684	0.436728	2.11137	1.89487	0.922095	0.0347403		Up	0	0.100467	0	0.313883	0.0509841	0.24717	ZNF333	zinc finger protein 333 [Source:HGNC Symbol%3BAcc:HGNC:15624]	GO:0003964,GO:0046872	RNA-directed DNA polymerase activity|metal ion binding
ENSBGRG00000001276	11.9529	0.435517	2.06228	1.86368	0.898157	0.0391814	0.154958	Up	0.022116	0.0421287	0.143546	0.358898	0.199887	0.148954	LRMP	lymphoid restricted membrane protein [Source:HGNC Symbol%3BAcc:HGNC:6690]	GO:0000922,GO:0005635,GO:0005694,GO:0005789,GO:0005815,GO:0005886,GO:0005887,GO:0006903,GO:0006906,GO:0007338,GO:0016020,GO:0016021,GO:0035577,GO:0043312	spindle pole|nuclear envelope|chromosome|endoplasmic reticulum membrane|microtubule organizing center|plasma membrane|integral component of plasma membrane|vesicle targeting|vesicle fusion|single fertilization|membrane|integral component of membrane|azurophil granule membrane|neutrophil degranulation
ENSBGRG00000001280	170.199	0.305213	-2.5194	0.586843	-0.768953	0.0117556	0.0751601	Down	1.38569	1.77216	1.42193	0.440036	1.01865	0.812019	CORIN	corin%2C serine peptidase [Source:HGNC Symbol%3BAcc:HGNC:19012]	GO:0003964,GO:0006310,GO:0009036,GO:0032197,GO:0032199,GO:0046872,GO:0090305	RNA-directed DNA polymerase activity|DNA recombination|type II site-specific deoxyribonuclease activity|transposition, RNA-mediated|reverse transcription involved in RNA-mediated transposition|metal ion binding|nucleic acid phosphodiester bond hydrolysis
ENSBGRG00000001281	94.2201	0.286001	4.57717	2.47783	1.30907	4.71304e-06	0.000567897	Up	0.995774	0.823899	1.03503	2.88714	2.21107	1.93604	LTBR	lymphotoxin beta receptor [Source:HGNC Symbol%3BAcc:HGNC:6718]	GO:0005794,GO:0005886,GO:0006915,GO:0006955,GO:0016021,GO:0031625,GO:0042802,GO:0043011,GO:0043123,GO:0046330,GO:0048535,GO:0071260,GO:2001238	Golgi apparatus|plasma membrane|apoptotic process|immune response|integral component of membrane|ubiquitin protein ligase binding|identical protein binding|myeloid dendritic cell differentiation|positive regulation of I-kappaB kinase/NF-kappaB signaling|positive regulation of JNK cascade|lymph node development|cellular response to mechanical stimulus|positive regulation of extrinsic apoptotic sig…	ko04060,ko04061,ko04064,ko04066,ko04672,ko05166,ko05203	Cytokine-cytokine receptor interaction|Viral protein interaction with cytokine and cytokine receptor|NF-kappa B signaling pathway|HIF-1 signaling pathway|Intestinal immune network for IgA production|Human T-cell leukemia virus 1 infection|Viral carcinogenesis
ENSBGRG00000001298	410.709	0.287173	-2.57703	0.598718	-0.740052	0.00996537	0.0683314	Down	0.982757	0.613793	0.916287	0.354254	0.672412	0.562935	TRIOBP	TRIO and F-actin binding protein [Source:HGNC Symbol%3BAcc:HGNC:17009]	GO:0005634,GO:0005737,GO:0005815,GO:0005925,GO:0007049,GO:0007605,GO:0015629,GO:0017049,GO:0030047,GO:0030496,GO:0031625,GO:0045159,GO:0051015,GO:0051016,GO:0051301,GO:0060088,GO:1900026	nucleus|cytoplasm|microtubule organizing center|focal adhesion|cell cycle|sensory perception of sound|actin cytoskeleton|GTP-Rho binding|actin modification|midbody|ubiquitin protein ligase binding|myosin II binding|actin filament binding|barbed-end actin filament capping|cell division|auditory receptor cell stereocilium organization|positive regulation of substrate adhesion-dependent cell spreadi…
ENSBGRG00000001303	240.172	0.273675	2.56294	1.62609	0.701411	0.0103791	0.0700893	Up	0.810021	1.16053	0.99942	2.0468	1.16931	2.10397	DDX58	DExD/H-box helicase 58 [Source:HGNC Symbol%3BAcc:HGNC:19102]	GO:0003964,GO:0004519,GO:0006310,GO:0046872	RNA-directed DNA polymerase activity|endonuclease activity|DNA recombination|metal ion binding
ENSBGRG00000001304	135.795	0.27782	3.2137	1.85682	0.892831	0.00131038	0.0222062	Up	2.73784	2.60657	1.78829	6.42985	3.43428	4.708	DHH	desert hedgehog signaling molecule [Source:HGNC Symbol%3BAcc:HGNC:2865]	GO:0001649,GO:0005113,GO:0005509,GO:0005615,GO:0005886,GO:0007224,GO:0007267,GO:0007286,GO:0008233,GO:0008270,GO:0016539,GO:0030238,GO:0032355,GO:0033327,GO:0042552,GO:0043627,GO:0050810	osteoblast differentiation|patched binding|calcium ion binding|extracellular space|plasma membrane|smoothened signaling pathway|cell-cell signaling|spermatid development|peptidase activity|zinc ion binding|intein-mediated protein splicing|male sex determination|response to estradiol|Leydig cell differentiation|myelination|response to estrogen|regulation of steroid biosynthetic process	ko04340	Hedgehog signaling pathway
ENSBGRG00000001315	19.9146	0.437612	2.73152	2.29	1.19534	0.00630431	0.0531443	Up	0.029736	0.0567402	0.106929	0.149617	1.09185	0.0560643	SCNN1A	sodium channel epithelial 1 alpha subunit [Source:HGNC Symbol%3BAcc:HGNC:10599]	GO:0001669,GO:0005737,GO:0005887,GO:0015280,GO:0016324,GO:0031514,GO:0034706,GO:0035725,GO:0050891,GO:0050896,GO:0050909,GO:0055078,GO:0060170,GO:0097228	acrosomal vesicle|cytoplasm|integral component of plasma membrane|ligand-gated sodium channel activity|apical plasma membrane|motile cilium|sodium channel complex|sodium ion transmembrane transport|multicellular organismal water homeostasis|response to stimulus|sensory perception of taste|sodium ion homeostasis|ciliary membrane|sperm principal piece
ENSBGRG00000001317	760.634	0.25753	2.62475	1.59765	0.675953	0.00867118	0.0633519	Up	2.48578	2.59405	2.81622	5.52603	2.88357	4.30627	SLC25A36	solute carrier family 25 member 36 [Source:HGNC Symbol%3BAcc:HGNC:25554]	GO:0000002,GO:0005739,GO:0005743,GO:0006864,GO:0007005,GO:0015218,GO:0016021,GO:0051881,GO:1990519	mitochondrial genome maintenance|mitochondrion|mitochondrial inner membrane|pyrimidine nucleotide transport|mitochondrion organization|pyrimidine nucleotide transmembrane transporter activity|integral component of membrane|regulation of mitochondrial membrane potential|pyrimidine nucleotide import into mitochondrion
ENSBGRG00000001321	189.23	0.375042	-2.641	0.503309	-0.990484	0.00826625	0.0619174	Down	1.59072	0.949536	1.28661	0.249836	1.04121	0.549688	PLBD1	phospholipase B domain containing 1 [Source:HGNC Symbol%3BAcc:HGNC:26215]
ENSBGRG00000001342	219.86	0.318842	-2.47897	0.578184	-0.790399	0.0131762	0.080418	Down	2.37327	2.32898	1.74197	0.613808	1.89867	0.937635	CERKL	ceramide kinase like [Source:HGNC Symbol%3BAcc:HGNC:21699]	GO:0003964,GO:0006310,GO:0009036,GO:0032197,GO:0032199,GO:0046872,GO:0090305	RNA-directed DNA polymerase activity|DNA recombination|type II site-specific deoxyribonuclease activity|transposition, RNA-mediated|reverse transcription involved in RNA-mediated transposition|metal ion binding|nucleic acid phosphodiester bond hydrolysis
ENSBGRG00000001344	6.23228	0.425459	-2.03906	0.548083	-0.867535	0.0414445		Down	0.13989	0.0534671	0.0763875	0	0	0	KRT77	keratin 77 [Source:HGNC Symbol%3BAcc:HGNC:20411]	GO:0005198,GO:0005829,GO:0005856,GO:0031424,GO:0045095,GO:0070062,GO:0070268	structural molecule activity|cytosol|cytoskeleton|keratinization|keratin filament|extracellular exosome|cornification
ENSBGRG00000001347	1799.77	0.262075	-2.43698	0.642304	-0.638671	0.0148107	0.0863101	Down	27.3055	23.4482	25.747	9.85158	21.3117	15.1647	LMBR1L	limb development membrane protein 1 like [Source:HGNC Symbol%3BAcc:HGNC:18268]	GO:0004888,GO:0005887,GO:0006898,GO:0007165	transmembrane signaling receptor activity|integral component of plasma membrane|receptor-mediated endocytosis|signal transduction
ENSBGRG00000001351	474.207	0.282191	3.05653	1.81822	0.862524	0.00223918	0.0296339	Up	4.55152	4.60302	4.0401	12.9324	5.63458	7.33205	TRMU	tRNA 5-methylaminomethyl-2-thiouridylate methyltransferase [Source:HGNC Symbol%3BAcc:HGNC:25481]	GO:0000049,GO:0005524,GO:0005739,GO:0008033,GO:0016783	tRNA binding|ATP binding|mitochondrion|tRNA processing|sulfurtransferase activity
ENSBGRG00000001352	704.032	0.344779	-2.87595	0.502931	-0.991568	0.00402811	0.0411608	Down	32.9469	21.8164	32.9793	7.07482	23.6537	10.0753	PRR22	proline rich 22 [Source:HGNC Symbol%3BAcc:HGNC:28354]
ENSBGRG00000001355	1138.8	0.289676	4.15208	2.30179	1.20276	3.29473e-05	0.00229872	Up	3.09645	2.47702	2.30211	9.67557	4.00411	6.60676	PLXNC1	plexin C1 [Source:HGNC Symbol%3BAcc:HGNC:9106]	GO:0002116,GO:0005887,GO:0007162,GO:0008360,GO:0017154,GO:0030334,GO:0043087,GO:0050772,GO:1902287	semaphorin receptor complex|integral component of plasma membrane|negative regulation of cell adhesion|regulation of cell shape|semaphorin receptor activity|regulation of cell migration|regulation of GTPase activity|positive regulation of axonogenesis|semaphorin-plexin signaling pathway involved in axon guidance	ko04360	Axon guidance
ENSBGRG00000001357	498.231	0.326132	-3.31943	0.472186	-1.08257	0.000902027	0.0178975	Down	7.18812	8.51819	6.40463	1.1306	4.09765	4.11426	TRIM42	tripartite motif containing 42 [Source:HGNC Symbol%3BAcc:HGNC:19014]	GO:0005622,GO:0008270	intracellular|zinc ion binding
ENSBGRG00000001362	112.808	0.301157	2.15436	1.56786	0.6488	0.0312122	0.135053	Up	27.795	19.4858	19.7704	66.7122	25.7252	39.8336	ABCC5	ATP binding cassette subfamily C member 5 [Source:HGNC Symbol%3BAcc:HGNC:56]	GO:0003735,GO:0005730,GO:0006412,GO:0014069,GO:0022627,GO:0033119,GO:0048027,GO:0070181	structural constituent of ribosome|nucleolus|translation|postsynaptic density|cytosolic small ribosomal subunit|negative regulation of RNA splicing|mRNA 5'-UTR binding|small ribosomal subunit rRNA binding	ko03010	Ribosome
ENSBGRG00000001365	1484.25	0.311028	-2.82139	0.544298	-0.877533	0.00478156	0.04553	Down	11.0551	12.3192	15.113	3.81532	10.2508	6.65222	CDKL3	cyclin dependent kinase like 3 [Source:HGNC Symbol%3BAcc:HGNC:15483]	GO:0005654,GO:0005730	nucleoplasm|nucleolus	ko05168	Herpes simplex virus 1 infection
ENSBGRG00000001374	71.9559	0.424972	-2.03381	0.549307	-0.864314	0.0419705	0.161421	Down	0.180005	0.782772	0.119455	0.130705	0.152712	0.148321	THSD7B	thrombospondin type 1 domain containing 7B [Source:HGNC Symbol%3BAcc:HGNC:29348]	GO:0003964,GO:0006310,GO:0009036,GO:0032197,GO:0032199,GO:0046872,GO:0090305	RNA-directed DNA polymerase activity|DNA recombination|type II site-specific deoxyribonuclease activity|transposition, RNA-mediated|reverse transcription involved in RNA-mediated transposition|metal ion binding|nucleic acid phosphodiester bond hydrolysis
ENSBGRG00000001379	241.534	0.304517	3.17207	1.95335	0.965948	0.00151359	0.0237161	Up	0.72259	0.90965	1.1017	2.54578	1.00439	2.70061	CTDSP1	CTD small phosphatase 1 [Source:HGNC Symbol%3BAcc:HGNC:21614]	GO:0001933,GO:0004721,GO:0005634,GO:0005654,GO:0006357,GO:0006470,GO:0008420,GO:0045665,GO:0046872,GO:0070062,GO:2000134	negative regulation of protein phosphorylation|phosphoprotein phosphatase activity|nucleus|nucleoplasm|regulation of transcription by RNA polymerase II|protein dephosphorylation|RNA polymerase II CTD heptapeptide repeat phosphatase activity|negative regulation of neuron differentiation|metal ion binding|extracellular exosome|negative regulation of G1/S transition of mitotic cell cycle
ENSBGRG00000001383	7.48099	0.440887	-2.92964	0.408486	-1.29164	0.00339353		Down	0.543439	0.25734	0.498881	0	0	0	KRT77	keratin 77 [Source:HGNC Symbol%3BAcc:HGNC:20411]	GO:0003713,GO:0005634,GO:0005737,GO:0005758,GO:0005815,GO:0005819,GO:0005929,GO:0042531,GO:0051457	transcription coactivator activity|nucleus|cytoplasm|mitochondrial intermembrane space|microtubule organizing center|spindle|cilium|positive regulation of tyrosine phosphorylation of STAT protein|maintenance of protein location in nucleus
ENSBGRG00000001401	20.5293	0.428959	3.19444	2.58521	1.37028	0.00140103	0.0230104	Up	2.28187e-08	6.78742e-08	0.763583	1.30214	1.1238e-08	1.02291e-07	CDKN2AIPNL	CDKN2A interacting protein N-terminal like [Source:HGNC Symbol%3BAcc:HGNC:30545]	GO:0005654,GO:0005730	nucleoplasm|nucleolus
ENSBGRG00000001418	141.547	0.294773	-3.44588	0.494571	-1.01575	0.000569212	0.0136163	Down	16.7059	12.6729	12.9839	2.08663	5.19315	7.40902	SPINK4	serine peptidase inhibitor%2C Kazal type 4 [Source:HGNC Symbol%3BAcc:HGNC:16646]	GO:0005576	extracellular region
ENSBGRG00000001436	2027.66	0.245404	-2.58757	0.643941	-0.634999	0.00966555	0.0672502	Down	43.0548	36.8194	37.0516	16.9128	31.8583	25.5631	BAG1	BCL2 associated athanogene 1 [Source:HGNC Symbol%3BAcc:HGNC:937]	GO:0000774,GO:0005634,GO:0005739,GO:0005829,GO:0006915,GO:0010226,GO:0014040,GO:0014070,GO:0035094,GO:0042493,GO:0043066,GO:0048471,GO:0051087	adenyl-nucleotide exchange factor activity|nucleus|mitochondrion|cytosol|apoptotic process|response to lithium ion|positive regulation of Schwann cell differentiation|response to organic cyclic compound|response to nicotine|response to drug|negative regulation of apoptotic process|perinuclear region of cytoplasm|chaperone binding	ko04742	Taste transduction
ENSBGRG00000001437	384.587	0.296169	-3.65751	0.471967	-1.08324	0.00025468	0.00830247	Down	3.3161	5.12459	5.47768	1.26168	2.83951	2.25356	TDRD7	tudor domain containing 7 [Source:HGNC Symbol%3BAcc:HGNC:30831]	GO:0003964,GO:0004519,GO:0006310,GO:0046872	RNA-directed DNA polymerase activity|endonuclease activity|DNA recombination|metal ion binding
ENSBGRG00000001439	18.7563	0.439439	-2.75806	0.431669	-1.212	0.00581449	0.0510031	Down	0.230813	0.196373	0.457689	0.0253141	0.0732739	0.0957844	SLC11A1	solute carrier family 11 member 1 [Source:HGNC Symbol%3BAcc:HGNC:10907]	GO:0016021,GO:0046873,GO:0055072	integral component of membrane|metal ion transmembrane transporter activity|iron ion homeostasis
ENSBGRG00000001447	1791.64	0.331484	-3.17163	0.482518	-1.05135	0.00151584	0.0237161	Down	22.259	21.9467	23.6564	4.15286	15.1132	12.7669	C7orf31	chromosome 7 open reading frame 31 [Source:HGNC Symbol%3BAcc:HGNC:21722]	GO:0005737,GO:0005813	cytoplasm|centrosome
ENSBGRG00000001452	3808.71	0.26543	2.94236	1.71831	0.78099	0.00325726	0.0367473	Up	16.0863	15.2696	14.3605	41.334	17.2651	23.49	TUBA1B	tubulin alpha 1b [Source:HGNC Symbol%3BAcc:HGNC:18809]	GO:0000226,GO:0000278,GO:0003725,GO:0003924,GO:0005200,GO:0005525,GO:0005737,GO:0005874,GO:0005881,GO:0007017,GO:0031625,GO:0043209,GO:0045121,GO:0071353	microtubule cytoskeleton organization|mitotic cell cycle|double-stranded RNA binding|GTPase activity|structural constituent of cytoskeleton|GTP binding|cytoplasm|microtubule|cytoplasmic microtubule|microtubule-based process|ubiquitin protein ligase binding|myelin sheath|membrane raft|cellular response to interleukin-4	ko04145,ko04210,ko04530,ko04540,ko05010,ko05016,ko05130	Phagosome|Apoptosis|Tight junction|Gap junction|Alzheimer disease|Huntington disease|Pathogenic Escherichia coli infection
ENSBGRG00000001454	165.866	0.27792	2.18958	1.52471	0.60853	0.0285544	0.128776	Up	1.0192	1.21584	1.15317	2.76627	1.55839	1.82049	ZNF699	zinc finger protein 699 [Source:HGNC Symbol%3BAcc:HGNC:24750]	GO:0000981,GO:0003677,GO:0005634,GO:0046872	DNA-binding transcription factor activity, RNA polymerase II-specific|DNA binding|nucleus|metal ion binding	ko05168	Herpes simplex virus 1 infection
ENSBGRG00000001455	9656.1	0.222756	4.01503	1.8588	0.894371	5.94378e-05	0.00333292	Up	51.2091	55.5401	53.9746	141.931	76.5566	109.988	TMEM215	transmembrane protein 215 [Source:HGNC Symbol%3BAcc:HGNC:33816]	GO:0005615,GO:0005634,GO:0005783,GO:0005829,GO:0031625,GO:0031966,GO:0032436,GO:0032463,GO:0034366,GO:0042583,GO:0043065,GO:0048471,GO:0050821,GO:0051092,GO:0051787,GO:0051788,GO:0061077,GO:0097193,GO:1902230,GO:2000060,GO:2001244	extracellular space|nucleus|endoplasmic reticulum|cytosol|ubiquitin protein ligase binding|mitochondrial membrane|positive regulation of proteasomal ubiquitin-dependent protein catabolic process|negative regulation of protein homooligomerization|spherical high-density lipoprotein particle|chromaffin granule|positive regulation of apoptotic process|perinuclear region of cytoplasm|protein stabiliza…	ko04610	Complement and coagulation cascades
ENSBGRG00000001458	439.526	0.311287	3.40946	2.08684	1.06132	0.000650924	0.0149772	Up	1.1843	0.962422	1.17868	4.1513	1.4632	2.7237	ATP10D	ATPase phospholipid transporting 10D (putative) [Source:HGNC Symbol%3BAcc:HGNC:13549]	GO:0003964,GO:0006310,GO:0009036,GO:0032197,GO:0032199,GO:0046872,GO:0090305	RNA-directed DNA polymerase activity|DNA recombination|type II site-specific deoxyribonuclease activity|transposition, RNA-mediated|reverse transcription involved in RNA-mediated transposition|metal ion binding|nucleic acid phosphodiester bond hydrolysis
ENSBGRG00000001471	2.33671	0.36309	-2.00774	0.603326	-0.72899	0.044671		Down	0.104595	0.075184	0.0244943	0	0	0	HNMT	histamine N-methyltransferase [Source:HGNC Symbol%3BAcc:HGNC:5028]	GO:0003964,GO:0004519,GO:0006310,GO:0046872	RNA-directed DNA polymerase activity|endonuclease activity|DNA recombination|metal ion binding
ENSBGRG00000001492	217.297	0.277829	5.14061	2.69113	1.42821	2.73844e-07	7.53817e-05	Up	1.43579	1.4501	1.19622	5.17823	2.59899	4.15957	SCARA3	scavenger receptor class A member 3 [Source:HGNC Symbol%3BAcc:HGNC:19000]
ENSBGRG00000001500	60.187	0.329671	2.38569	1.72488	0.786493	0.017047	0.0942629	Up	0.287089	0.320037	0.201355	0.698312	0.430029	0.444184	CYB561D1	cytochrome b561 family member D1 [Source:HGNC Symbol%3BAcc:HGNC:26804]	GO:0016021,GO:0046872,GO:0055114	integral component of membrane|metal ion binding|oxidation-reduction process
ENSBGRG00000001509	57.7728	0.329375	4.18808	2.60169	1.37945	2.81327e-05	0.00205763	Up	0.141047	0.235872	0.0964498	1.44879	0.800051	0.99554	KRT78	keratin 78 [Source:HGNC Symbol%3BAcc:HGNC:28926]	GO:0005198,GO:0005654,GO:0005737,GO:0016363,GO:0045095	structural molecule activity|nucleoplasm|cytoplasm|nuclear matrix|keratin filament
ENSBGRG00000001510	695.205	0.300607	-2.82749	0.554798	-0.849964	0.00469139	0.0449827	Down	2.13314	1.66669	2.70318	0.78222	1.6504	1.07353	TENM2	teneurin transmembrane protein 2 [Source:HGNC Symbol%3BAcc:HGNC:29943]	GO:0000122,GO:0005102,GO:0005634,GO:0005783,GO:0005794,GO:0005886,GO:0005887,GO:0005911,GO:0007157,GO:0007411,GO:0016605,GO:0030054,GO:0030175,GO:0030425,GO:0030426,GO:0035584,GO:0042803,GO:0043005,GO:0043197,GO:0045202,GO:0045211,GO:0046982,GO:0048666,GO:0050839,GO:0051491,GO:0097264,GO:0098609,GO:0098890,GO:0098942,GO:0098978	negative regulation of transcription by RNA polymerase II|signaling receptor binding|nucleus|endoplasmic reticulum|Golgi apparatus|plasma membrane|integral component of plasma membrane|cell-cell junction|heterophilic cell-cell adhesion via plasma membrane cell adhesion molecules|axon guidance|PML body|cell junction|filopodium|dendrite|growth cone|calcium-mediated signaling using intracellular cal…
ENSBGRG00000001520	1101.08	0.236432	2.81014	1.58491	0.664405	0.00495207	0.0464525	Up	5.87663	5.66114	5.36705	12.43	7.34213	9.01644	RBP2	retinol binding protein 2 [Source:HGNC Symbol%3BAcc:HGNC:9920]	GO:0000139,GO:0005080,GO:0005198,GO:0005794,GO:0005829,GO:0006886,GO:0006888,GO:0006890,GO:0006891,GO:0030126	Golgi membrane|protein kinase C binding|structural molecule activity|Golgi apparatus|cytosol|intracellular protein transport|ER to Golgi vesicle-mediated transport|retrograde vesicle-mediated transport, Golgi to ER|intra-Golgi vesicle-mediated transport|COPI vesicle coat
ENSBGRG00000001531	522.515	0.259758	2.28978	1.51025	0.59479	0.0220338	0.110096	Up	3.74805	5.02727	3.96556	9.05605	5.12527	6.87186	ATP10D	ATPase phospholipid transporting 10D (putative) [Source:HGNC Symbol%3BAcc:HGNC:13549]	GO:0003964,GO:0006310,GO:0009036,GO:0032197,GO:0032199,GO:0046872,GO:0090305	RNA-directed DNA polymerase activity|DNA recombination|type II site-specific deoxyribonuclease activity|transposition, RNA-mediated|reverse transcription involved in RNA-mediated transposition|metal ion binding|nucleic acid phosphodiester bond hydrolysis
ENSBGRG00000001535	34.1844	0.393451	4.04989	3.01767	1.59343	5.12412e-05	0.00301865	Up	0.488095	0.195054	0.293802	1.58475	0.907121	1.19358	AMIGO1	adhesion molecule with Ig like domain 1 [Source:HGNC Symbol%3BAcc:HGNC:20824]	GO:0007156,GO:0007157,GO:0007409,GO:0007413,GO:0008076,GO:0015459,GO:0016021,GO:0030424,GO:0030425,GO:0032809,GO:0042552,GO:0043204,GO:0050772,GO:0051965,GO:1901381	homophilic cell adhesion via plasma membrane adhesion molecules|heterophilic cell-cell adhesion via plasma membrane cell adhesion molecules|axonogenesis|axonal fasciculation|voltage-gated potassium channel complex|potassium channel regulator activity|integral component of membrane|axon|dendrite|neuronal cell body membrane|myelination|perikaryon|positive regulation of axonogenesis|positive regulat…
ENSBGRG00000001546	1583.36	0.34707	-2.95743	0.490921	-1.02644	0.0031021	0.0354736	Down	21.6648	17.8602	21.2639	3.86094	15.9447	9.23138	LMNTD1	lamin tail domain containing 1 [Source:HGNC Symbol%3BAcc:HGNC:26683]	GO:0003964,GO:0004519,GO:0006310,GO:0046872	RNA-directed DNA polymerase activity|endonuclease activity|DNA recombination|metal ion binding
ENSBGRG00000001564	75.2256	0.330785	2.52431	1.78386	0.835005	0.0115925	0.0743769	Up	0.970134	1.15857	1.03146	2.51299	1.11686	1.95026	KRT18	keratin 18 [Source:HGNC Symbol%3BAcc:HGNC:6430]			ko04915,ko05150	Estrogen signaling pathway|Staphylococcus aureus infection
ENSBGRG00000001565	2131.28	0.330925	-2.72882	0.534761	-0.903033	0.0063562	0.0534627	Down	31.508	28.6826	34.0665	6.81936	23.3634	16.0118	NFX1	nuclear transcription factor%2C X-box binding 1 [Source:HGNC Symbol%3BAcc:HGNC:7803]	GO:0005737,GO:0005886,GO:0005887,GO:0005911,GO:0006091,GO:0006833,GO:0007588,GO:0015250,GO:0015254,GO:0015793	cytoplasm|plasma membrane|integral component of plasma membrane|cell-cell junction|generation of precursor metabolites and energy|water transport|excretion|water channel activity|glycerol channel activity|glycerol transport	ko03320,ko04923	PPAR signaling pathway|Regulation of lipolysis in adipocytes
ENSBGRG00000001576	458.723	0.337733	-3.26257	0.46591	-1.10188	0.00110408	0.0201881	Down	18.1382	14.4013	14.7287	4.64445	10.8374	4.1347	TEX38	testis expressed 38 [Source:HGNC Symbol%3BAcc:HGNC:29589]	GO:0016021	integral component of membrane
ENSBGRG00000001579	431.311	0.31223	-2.10107	0.634628	-0.656016	0.035635	0.146145	Down	7.26004	7.82776	10.6297	2.75883	7.75932	4.9221	CATIP	ciliogenesis associated TTC17 interacting protein [Source:HGNC Symbol%3BAcc:HGNC:25062]	GO:0005634,GO:0005737,GO:0005886,GO:0015629,GO:0030041,GO:0044782	nucleus|cytoplasm|plasma membrane|actin cytoskeleton|actin filament polymerization|cilium organization
ENSBGRG00000001584	464.656	0.357603	-2.69131	0.513194	-0.962423	0.00711713	0.0569409	Down	19.3288	15.2665	21.5492	2.72886	15.2734	13.2171	MLLT11	MLLT11 transcription factor 7 cofactor [Source:HGNC Symbol%3BAcc:HGNC:16997]	GO:0005622,GO:0005654,GO:0005815,GO:0005829,GO:0043065,GO:0045893,GO:0051901,GO:0090200,GO:0097191,GO:0097193	intracellular|nucleoplasm|microtubule organizing center|cytosol|positive regulation of apoptotic process|positive regulation of transcription, DNA-templated|positive regulation of mitochondrial depolarization|positive regulation of release of cytochrome c from mitochondria|extrinsic apoptotic signaling pathway|intrinsic apoptotic signaling pathway
ENSBGRG00000001593	565.636	0.24145	2.96598	1.64278	0.716136	0.00301724	0.034871	Up	10.8271	10.6359	9.78362	24.3497	14.7304	17.6496	ALDH1B1	aldehyde dehydrogenase 1 family member B1 [Source:HGNC Symbol%3BAcc:HGNC:407]	GO:0005743,GO:0016021	mitochondrial inner membrane|integral component of membrane
ENSBGRG00000001595	8.36619	0.444239	2.10581	1.91253	0.935481	0.0352212	0.14489	Up	0.184587	0.355517	0.168029	1.03592	0.268753	0.513921	MRPS22	mitochondrial ribosomal protein S22 [Source:HGNC Symbol%3BAcc:HGNC:14508]
ENSBGRG00000001611	2879.5	0.300803	-2.1521	0.638449	-0.647357	0.0313895	0.135511	Down	37.6291	29.8469	37.2791	12.5377	32.7916	21.4693	RASSF8	Ras association domain family member 8 [Source:HGNC Symbol%3BAcc:HGNC:13232]	GO:0007165,GO:0034334	signal transduction|adherens junction maintenance
ENSBGRG00000001613	468.719	0.350804	2.21809	1.71489	0.778116	0.0265484	0.122768	Up	2.45693	4.36674	4.76814	11.1537	3.19348	7.52579	CD9	CD9 molecule [Source:HGNC Symbol%3BAcc:HGNC:1709]	GO:0003964,GO:0004519,GO:0006310,GO:0046872	RNA-directed DNA polymerase activity|endonuclease activity|DNA recombination|metal ion binding
ENSBGRG00000001616	403.955	0.272246	-3.04955	0.56244	-0.83023	0.00229181	0.0299378	Down	3.38977	4.06026	3.39511	1.33923	2.86186	1.76732	TROAP	trophinin associated protein [Source:HGNC Symbol%3BAcc:HGNC:12327]	GO:0005737,GO:0007155	cytoplasm|cell adhesion
ENSBGRG00000001617	341.288	0.346844	-2.74318	0.517111	-0.951454	0.00608477	0.0521355	Down	16.6376	10.5598	14.6288	3.70471	11.7644	5.67084	C12orf60	chromosome 12 open reading frame 60 [Source:HGNC Symbol%3BAcc:HGNC:28726]
ENSBGRG00000001655	117.336	0.314866	2.91547	1.88947	0.917984	0.00355149	0.0383247	Up	0.585681	0.413747	0.442959	1.49441	0.761413	0.778674	SCARA5	scavenger receptor class A member 5 [Source:HGNC Symbol%3BAcc:HGNC:28701]	GO:0005044,GO:0005887,GO:0006879,GO:0006897,GO:0009986,GO:0034605,GO:0034755,GO:0070207,GO:0070287	scavenger receptor activity|integral component of plasma membrane|cellular iron ion homeostasis|endocytosis|cell surface|cellular response to heat|iron ion transmembrane transport|protein homotrimerization|ferritin receptor activity
ENSBGRG00000001663	319.232	0.268766	-2.69945	0.604779	-0.725521	0.00694535	0.0564123	Down	6.37353	8.89306	7.41403	4.39929	3.68149	5.55599	ERP27	endoplasmic reticulum protein 27 [Source:HGNC Symbol%3BAcc:HGNC:26495]	GO:0003756,GO:0005783,GO:0005788,GO:0006457,GO:0019511,GO:0034976,GO:1902175	protein disulfide isomerase activity|endoplasmic reticulum|endoplasmic reticulum lumen|protein folding|peptidyl-proline hydroxylation|response to endoplasmic reticulum stress|regulation of oxidative stress-induced intrinsic apoptotic signaling pathway
ENSBGRG00000001666	81.2746	0.35394	2.13411	1.68804	0.755346	0.0328337	0.139728	Up	0.868009	0.79745	0.867109	2.0433	0.716298	1.33041	CASP6	caspase 6 [Source:HGNC Symbol%3BAcc:HGNC:1507]	GO:0003964,GO:0006310,GO:0009036,GO:0032197,GO:0032199,GO:0046872,GO:0090305	RNA-directed DNA polymerase activity|DNA recombination|type II site-specific deoxyribonuclease activity|transposition, RNA-mediated|reverse transcription involved in RNA-mediated transposition|metal ion binding|nucleic acid phosphodiester bond hydrolysis
ENSBGRG00000001687	139.608	0.330291	3.10535	2.0359	1.02567	0.00190054	0.0272377	Up	1.66426	1.67091	1.91911	6.52126	2.09536	3.66061	ARHGDIB	Rho GDP dissociation inhibitor beta [Source:HGNC Symbol%3BAcc:HGNC:679]	GO:0003924,GO:0005094,GO:0005096,GO:0005829,GO:0007266,GO:0016020,GO:0035023,GO:0048365,GO:1901164,GO:2000249	GTPase activity|Rho GDP-dissociation inhibitor activity|GTPase activator activity|cytosol|Rho protein signal transduction|membrane|regulation of Rho protein signal transduction|Rac GTPase binding|negative regulation of trophoblast cell migration|regulation of actin cytoskeleton reorganization	ko04722,ko04962	Neurotrophin signaling pathway|Vasopressin-regulated water reabsorption
ENSBGRG00000001692	13.0909	0.434889	3.19922	2.62316	1.39131	0.00137798	0.0228256	Up	0.0471638	0.0225468	0.0654839	0.285414	0.117229	0.15851	B3GNT5	UDP-GlcNAc:betaGal beta-1%2C3-N-acetylglucosaminyltransferase 5 [Source:HGNC Symbol%3BAcc:HGNC:15684]	GO:0002250,GO:0005765,GO:0005769,GO:0005886,GO:0010506,GO:0010628,GO:0016021,GO:0030659,GO:0035455,GO:0043154,GO:0048471,GO:1901799,GO:1903900	adaptive immune response|lysosomal membrane|early endosome|plasma membrane|regulation of autophagy|positive regulation of gene expression|integral component of membrane|cytoplasmic vesicle membrane|response to interferon-alpha|negative regulation of cysteine-type endopeptidase activity involved in apoptotic process|perinuclear region of cytoplasm|negative regulation of proteasomal protein catabol…	ko04142	Lysosome
ENSBGRG00000001695	710.785	0.31214	3.35843	2.06809	1.0483	0.000783859	0.0166213	Up	5.19615	4.62695	4.24619	17.491	6.60541	9.21775	ADH5	alcohol dehydrogenase 5 (class III)%2C chi polypeptide [Source:HGNC Symbol%3BAcc:HGNC:253]	GO:0001523,GO:0003016,GO:0004022,GO:0005504,GO:0005739,GO:0006069,GO:0008270,GO:0018119,GO:0018467,GO:0032496,GO:0042803,GO:0045777,GO:0046294,GO:0051409,GO:0051775,GO:0051903	retinoid metabolic process|respiratory system process|alcohol dehydrogenase (NAD) activity|fatty acid binding|mitochondrion|ethanol oxidation|zinc ion binding|peptidyl-cysteine S-nitrosylation|formaldehyde dehydrogenase activity|response to lipopolysaccharide|protein homodimerization activity|positive regulation of blood pressure|formaldehyde catabolic process|response to nitrosative stress|respo…	ko00010,ko00071,ko00350,ko00830,ko00980,ko00982,ko05204	Glycolysis / Gluconeogenesis|Fatty acid degradation|Tyrosine metabolism|Retinol metabolism|Metabolism of xenobiotics by cytochrome P450|Drug metabolism - cytochrome P450|Chemical carcinogenesis
ENSBGRG00000001699	440.273	0.266165	4.34318	2.22839	1.156	1.40434e-05	0.00123235	Up	2.26822	2.34771	1.95037	7.79089	3.92496	4.60364	SEMA6C	semaphorin 6C [Source:HGNC Symbol%3BAcc:HGNC:10740]	GO:0001755,GO:0005615,GO:0005737,GO:0005887,GO:0007411,GO:0009986,GO:0030215,GO:0030335,GO:0030517,GO:0038191,GO:0045499,GO:0048843,GO:0050919,GO:0071526	neural crest cell migration|extracellular space|cytoplasm|integral component of plasma membrane|axon guidance|cell surface|semaphorin receptor binding|positive regulation of cell migration|negative regulation of axon extension|neuropilin binding|chemorepellent activity|negative regulation of axon extension involved in axon guidance|negative chemotaxis|semaphorin-plexin signaling pathway	ko04360	Axon guidance
ENSBGRG00000001716	176.341	0.339286	-3.21252	0.469774	-1.08996	0.00131577	0.0222229	Down	0.826753	0.654924	0.846117	0.186602	0.62691	0.298989	COL5A3	collagen type V alpha 3 chain [Source:HGNC Symbol%3BAcc:HGNC:14864]	GO:0005201,GO:0005518,GO:0005576,GO:0005588,GO:0005615,GO:0005788,GO:0007155,GO:0007160,GO:0008201,GO:0030020,GO:0030198,GO:0030199,GO:0031012,GO:0043394,GO:0043588,GO:0062023	extracellular matrix structural constituent|collagen binding|extracellular region|collagen type V trimer|extracellular space|endoplasmic reticulum lumen|cell adhesion|cell-matrix adhesion|heparin binding|extracellular matrix structural constituent conferring tensile strength|extracellular matrix organization|collagen fibril organization|extracellular matrix|proteoglycan binding|skin development|c…	ko04974	Protein digestion and absorption
ENSBGRG00000001720	359.96	0.312697	-2.23393	0.616194	-0.698544	0.0254876	0.12022	Down	8.64534	6.21818	7.39735	2.42095	6.85885	3.78203	CFAP126	cilia and flagella associated protein 126 [Source:HGNC Symbol%3BAcc:HGNC:32325]	GO:0005634,GO:0005737	nucleus|cytoplasm
ENSBGRG00000001734	1034.33	0.228381	3.08016	1.62839	0.70345	0.00206891	0.0283468	Up	3.25776	3.94861	2.82864	7.13091	4.40823	5.32148	FRMPD1	FERM and PDZ domain containing 1 [Source:HGNC Symbol%3BAcc:HGNC:29159]	GO:0005829,GO:0005856,GO:0005886,GO:0008277,GO:0032991,GO:0090150	cytosol|cytoskeleton|plasma membrane|regulation of G protein-coupled receptor signaling pathway|protein-containing complex|establishment of protein localization to membrane
ENSBGRG00000001740	630.323	0.305947	-3.00532	0.528704	-0.919467	0.00265305	0.0324651	Down	4.45395	4.67172	4.61936	1.09342	3.65903	1.63969	PDE1A	phosphodiesterase 1A [Source:HGNC Symbol%3BAcc:HGNC:8774]	GO:0003964,GO:0006310,GO:0009036,GO:0032197,GO:0032199,GO:0046872,GO:0090305	RNA-directed DNA polymerase activity|DNA recombination|type II site-specific deoxyribonuclease activity|transposition, RNA-mediated|reverse transcription involved in RNA-mediated transposition|metal ion binding|nucleic acid phosphodiester bond hydrolysis
ENSBGRG00000001749	130.989	0.281908	2.81551	1.73353	0.793716	0.00486991	0.0460845	Up	0.584339	0.446588	0.677152	1.26049	1.08454	0.909391	PLA2G12A	phospholipase A2 group XIIA [Source:HGNC Symbol%3BAcc:HGNC:18554]	GO:0005634,GO:0005737	nucleus|cytoplasm	ko05168	Herpes simplex virus 1 infection
ENSBGRG00000001750	631.491	0.270811	3.67171	1.99217	0.994339	0.000240932	0.00803461	Up	1.13468	1.06066	0.879154	3.26191	1.60628	2.02114	ADGRL2	adhesion G protein-coupled receptor L2 [Source:HGNC Symbol%3BAcc:HGNC:18582]	GO:0004930,GO:0007166,GO:0016021,GO:0030246	G protein-coupled receptor activity|cell surface receptor signaling pathway|integral component of membrane|carbohydrate binding
ENSBGRG00000001751	747.905	0.237413	-2.6685	0.644594	-0.633538	0.00761897	0.0589496	Down	3.33617	3.41419	3.11949	1.537	2.53343	2.70915	HDAC9	histone deacetylase 9 [Source:HGNC Symbol%3BAcc:HGNC:14065]	GO:0003964,GO:0006310,GO:0009036,GO:0032197,GO:0032199,GO:0046872,GO:0090305	RNA-directed DNA polymerase activity|DNA recombination|type II site-specific deoxyribonuclease activity|transposition, RNA-mediated|reverse transcription involved in RNA-mediated transposition|metal ion binding|nucleic acid phosphodiester bond hydrolysis
ENSBGRG00000001762	5305.6	0.328038	-2.79668	0.529455	-0.91742	0.00516299	0.0475249	Down	41.8435	38.9372	41.8678	9.65404	34.0707	19.6996	STAT4	signal transducer and activator of transcription 4 [Source:HGNC Symbol%3BAcc:HGNC:11365]	GO:0005634,GO:0005737	nucleus|cytoplasm
ENSBGRG00000001763	2489.53	0.283734	-2.87611	0.567995	-0.816051	0.00402605	0.0411608	Down	29.4503	24.6828	26.6851	9.07382	20.6564	18.0548	DCUN1D1	defective in cullin neddylation 1 domain containing 1 [Source:HGNC Symbol%3BAcc:HGNC:18184]	GO:0000151,GO:0005634,GO:0005829,GO:0031624,GO:0032182,GO:0043687,GO:0045116,GO:0051443,GO:0097602,GO:2000436	ubiquitin ligase complex|nucleus|cytosol|ubiquitin conjugating enzyme binding|ubiquitin-like protein binding|post-translational protein modification|protein neddylation|positive regulation of ubiquitin-protein transferase activity|cullin family protein binding|positive regulation of protein neddylation
ENSBGRG00000001772	20.9333	0.408242	2.44804	1.99916	0.999393	0.0143635	0.0846488	Up	0.108606	0.0259082	0.0732144	0.0272164	0.0784487	0.101727	CFAP126	cilia and flagella associated protein 126 [Source:HGNC Symbol%3BAcc:HGNC:32325]	GO:0005524,GO:0005634,GO:0005737,GO:0005829,GO:0006986,GO:0016887,GO:0031072,GO:0032991,GO:0034605,GO:0034620,GO:0042026,GO:0042623,GO:0044183,GO:0051082,GO:0051085,GO:0051787	ATP binding|nucleus|cytoplasm|cytosol|response to unfolded protein|ATPase activity|heat shock protein binding|protein-containing complex|cellular response to heat|cellular response to unfolded protein|protein refolding|ATPase activity, coupled|protein binding involved in protein folding|unfolded protein binding|chaperone cofactor-dependent protein refolding|misfolded protein binding	ko03040,ko04010,ko04141,ko04144,ko04213,ko04612,ko04915,ko05134,ko05145,ko05162	Spliceosome|MAPK signaling pathway|Protein processing in endoplasmic reticulum|Endocytosis|Longevity regulating pathway - multiple species|Antigen processing and presentation|Estrogen signaling pathway|Legionellosis|Toxoplasmosis|Measles
ENSBGRG00000001773	1158.77	0.240959	3.25152	1.72128	0.783485	0.00114789	0.0206157	Up	6.67313	5.35194	4.63738	14.4362	8.67524	11.1444	DOT1L	DOT1 like histone lysine methyltransferase [Source:HGNC Symbol%3BAcc:HGNC:24948]	GO:0001655,GO:0001880,GO:0005615,GO:0007506,GO:0008083,GO:0030154	urogenital system development|Mullerian duct regression|extracellular space|gonadal mesoderm development|growth factor activity|cell differentiation	ko04024,ko04060,ko04350,ko04390	cAMP signaling pathway|Cytokine-cytokine receptor interaction|TGF-beta signaling pathway|Hippo signaling pathway
ENSBGRG00000001778	171.183	0.236904	2.92004	1.61526	0.69177	0.00349981	0.0381202	Up	10.4672	10.5859	16.7325	33.3574	17.4685	22.1367	FRMPD1	FERM and PDZ domain containing 1 [Source:HGNC Symbol%3BAcc:HGNC:29159]	GO:0005739,GO:0005742,GO:0006626,GO:0016021	mitochondrion|mitochondrial outer membrane translocase complex|protein targeting to mitochondrion|integral component of membrane
ENSBGRG00000001782	314.042	0.326377	-2.61256	0.553756	-0.852679	0.00898671	0.0647899	Down	0.480536	0.418213	0.305948	0.12191	0.322461	0.185598	LRP1B	LDL receptor related protein 1B [Source:HGNC Symbol%3BAcc:HGNC:6693]	GO:0003964,GO:0006310,GO:0009036,GO:0032197,GO:0032199,GO:0046872,GO:0090305	RNA-directed DNA polymerase activity|DNA recombination|type II site-specific deoxyribonuclease activity|transposition, RNA-mediated|reverse transcription involved in RNA-mediated transposition|metal ion binding|nucleic acid phosphodiester bond hydrolysis
ENSBGRG00000001786	69.1334	0.431995	-2.12571	0.529134	-0.918295	0.0335278	0.14116	Down	1.43265	0.682679	0.97185	0.205641	0.716803	0.354269	TM6SF2	transmembrane 6 superfamily member 2 [Source:HGNC Symbol%3BAcc:HGNC:11861]	GO:0005789,GO:0006629,GO:0016021,GO:0019216,GO:0033116	endoplasmic reticulum membrane|lipid metabolic process|integral component of membrane|regulation of lipid metabolic process|endoplasmic reticulum-Golgi intermediate compartment membrane
ENSBGRG00000001788	952.446	0.341397	-2.54552	0.547514	-0.869033	0.0109115	0.0722019	Down	19.9103	17.9971	19.018	4.94824	17.2238	7.66643	SAXO1	stabilizer of axonemal microtubules 1 [Source:HGNC Symbol%3BAcc:HGNC:28566]	GO:0005814,GO:0005879,GO:0008017,GO:0009631,GO:0030030,GO:0031514,GO:0036064,GO:0036126,GO:0045724,GO:0050821,GO:0070417	centriole|axonemal microtubule|microtubule binding|cold acclimation|cell projection organization|motile cilium|ciliary basal body|sperm flagellum|positive regulation of cilium assembly|protein stabilization|cellular response to cold
ENSBGRG00000001789	2125.26	0.235802	3.23508	1.69683	0.762841	0.00121607	0.0211848	Up	6.1345	7.92262	7.04176	16.0233	9.0386	13.2336	STAT1	signal transducer and activator of transcription 1 [Source:HGNC Symbol%3BAcc:HGNC:11362]	GO:0000979,GO:0000982,GO:0001937,GO:0005634,GO:0005730,GO:0005737,GO:0006919,GO:0007259,GO:0007584,GO:0008015,GO:0008284,GO:0010742,GO:0016525,GO:0032727,GO:0032869,GO:0033209,GO:0034097,GO:0042803,GO:0043124,GO:0043434,GO:0045648,GO:0045893,GO:0048661,GO:0051591,GO:0051607,GO:0060333,GO:0060337,GO:0072136,GO:0072162,GO:0072308	RNA polymerase II core promoter sequence-specific DNA binding|transcription factor activity, RNA polymerase II proximal promoter sequence-specific DNA binding|negative regulation of endothelial cell proliferation|nucleus|nucleolus|cytoplasm|activation of cysteine-type endopeptidase activity involved in apoptotic process|JAK-STAT cascade|response to nutrient|blood circulation|positive regulation o…
ENSBGRG00000001792	5.75404	0.438862	-2.53498	0.46249	-1.11251	0.0112454		Down	0	0.222082	0.21604	0	0.231944	0	LSMEM1	leucine rich single-pass membrane protein 1 [Source:HGNC Symbol%3BAcc:HGNC:22036]	GO:0016021	integral component of membrane	ko04742	Taste transduction
ENSBGRG00000001796	62.3552	0.348152	3.2357	2.18331	1.12652	0.00121344	0.0211848	Up	0.27062	0.498412	0.168686	0.852136	0.634427	0.630055	BOK	BCL2 family apoptosis regulator BOK [Source:HGNC Symbol%3BAcc:HGNC:1087]	GO:0001836,GO:0005102,GO:0005634,GO:0005640,GO:0005739,GO:0005741,GO:0005743,GO:0005783,GO:0005789,GO:0006915,GO:0006919,GO:0006921,GO:0007420,GO:0008283,GO:0008584,GO:0008630,GO:0008635,GO:0010506,GO:0016020,GO:0016021,GO:0031625,GO:0031901,GO:0031966,GO:0032588,GO:0033106,GO:0042803,GO:0043065,GO:0043524,GO:0046982,GO:0046983,GO:0048709,GO:0051259,GO:0051400,GO:0051402,GO:0051480,GO:0051902,GO:…	release of cytochrome c from mitochondria|signaling receptor binding|nucleus|nuclear outer membrane|mitochondrion|mitochondrial outer membrane|mitochondrial inner membrane|endoplasmic reticulum|endoplasmic reticulum membrane|apoptotic process|activation of cysteine-type endopeptidase activity involved in apoptotic process|cellular component disassembly involved in execution phase of apoptosis|bra…	ko04214,ko04215	Apoptosis - fly|Apoptosis - multiple species
ENSBGRG00000001816	3815.19	0.257742	-3.4352	0.541339	-0.885396	0.000592126	0.0140075	Down	212.144	281.909	241.128	82.0912	171.77	136.481	MRPL42	mitochondrial ribosomal protein L42 [Source:HGNC Symbol%3BAcc:HGNC:14493]	GO:0005634,GO:0005737	nucleus|cytoplasm
ENSBGRG00000001817	920.789	0.231494	-3.08398	0.609661	-0.713921	0.00204253	0.0281638	Down	7.10783	6.54321	6.20103	2.96777	4.79969	4.94976	SUGP1	SURP and G-patch domain containing 1 [Source:HGNC Symbol%3BAcc:HGNC:18643]	GO:0000398,GO:0003723,GO:0005654,GO:0005681	mRNA splicing, via spliceosome|RNA binding|nucleoplasm|spliceosomal complex
ENSBGRG00000001849	1426.69	0.375684	-2.49766	0.521836	-0.938332	0.0125015	0.0780154	Down	28.9408	24.7047	30.3236	9.05975	24.6747	4.67333	BTBD8	BTB domain containing 8 [Source:HGNC Symbol%3BAcc:HGNC:21019]	GO:0005509,GO:0008654,GO:0016021,GO:0016746	calcium ion binding|phospholipid biosynthetic process|integral component of membrane|transferase activity, transferring acyl groups	ko00564,ko00565	Glycerophospholipid metabolism|Ether lipid metabolism
ENSBGRG00000001859	411.676	0.242397	-2.50554	0.656408	-0.607335	0.0122264	0.0770637	Down	3.20254	3.1091	3.54616	1.31996	3.24142	2.05454	TTC26	tetratricopeptide repeat domain 26 [Source:HGNC Symbol%3BAcc:HGNC:21882]	GO:0003964,GO:0004519,GO:0006310,GO:0046872	RNA-directed DNA polymerase activity|endonuclease activity|DNA recombination|metal ion binding
ENSBGRG00000001876	3770.61	0.25557	-2.31189	0.663951	-0.590852	0.0207835	0.106504	Down	21.0588	19.9909	22.2929	9.20981	17.5902	15.3377	DMBX1	diencephalon/mesencephalon homeobox 1 [Source:HGNC Symbol%3BAcc:HGNC:19026]	GO:0000139,GO:0004040,GO:0005543,GO:0005789,GO:0006631,GO:0008289,GO:0009062,GO:0016021,GO:0016788,GO:0017064,GO:0031090,GO:0042802,GO:0042803,GO:0097756,GO:0102077,GO:0103073	Golgi membrane|amidase activity|phospholipid binding|endoplasmic reticulum membrane|fatty acid metabolic process|lipid binding|fatty acid catabolic process|integral component of membrane|hydrolase activity, acting on ester bonds|fatty acid amide hydrolase activity|organelle membrane|identical protein binding|protein homodimerization activity|negative regulation of blood vessel diameter|oleamide h…
ENSBGRG00000001884	60.1911	0.37751	4.89254	3.59747	1.84698	9.95434e-07	0.000183791	Up	0.433119	0.272256	0.567028	2.92208	0.985914	2.27317	HSPA6	heat shock protein family A (Hsp70) member 6 [Source:HGNC Symbol%3BAcc:HGNC:5239]	GO:0005886,GO:0016021,GO:0019864	plasma membrane|integral component of membrane|IgG binding	ko04145,ko04380,ko04650,ko04666,ko05140,ko05150,ko05152,ko05322	Phagosome|Osteoclast differentiation|Natural killer cell mediated cytotoxicity|Fc gamma R-mediated phagocytosis|Leishmaniasis|Staphylococcus aureus infection|Tuberculosis|Systemic lupus erythematosus
ENSBGRG00000001895	555.947	0.235408	3.47168	1.76206	0.817259	0.000517214	0.0128813	Up	2.97125	3.23169	2.72296	7.31358	4.34062	5.27049	ZBTB20	zinc finger and BTB domain containing 20 [Source:HGNC Symbol%3BAcc:HGNC:13503]	GO:0000981,GO:0001078,GO:0005634,GO:0005654,GO:0005737,GO:0016604,GO:0032728,GO:0032755,GO:0032760,GO:0044212,GO:0045821,GO:0046872,GO:0046889,GO:0055088,GO:0071333	DNA-binding transcription factor activity, RNA polymerase II-specific|proximal promoter DNA-binding transcription repressor activity, RNA polymerase II-specific|nucleus|nucleoplasm|cytoplasm|nuclear body|positive regulation of interferon-beta production|positive regulation of interleukin-6 production|positive regulation of tumor necrosis factor production|transcription regulatory region DNA bindi…
ENSBGRG00000001909	27.327	0.409448	-1.99248	0.568086	-0.815817	0.0463185	0.171332	Down	0.258295	0.313676	0.439432	0.103875	0.269664	0.163683	PNOC	prepronociceptin [Source:HGNC Symbol%3BAcc:HGNC:9163]	GO:0001515,GO:0005576,GO:0005886,GO:0007218,GO:0007268,GO:0030425,GO:0043025,GO:0043679	opioid peptide activity|extracellular region|plasma membrane|neuropeptide signaling pathway|chemical synaptic transmission|dendrite|neuronal cell body|axon terminus
ENSBGRG00000001931	72.0153	0.326837	-3.15289	0.489547	-1.03048	0.00161664	0.0245004	Down	0.832016	1.04699	0.938578	0.251332	0.480484	0.419052	KCTD8	potassium channel tetramerization domain containing 8 [Source:HGNC Symbol%3BAcc:HGNC:22394]	GO:0008277,GO:0030054,GO:0042734,GO:0043235,GO:0045211,GO:0051260	regulation of G protein-coupled receptor signaling pathway|cell junction|presynaptic membrane|receptor complex|postsynaptic membrane|protein homooligomerization
ENSBGRG00000001942	1939.03	0.252876	2.33392	1.50545	0.590193	0.0195999	0.102608	Up	43.9627	42.2367	42.464	92.1963	44.7649	61.7322	DENND4C	DENN domain containing 4C [Source:HGNC Symbol%3BAcc:HGNC:26079]	GO:0003735,GO:0005634,GO:0006412,GO:0022627,GO:0042593	structural constituent of ribosome|nucleus|translation|cytosolic small ribosomal subunit|glucose homeostasis	ko01521,ko03010,ko04066,ko04150,ko04151,ko04371,ko04714,ko04910,ko05205	EGFR tyrosine kinase inhibitor resistance|Ribosome|HIF-1 signaling pathway|mTOR signaling pathway|PI3K-Akt signaling pathway|Apelin signaling pathway|Thermogenesis|Insulin signaling pathway|Proteoglycans in cancer
ENSBGRG00000001951	711.469	0.360509	-2.80266	0.496415	-1.01038	0.00506834	0.0471923	Down	66.2711	54.8518	45.8865	9.03899	39.4197	23.369	TBC1D22A	TBC1 domain family member 22A [Source:HGNC Symbol%3BAcc:HGNC:1309]	GO:0000139,GO:0005783,GO:0005794,GO:0006612,GO:0016021,GO:0018230,GO:0018345,GO:0019706	Golgi membrane|endoplasmic reticulum|Golgi apparatus|protein targeting to membrane|integral component of membrane|peptidyl-L-cysteine S-palmitoylation|protein palmitoylation|protein-cysteine S-palmitoyltransferase activity
ENSBGRG00000001954	562.382	0.26461	4.1826	2.15361	1.10676	2.882e-05	0.00207779	Up	2.76421	2.74689	2.80474	8.24334	4.30008	6.2728	ZNF395	zinc finger protein 395 [Source:HGNC Symbol%3BAcc:HGNC:18737]	GO:0000978,GO:0000981,GO:0001158,GO:0003677,GO:0005634,GO:0005737,GO:0005829,GO:0006355,GO:0046872	RNA polymerase II proximal promoter sequence-specific DNA binding|DNA-binding transcription factor activity, RNA polymerase II-specific|enhancer sequence-specific DNA binding|DNA binding|nucleus|cytoplasm|cytosol|regulation of transcription, DNA-templated|metal ion binding
ENSBGRG00000001974	1876.29	0.281819	-3.70272	0.485151	-1.04349	0.000213303	0.00742393	Down	25.3771	21.6516	24.3839	6.51298	13.8056	14.004	NSUN4	NOP2/Sun RNA methyltransferase 4 [Source:HGNC Symbol%3BAcc:HGNC:31802]	GO:0005762,GO:0008168,GO:0031167,GO:0042256,GO:0070131,GO:0070181	mitochondrial large ribosomal subunit|methyltransferase activity|rRNA methylation|mature ribosome assembly|positive regulation of mitochondrial translation|small ribosomal subunit rRNA binding
ENSBGRG00000001976	3276.89	0.32983	-3.42369	0.457158	-1.12923	0.000617772	0.0143752	Down	151.874	156.858	126.285	23.7799	74.5992	70.2388	TSSK6	testis specific serine kinase 6 [Source:HGNC Symbol%3BAcc:HGNC:30410]	GO:0000287,GO:0004674,GO:0005524,GO:0005634,GO:0005737,GO:0006468,GO:0007275,GO:0018105,GO:0035092,GO:0035556,GO:0044877	magnesium ion binding|protein serine/threonine kinase activity|ATP binding|nucleus|cytoplasm|protein phosphorylation|multicellular organism development|peptidyl-serine phosphorylation|sperm chromatin condensation|intracellular signal transduction|protein-containing complex binding
ENSBGRG00000001979	562.091	0.305503	-3.18626	0.509301	-0.973409	0.00144127	0.0233101	Down	12.6107	10.5604	14.225	3.38371	8.83423	6.37655	CATSPER3	cation channel sperm associated 3 [Source:HGNC Symbol%3BAcc:HGNC:20819]	GO:0005634,GO:0005737	nucleus|cytoplasm
ENSBGRG00000001985	97.0433	0.289434	3.59236	2.05587	1.03975	0.0003277	0.00965249	Up	0.375401	0.410159	0.338537	1.13983	1.1224	0.792221	SELENBP1	selenium binding protein 1 [Source:HGNC Symbol%3BAcc:HGNC:10719]	GO:0001650,GO:0005829,GO:0008430,GO:0015031,GO:0016020,GO:0018549	fibrillar center|cytosol|selenium binding|protein transport|membrane|methanethiol oxidase activity	ko00920	Sulfur metabolism
ENSBGRG00000001999	318.554	0.315359	-3.40638	0.474923	-1.07423	0.000658307	0.0150804	Down	3.56235	5.31063	6.61728	1.2554	3.12336	2.24295	HOXA3	homeobox A3 [Source:HGNC Symbol%3BAcc:HGNC:5104]	GO:0000978,GO:0001525,GO:0001974,GO:0003700,GO:0005634,GO:0005654,GO:0006816,GO:0008284,GO:0009952,GO:0010159,GO:0010467,GO:0010960,GO:0021615,GO:0030282,GO:0030878,GO:0045944,GO:0048538,GO:0048645,GO:0048704,GO:0051216,GO:0051926,GO:0055062,GO:0055074,GO:0060017,GO:0071837,GO:1900122	RNA polymerase II proximal promoter sequence-specific DNA binding|angiogenesis|blood vessel remodeling|DNA-binding transcription factor activity|nucleus|nucleoplasm|calcium ion transport|positive regulation of cell proliferation|anterior/posterior pattern specification|specification of animal organ position|gene expression|magnesium ion homeostasis|glossopharyngeal nerve morphogenesis|bone minera…
ENSBGRG00000002019	13.3141	0.429329	-2.47286	0.479078	-1.06167	0.0134038	0.0811255	Down	0.407123	0.170603	0.469322	0.0584732	0.110225	0.16347	PDCD1	neuraminidase 4 [Source:HGNC Symbol%3BAcc:HGNC:21328]	GO:0001580,GO:0005622,GO:0006612,GO:0009986,GO:0016021,GO:0031849,GO:0051205	detection of chemical stimulus involved in sensory perception of bitter taste|intracellular|protein targeting to membrane|cell surface|integral component of membrane|olfactory receptor binding|protein insertion into membrane
ENSBGRG00000002035	1816.99	0.326799	-2.51065	0.566254	-0.820479	0.0120507	0.0762451	Down	24.637	18.7342	23.7444	6.43142	19.4699	9.82481	KLF4	Kruppel like factor 4 [Source:HGNC Symbol%3BAcc:HGNC:6348]			ko04550	Signaling pathways regulating pluripotency of stem cells
ENSBGRG00000002070	39.0321	0.365943	2.20996	1.75166	0.808719	0.0271082	0.124482	Up	0.238784	0.311014	0.216698	0.678198	0.171938	0.737753	GLIS1	GLIS family zinc finger 1 [Source:HGNC Symbol%3BAcc:HGNC:29525]	GO:0005634,GO:0005737	nucleus|cytoplasm
ENSBGRG00000002073	227.243	0.243762	2.82862	1.61274	0.68951	0.00467494	0.0449102	Up	0.80571	1.01279	0.986707	1.57311	1.12503	1.2529	MACROH2A1	macroH2A.1 histone [Source:HGNC Symbol%3BAcc:HGNC:4740]	GO:0003964,GO:0006310,GO:0009036,GO:0032197,GO:0032199,GO:0046872,GO:0090305	RNA-directed DNA polymerase activity|DNA recombination|type II site-specific deoxyribonuclease activity|transposition, RNA-mediated|reverse transcription involved in RNA-mediated transposition|metal ion binding|nucleic acid phosphodiester bond hydrolysis
ENSBGRG00000002074	21.1734	0.409192	2.99531	2.33862	1.22566	0.00274166	0.0329906	Up	0.0211135	0.0815152	0.0789865	0.38917	0.170655	0.429709	MLLT3	MLLT3 super elongation complex subunit [Source:HGNC Symbol%3BAcc:HGNC:7136]	GO:0005634,GO:0005737	nucleus|cytoplasm
ENSBGRG00000002082	591.115	0.211587	-2.84927	0.658444	-0.602868	0.0043819	0.0432133	Down	11.6221	12.704	13.2057	6.64148	9.82802	8.48303	RNF41	ring finger protein 41 [Source:HGNC Symbol%3BAcc:HGNC:18401]	GO:0000209,GO:0004842,GO:0005128,GO:0005135,GO:0006914,GO:0008270,GO:0008285,GO:0010498,GO:0017160,GO:0019904,GO:0030336,GO:0030971,GO:0043408,GO:0045619,GO:0045637,GO:0045732,GO:0048471,GO:0051091,GO:0051865,GO:0051896,GO:0061630,GO:0071782,GO:0097191,GO:1901525,GO:2000114,GO:2000379	protein polyubiquitination|ubiquitin-protein transferase activity|erythropoietin receptor binding|interleukin-3 receptor binding|autophagy|zinc ion binding|negative regulation of cell proliferation|proteasomal protein catabolic process|Ral GTPase binding|protein domain specific binding|negative regulation of cell migration|receptor tyrosine kinase binding|regulation of MAPK cascade|regulation of …
ENSBGRG00000002084	783.494	0.363714	-2.37203	0.549907	-0.862741	0.0176906	0.0966216	Down	4.9712	9.95767	6.9655	1.77691	6.35833	2.01649	C4orf17	chromosome 4 open reading frame 17 [Source:HGNC Symbol%3BAcc:HGNC:25274]	GO:0005634,GO:0005737	nucleus|cytoplasm
ENSBGRG00000002093	149.943	0.333506	-4.42566	0.359488	-1.47598	9.61486e-06	0.000945253	Down	0.585667	0.654152	1.15283	0.200179	0.356977	0.217203	MGAM	maltase-glucoamylase [Source:HGNC Symbol%3BAcc:HGNC:7043]	GO:0003964,GO:0006310,GO:0009036,GO:0032197,GO:0032199,GO:0046872,GO:0090305	RNA-directed DNA polymerase activity|DNA recombination|type II site-specific deoxyribonuclease activity|transposition, RNA-mediated|reverse transcription involved in RNA-mediated transposition|metal ion binding|nucleic acid phosphodiester bond hydrolysis
ENSBGRG00000002094	482.209	0.333987	-2.97277	0.502478	-0.992867	0.00295124	0.0344076	Down	16.0087	11.7331	18.1416	2.50214	11.284	5.4653	GLS	glutaminase [Source:HGNC Symbol%3BAcc:HGNC:4331]	GO:0016021	integral component of membrane
ENSBGRG00000002095	2711.66	0.253342	-3.18113	0.571999	-0.805916	0.00146701	0.023418	Down	62.2407	49.7891	59.9798	22.0104	42.328	33.3259	TES	testin LIM domain protein [Source:HGNC Symbol%3BAcc:HGNC:14620]	GO:0003964,GO:0006310,GO:0009036,GO:0032197,GO:0032199,GO:0046872,GO:0090305	RNA-directed DNA polymerase activity|DNA recombination|type II site-specific deoxyribonuclease activity|transposition, RNA-mediated|reverse transcription involved in RNA-mediated transposition|metal ion binding|nucleic acid phosphodiester bond hydrolysis
ENSBGRG00000002097	666.782	0.352289	-2.74553	0.51149	-0.967221	0.00604134	0.0519113	Down	11.122	7.70109	9.93551	2.10722	6.50872	3.74891	IGSF11	immunoglobulin superfamily member 11 [Source:HGNC Symbol%3BAcc:HGNC:16669]
ENSBGRG00000002132	6882.49	0.331064	-2.45265	0.569599	-0.811983	0.014181	0.0840347	Down	232.903	173.987	229.836	56.4111	189.225	91.801	ACTL7B	actin like 7B [Source:HGNC Symbol%3BAcc:HGNC:162]	GO:0005737,GO:0005856	cytoplasm|cytoskeleton
ENSBGRG00000002143	946.313	0.25165	2.82453	1.63671	0.710795	0.00473495	0.0452101	Up	8.55547	8.49749	7.96085	18.8329	9.60112	15.0646	HIBADH	3-hydroxyisobutyrate dehydrogenase [Source:HGNC Symbol%3BAcc:HGNC:4907]	GO:0005634,GO:0005737	nucleus|cytoplasm
ENSBGRG00000002145	3023.93	0.32221	-2.79664	0.535476	-0.901105	0.0051637	0.0475249	Down	69.6604	54.9112	76.0261	18.3353	53.5986	30.9283	ACTL7A	actin like 7A [Source:HGNC Symbol%3BAcc:HGNC:161]	GO:0001673,GO:0005737,GO:0005794,GO:0005856,GO:0031514,GO:0032991	male germ cell nucleus|cytoplasm|Golgi apparatus|cytoskeleton|motile cilium|protein-containing complex
ENSBGRG00000002157	230.935	0.22482	-3.269	0.600845	-0.734936	0.00107927	0.0199182	Down	6.36654	4.8558	6.63343	3.68582	3.25456	4.33252	ANGPTL6	angiopoietin like 6 [Source:HGNC Symbol%3BAcc:HGNC:23140]	GO:0001525,GO:0030141,GO:0030154,GO:0070062	angiogenesis|secretory granule|cell differentiation|extracellular exosome
ENSBGRG00000002162	921.94	0.237612	2.91279	1.61565	0.692115	0.0035821	0.0385725	Up	3.13823	3.80959	2.68048	7.12888	3.8253	5.61135	ELP1	elongator complex protein 1 [Source:HGNC Symbol%3BAcc:HGNC:5959]	GO:0005634,GO:0005737	nucleus|cytoplasm
ENSBGRG00000002164	45.9916	0.39628	3.80159	2.84119	1.5065	0.000143769	0.00571923	Up	0.0773734	0.196775	0.0702958	0.876699	0.201079	0.391088	CKMT2	creatine kinase%2C mitochondrial 2 [Source:HGNC Symbol%3BAcc:HGNC:1996]	GO:0004111,GO:0005524,GO:0005739,GO:0005743,GO:0006600,GO:0006936	creatine kinase activity|ATP binding|mitochondrion|mitochondrial inner membrane|creatine metabolic process|muscle contraction
ENSBGRG00000002168	494.731	0.247453	3.81555	1.92408	0.944169	0.000135882	0.00562092	Up	1.82604	2.62224	2.62326	5.72565	4.96615	4.56593	DCN	decorin [Source:HGNC Symbol%3BAcc:HGNC:2705]	GO:0003964,GO:0004519,GO:0006310,GO:0046872	RNA-directed DNA polymerase activity|endonuclease activity|DNA recombination|metal ion binding	ko05168	Herpes simplex virus 1 infection
ENSBGRG00000002180	650.436	0.271353	3.00839	1.76093	0.816335	0.00262639	0.03238	Up	2.75453	2.12096	2.30802	5.87315	2.82645	5.06976	ARHGAP31	Rho GTPase activating protein 31 [Source:HGNC Symbol%3BAcc:HGNC:29216]	GO:0005096,GO:0005829,GO:0005925,GO:0007264,GO:0017124,GO:0030027,GO:0051056	GTPase activator activity|cytosol|focal adhesion|small GTPase mediated signal transduction|SH3 domain binding|lamellipodium|regulation of small GTPase mediated signal transduction
ENSBGRG00000002189	4705.59	0.319035	-2.87695	0.529298	-0.917848	0.00401539	0.0411608	Down	882.565	851.786	879.315	201.19	641.157	549.665	TNP1	transition protein 1 [Source:HGNC Symbol%3BAcc:HGNC:11951]	GO:0000012,GO:0000786,GO:0000788,GO:0001673,GO:0003677,GO:0005634,GO:0006337,GO:0006338,GO:0006342,GO:0007275,GO:0007286,GO:0007290,GO:0010954,GO:0019953,GO:0030317,GO:0035093,GO:0045892	single strand break repair|nucleosome|nuclear nucleosome|male germ cell nucleus|DNA binding|nucleus|nucleosome disassembly|chromatin remodeling|chromatin silencing|multicellular organism development|spermatid development|spermatid nucleus elongation|positive regulation of protein processing|sexual reproduction|flagellated sperm motility|spermatogenesis, exchange of chromosomal proteins|negative r…
ENSBGRG00000002191	432.928	0.221546	-2.75832	0.6547	-0.611094	0.00581	0.0509933	Down	3.53293	3.11794	3.69513	1.85989	3.28554	2.68654	PICK1	protein interacting with PRKCA 1 [Source:HGNC Symbol%3BAcc:HGNC:9394]	GO:0002092,GO:0005080,GO:0005543,GO:0005737,GO:0005856,GO:0006886,GO:0008021,GO:0014069,GO:0019904,GO:0021782,GO:0030054,GO:0032588,GO:0034316,GO:0036294,GO:0042149,GO:0043005,GO:0043113,GO:0045202,GO:0045211,GO:0046872,GO:0048471,GO:0051015,GO:0060292,GO:0071933,GO:0097061,GO:0097062,GO:0098842	positive regulation of receptor internalization|protein kinase C binding|phospholipid binding|cytoplasm|cytoskeleton|intracellular protein transport|synaptic vesicle|postsynaptic density|protein domain specific binding|glial cell development|cell junction|trans-Golgi network membrane|negative regulation of Arp2/3 complex-mediated actin nucleation|cellular response to decreased oxygen levels|cellu…
ENSBGRG00000002196	51.7473	0.33909	2.71584	1.89331	0.920914	0.00661078	0.0547174	Up	0.210272	0.176059	0.238363	0.657181	0.258509	0.367724	MTTP	microsomal triglyceride transfer protein [Source:HGNC Symbol%3BAcc:HGNC:7467]	GO:0005634,GO:0005737	nucleus|cytoplasm	ko05168	Herpes simplex virus 1 infection
ENSBGRG00000002205	44.3922	0.385542	-2.88447	0.462626	-1.11208	0.00392077	0.0407241	Down	0.340076	0.304099	0.271878	0.041084	0.181752	0.147758	CNTNAP5	contactin associated protein like 5 [Source:HGNC Symbol%3BAcc:HGNC:18748]	GO:0003964,GO:0006310,GO:0009036,GO:0032197,GO:0032199,GO:0046872,GO:0090305	RNA-directed DNA polymerase activity|DNA recombination|type II site-specific deoxyribonuclease activity|transposition, RNA-mediated|reverse transcription involved in RNA-mediated transposition|metal ion binding|nucleic acid phosphodiester bond hydrolysis
ENSBGRG00000002210	39.2247	0.373959	-2.67349	0.500078	-0.999775	0.00750661	0.0584219	Down	0.620302	0.647447	0.718014	0.514983	0.28953	0.154282	PTGFR	prostaglandin F receptor [Source:HGNC Symbol%3BAcc:HGNC:9600]	GO:0004958,GO:0005622,GO:0005886,GO:0006954,GO:0007189,GO:0007204,GO:0016021	prostaglandin F receptor activity|intracellular|plasma membrane|inflammatory response|adenylate cyclase-activating G protein-coupled receptor signaling pathway|positive regulation of cytosolic calcium ion concentration|integral component of membrane	ko04020,ko04072,ko04080	Calcium signaling pathway|Phospholipase D signaling pathway|Neuroactive ligand-receptor interaction
ENSBGRG00000002228	174.598	0.355115	5.17815	3.57721	1.83884	2.24102e-07	6.48793e-05	Up	0.406471	0.576863	0.351199	3.83069	0.850419	3.16809	IGFBP5	insulin like growth factor binding protein 5 [Source:HGNC Symbol%3BAcc:HGNC:5474]	GO:0001558,GO:0001649,GO:0001968,GO:0005615,GO:0006006,GO:0007565,GO:0010906,GO:0014912,GO:0017148,GO:0031069,GO:0031994,GO:0031995,GO:0042567,GO:0042593,GO:0043568,GO:0043569,GO:0044342,GO:0045668,GO:0045926,GO:0048286,GO:0048662,GO:0051146,GO:0051897,GO:0060056,GO:0060416,GO:0071320,GO:1901862,GO:1904205,GO:1904707,GO:1904754	regulation of cell growth|osteoblast differentiation|fibronectin binding|extracellular space|glucose metabolic process|female pregnancy|regulation of glucose metabolic process|negative regulation of smooth muscle cell migration|negative regulation of translation|hair follicle morphogenesis|insulin-like growth factor I binding|insulin-like growth factor II binding|insulin-like growth factor ternar…
ENSBGRG00000002265	1417.23	0.270308	-3.27308	0.541585	-0.884742	0.00106381	0.0199012	Down	34.3762	28.091	35.0773	11.0266	23.5128	14.736	DNAJB4	DnaJ heat shock protein family (Hsp40) member B4 [Source:HGNC Symbol%3BAcc:HGNC:14886]	GO:0000122,GO:0001671,GO:0005654,GO:0005829,GO:0005886,GO:0051082,GO:0051085,GO:0051087	negative regulation of transcription by RNA polymerase II|ATPase activator activity|nucleoplasm|cytosol|plasma membrane|unfolded protein binding|chaperone cofactor-dependent protein refolding|chaperone binding
ENSBGRG00000002269	917.625	0.310189	-3.57263	0.463876	-1.10819	0.000353421	0.0102114	Down	6.10044	5.37944	5.29179	1.43584	3.80877	2.45689	MYORG	myogenesis regulating glycosidase (putative) [Source:HGNC Symbol%3BAcc:HGNC:19918]	GO:0004553,GO:0005789,GO:0005975,GO:0016021,GO:0016139,GO:0031965,GO:0043568,GO:0048741,GO:0051897	hydrolase activity, hydrolyzing O-glycosyl compounds|endoplasmic reticulum membrane|carbohydrate metabolic process|integral component of membrane|glycoside catabolic process|nuclear membrane|positive regulation of insulin-like growth factor receptor signaling pathway|skeletal muscle fiber development|positive regulation of protein kinase B signaling
ENSBGRG00000002305	105.702	0.271194	-2.227	0.65795	-0.60395	0.0259473	0.121472	Down	3.82213	2.98639	3.55192	2.87587	2.17875	1.64632	CPLANE2	ciliogenesis and planar polarity effector 2 [Source:HGNC Symbol%3BAcc:HGNC:28127]	GO:0003924,GO:0005525,GO:0005654,GO:0005737,GO:0006887,GO:0015031,GO:0017157,GO:0031338,GO:0034613,GO:0036064,GO:0060271	GTPase activity|GTP binding|nucleoplasm|cytoplasm|exocytosis|protein transport|regulation of exocytosis|regulation of vesicle fusion|cellular protein localization|ciliary basal body|cilium assembly
ENSBGRG00000002316	1606.21	0.240836	3.30562	1.73641	0.796111	0.000947681	0.0184779	Up	8.73014	6.63689	7.99971	18.2163	10.8125	12.1086	CTNNAL1	catenin alpha like 1 [Source:HGNC Symbol%3BAcc:HGNC:2512]			ko05168	Herpes simplex virus 1 infection
ENSBGRG00000002322	1020.96	0.348165	-2.79991	0.5088	-0.97483	0.00511171	0.0474211	Down	111.926	86.3729	111.153	18.4396	62.5242	58.5785	P3R3URF	PIK3R3 upstream reading frame [Source:HGNC Symbol%3BAcc:HGNC:53451]
ENSBGRG00000002324	6.45989	0.433289	-2.47508	0.475519	-1.07243	0.0133205		Down	0	0.0255414	0.145898	0.0265769	0	0	CLDN18	claudin 18 [Source:HGNC Symbol%3BAcc:HGNC:2039]	GO:0005634,GO:0005737	nucleus|cytoplasm
ENSBGRG00000002325	164.589	0.240415	-2.46563	0.663066	-0.592776	0.0136772	0.0822372	Down	1.82879	1.80865	1.64849	1.28939	1.67289	1.25173	TUFT1	tuftelin 1 [Source:HGNC Symbol%3BAcc:HGNC:12422]	GO:0003779,GO:0005516,GO:0005829,GO:0008017,GO:0015629,GO:0030855,GO:0031032	actin binding|calmodulin binding|cytosol|microtubule binding|actin cytoskeleton|epithelial cell differentiation|actomyosin structure organization
ENSBGRG00000002326	345.964	0.305024	-3.34306	0.493214	-1.01972	0.000828587	0.017081	Down	1.59433	1.72441	2.07027	0.425764	1.29897	1.14528	TTLL8	tubulin tyrosine ligase like 8 [Source:HGNC Symbol%3BAcc:HGNC:34000]	GO:0005524,GO:0005874,GO:0005929,GO:0005930,GO:0015630,GO:0018094,GO:0060271,GO:0070735,GO:0070736	ATP binding|microtubule|cilium|axoneme|microtubule cytoskeleton|protein polyglycylation|cilium assembly|protein-glycine ligase activity|protein-glycine ligase activity, initiating
ENSBGRG00000002329	887.53	0.323808	-2.76444	0.537691	-0.89515	0.00570201	0.0504383	Down	42.2857	31.7719	38.1979	11.3206	32.74	15.9174	SPATA46	spermatogenesis associated 46 [Source:HGNC Symbol%3BAcc:HGNC:27648]	GO:0007283,GO:0007342,GO:0030154,GO:0031965	spermatogenesis|fusion of sperm to egg plasma membrane involved in single fertilization|cell differentiation|nuclear membrane
ENSBGRG00000002346	3.28402	0.400173	2.18744	1.83446	0.875356	0.0287101		Up	0	0	0	0.31138	0.152263	0	SH2D1B	SH2 domain containing 1B [Source:HGNC Symbol%3BAcc:HGNC:30416]	GO:0003964,GO:0006310,GO:0009036,GO:0032197,GO:0032199,GO:0046872,GO:0090305	RNA-directed DNA polymerase activity|DNA recombination|type II site-specific deoxyribonuclease activity|transposition, RNA-mediated|reverse transcription involved in RNA-mediated transposition|metal ion binding|nucleic acid phosphodiester bond hydrolysis	ko04742	Taste transduction
ENSBGRG00000002353	17.1059	0.440332	2.01022	1.84697	0.885164	0.0444079	0.166948	Up	0.738453	0.578364	0.113707	2.09437	0.969306	0.224693	TIFA	TRAF interacting protein with forkhead associated domain [Source:HGNC Symbol%3BAcc:HGNC:19075]	GO:0002753,GO:0005737,GO:0007249,GO:0043123,GO:0045087,GO:0051260	cytoplasmic pattern recognition receptor signaling pathway|cytoplasm|I-kappaB kinase/NF-kappaB signaling|positive regulation of I-kappaB kinase/NF-kappaB signaling|innate immune response|protein homooligomerization	ko05131	Shigellosis
ENSBGRG00000002370	1360.86	0.304285	-3.31871	0.496604	-1.00983	0.000904332	0.0178975	Down	39.1082	30.6418	33.4709	9.11716	24.423	14.9196	CCER1	coiled-coil glutamate rich protein 1 [Source:HGNC Symbol%3BAcc:HGNC:28373]
ENSBGRG00000002372	485.185	0.359306	-3.14067	0.457403	-1.12846	0.00168562	0.0252291	Down	9.77131	9.71986	6.96183	1.06321	4.03461	4.72278	MSRA	methionine sulfoxide reductase A [Source:HGNC Symbol%3BAcc:HGNC:7377]	GO:0004252,GO:0016021	serine-type endopeptidase activity|integral component of membrane
ENSBGRG00000002382	201.877	0.337321	2.66125	1.86309	0.897697	0.00778507	0.0596487	Up	1.11135	1.34339	1.05934	4.34227	1.46746	2.23075	BZW2	basic leucine zipper and W2 domains 2 [Source:HGNC Symbol%3BAcc:HGNC:18808]	GO:0005737,GO:0007399,GO:0030154	cytoplasm|nervous system development|cell differentiation
ENSBGRG00000002384	312.987	0.320832	-3.61339	0.447733	-1.15929	0.000302223	0.00920656	Down	4.18527	4.62244	4.38518	0.673414	2.21984	1.47299	SPATA21	spermatogenesis associated 21 [Source:HGNC Symbol%3BAcc:HGNC:28026]	GO:0003964,GO:0006310,GO:0009036,GO:0032197,GO:0032199,GO:0046872,GO:0090305	RNA-directed DNA polymerase activity|DNA recombination|type II site-specific deoxyribonuclease activity|transposition, RNA-mediated|reverse transcription involved in RNA-mediated transposition|metal ion binding|nucleic acid phosphodiester bond hydrolysis	ko05168	Herpes simplex virus 1 infection
ENSBGRG00000002392	91.1955	0.282188	2.26981	1.55888	0.640514	0.0232191	0.113674	Up	0.70208	0.665546	0.542141	1.46326	0.819657	1.18074	IL9	interleukin 9 [Source:HGNC Symbol%3BAcc:HGNC:6029]	GO:0005634,GO:0005829,GO:0016567,GO:0019005,GO:0031146,GO:0043153,GO:0048511	nucleus|cytosol|protein ubiquitination|SCF ubiquitin ligase complex|SCF-dependent proteasomal ubiquitin-dependent protein catabolic process|entrainment of circadian clock by photoperiod|rhythmic process
ENSBGRG00000002397	172.692	0.268993	2.96052	1.73671	0.79636	0.00307119	0.0352256	Up	0.922783	0.773055	0.694546	2.04889	1.23557	1.76152	PRMT2	protein arginine methyltransferase 2 [Source:HGNC Symbol%3BAcc:HGNC:5186]	GO:0003964,GO:0006310,GO:0009036,GO:0032197,GO:0032199,GO:0046872,GO:0090305	RNA-directed DNA polymerase activity|DNA recombination|type II site-specific deoxyribonuclease activity|transposition, RNA-mediated|reverse transcription involved in RNA-mediated transposition|metal ion binding|nucleic acid phosphodiester bond hydrolysis
ENSBGRG00000002406	69.1458	0.320241	-2.45303	0.580127	-0.78556	0.014166	0.0840081	Down	0.436802	0.187673	0.447044	0.211286	0.316719	0.239745	MGAM	maltase-glucoamylase [Source:HGNC Symbol%3BAcc:HGNC:7043]	GO:0003964,GO:0004519,GO:0006310,GO:0046872	RNA-directed DNA polymerase activity|endonuclease activity|DNA recombination|metal ion binding
ENSBGRG00000002414	1234.23	0.236737	3.43057	1.75582	0.812143	0.000602319	0.0141594	Up	4.54711	4.70653	3.58646	9.33959	5.75655	8.85663	ATP2B1	ATPase plasma membrane Ca2+ transporting 1 [Source:HGNC Symbol%3BAcc:HGNC:814]	GO:0003407,GO:0005388,GO:0005516,GO:0005524,GO:0005634,GO:0005886,GO:0005887,GO:0006874,GO:0007420,GO:0007568,GO:0009409,GO:0009898,GO:0015085,GO:0016020,GO:0016323,GO:0016324,GO:0030165,GO:0032591,GO:0032809,GO:0034220,GO:0045121,GO:0046872,GO:0051480,GO:0070062,GO:0071305,GO:0071386,GO:0098978,GO:0098982,GO:0099059,GO:1903779,GO:1905056,GO:1990034	neural retina development|calcium-transporting ATPase activity|calmodulin binding|ATP binding|nucleus|plasma membrane|integral component of plasma membrane|cellular calcium ion homeostasis|brain development|aging|response to cold|cytoplasmic side of plasma membrane|calcium ion transmembrane transporter activity|membrane|basolateral plasma membrane|apical plasma membrane|PDZ domain binding|dendrit…
ENSBGRG00000002417	540.618	0.346911	-2.87485	0.50093	-0.997319	0.00404214	0.0411608	Down	10.9894	11.3404	11.7258	3.12395	9.73179	3.0563	PRSS55	serine protease 55 [Source:HGNC Symbol%3BAcc:HGNC:30824]	GO:0004252,GO:0005829,GO:0016021	serine-type endopeptidase activity|cytosol|integral component of membrane	ko05168	Herpes simplex virus 1 infection
ENSBGRG00000002422	222.761	0.296817	-2.03965	0.657288	-0.605402	0.0413853	0.160496	Down	1.58338	3.61174	2.44621	1.15997	2.70703	2.0595	MLC1	modulator of VRAC current 1 [Source:HGNC Symbol%3BAcc:HGNC:17082]	GO:0005634,GO:0005737	nucleus|cytoplasm	ko05168	Herpes simplex virus 1 infection
ENSBGRG00000002430	188.463	0.313589	2.48008	1.71443	0.777727	0.0131351	0.0802749	Up	0.633584	0.992168	1.12589	2.72025	1.27092	1.28717	ANKMY2	ankyrin repeat and MYND domain containing 2 [Source:HGNC Symbol%3BAcc:HGNC:25370]	GO:0005929,GO:0019899,GO:0046872	cilium|enzyme binding|metal ion binding	ko05168	Herpes simplex virus 1 infection
ENSBGRG00000002432	7.28919	0.40453	-2.37152	0.514288	-0.959351	0.0177151		Down	0.0258634	0.0989217	0.468572	0.0519424	0	0	NR1I2	nuclear receptor subfamily 1 group I member 2 [Source:HGNC Symbol%3BAcc:HGNC:7968]
ENSBGRG00000002440	314.821	0.242844	5.13581	2.3738	1.2472	2.80927e-07	7.56239e-05	Up	6.83127	8.34213	7.33679	22.4553	14.6024	22.2544	IGFBP6	insulin like growth factor binding protein 6 [Source:HGNC Symbol%3BAcc:HGNC:5475]	GO:0001558,GO:0001968,GO:0005615,GO:0031994,GO:0031995	regulation of cell growth|fibronectin binding|extracellular space|insulin-like growth factor I binding|insulin-like growth factor II binding
ENSBGRG00000002445	1123.66	0.327475	-2.72118	0.539196	-0.89112	0.00650491	0.0542297	Down	15.2823	13.7615	17.3131	3.58859	12.5113	7.24489	C8orf74	chromosome 8 open reading frame 74 [Source:HGNC Symbol%3BAcc:HGNC:32296]	GO:0005634,GO:0005737	nucleus|cytoplasm
ENSBGRG00000002454	149.831	0.288235	2.1432	1.53447	0.617744	0.0320971	0.137546	Up	0.806447	0.87936	0.676303	1.69378	1.21252	1.00338	LRRC8D	leucine rich repeat containing 8 VRAC subunit D [Source:HGNC Symbol%3BAcc:HGNC:16992]	GO:0005225,GO:0005737,GO:0005789,GO:0005886,GO:0005887,GO:0006884,GO:0015734,GO:0015810,GO:0016020,GO:0034702,GO:0055085,GO:0071470,GO:0098656	volume-sensitive anion channel activity|cytoplasm|endoplasmic reticulum membrane|plasma membrane|integral component of plasma membrane|cell volume homeostasis|taurine transport|aspartate transmembrane transport|membrane|ion channel complex|transmembrane transport|cellular response to osmotic stress|anion transmembrane transport
ENSBGRG00000002462	4.56818	0.396554	-2.0136	0.574947	-0.798499	0.0440519		Down	0.487099	0.232197	0.110199	0	0	0	KLHL9	kelch like family member 9 [Source:HGNC Symbol%3BAcc:HGNC:18732]	GO:0002250,GO:0002286,GO:0002323,GO:0005125,GO:0005132,GO:0005615,GO:0006959,GO:0019221,GO:0030183,GO:0033141,GO:0042100,GO:0043330,GO:0051607	adaptive immune response|T cell activation involved in immune response|natural killer cell activation involved in immune response|cytokine activity|type I interferon receptor binding|extracellular space|humoral immune response|cytokine-mediated signaling pathway|B cell differentiation|positive regulation of peptidyl-serine phosphorylation of STAT protein|B cell proliferation|response to exogenous…	ko04060,ko04622,ko04630	Cytokine-cytokine receptor interaction|RIG-I-like receptor signaling pathway|Jak-STAT signaling pathway
ENSBGRG00000002464	428.632	0.297408	2.50454	1.67582	0.744869	0.0122612	0.077187	Up	1.29569	1.70996	1.35582	4.33354	2.22762	2.4358	NCKAP5L	NCK associated protein 5 like [Source:HGNC Symbol%3BAcc:HGNC:29321]	GO:0001578,GO:0005737,GO:0005813,GO:0007019,GO:0035371	microtubule bundle formation|cytoplasm|centrosome|microtubule depolymerization|microtubule plus-end
ENSBGRG00000002473	204.174	0.235548	-2.52722	0.661916	-0.595281	0.0114969	0.074164	Down	1.68886	1.58256	1.29097	0.955824	1.14772	0.969848	LRRC8C	leucine rich repeat containing 8 VRAC subunit C [Source:HGNC Symbol%3BAcc:HGNC:25075]	GO:0005225,GO:0005737,GO:0005789,GO:0005886,GO:0005887,GO:0006884,GO:0034214,GO:0034702,GO:0045444,GO:0098656	volume-sensitive anion channel activity|cytoplasm|endoplasmic reticulum membrane|plasma membrane|integral component of plasma membrane|cell volume homeostasis|protein hexamerization|ion channel complex|fat cell differentiation|anion transmembrane transport
ENSBGRG00000002474	95.0064	0.286885	-2.5944	0.59696	-0.744295	0.00947569	0.0666386	Down	2.23212	3.24353	2.77712	1.27948	1.85253	1.55524	SLC35G2	solute carrier family 35 member G2 [Source:HGNC Symbol%3BAcc:HGNC:28480]	GO:0005794,GO:0005886,GO:0005887,GO:0016021	Golgi apparatus|plasma membrane|integral component of plasma membrane|integral component of membrane
ENSBGRG00000002487	8069.64	0.320124	-3.48039	0.461961	-1.11416	0.000500676	0.0125867	Down	112.149	100.073	97.5035	18.8294	63.6616	47.772	LRRC8B	leucine rich repeat containing 8 VRAC subunit B [Source:HGNC Symbol%3BAcc:HGNC:30692]	GO:0005225,GO:0005737,GO:0005789,GO:0005886,GO:0005887,GO:0006884,GO:0034702,GO:0055085,GO:0098656	volume-sensitive anion channel activity|cytoplasm|endoplasmic reticulum membrane|plasma membrane|integral component of plasma membrane|cell volume homeostasis|ion channel complex|transmembrane transport|anion transmembrane transport
ENSBGRG00000002488	12.8449	0.444628	2.58702	2.21954	1.15026	0.00968102	0.0672598	Up	0.105944	0	0	0.533738	0.255215	0.788622	KCNJ4	potassium inwardly rectifying channel subfamily J member 4 [Source:HGNC Symbol%3BAcc:HGNC:6265]	GO:0005242,GO:0005886,GO:0006813,GO:0008076,GO:0010107,GO:0015467,GO:0016323,GO:0030054,GO:0030165,GO:0030659,GO:0034765,GO:0045211	inward rectifier potassium channel activity|plasma membrane|potassium ion transport|voltage-gated potassium channel complex|potassium ion import|G-protein activated inward rectifier potassium channel activity|basolateral plasma membrane|cell junction|PDZ domain binding|cytoplasmic vesicle membrane|regulation of ion transmembrane transport|postsynaptic membrane	ko04725,ko04921	Cholinergic synapse|Oxytocin signaling pathway
ENSBGRG00000002501	64.1532	0.326969	-3.66096	0.436175	-1.19702	0.000251276	0.00828827	Down	1.09142	1.10969	1.35575	0.335669	0.410857	0.715539	LRRC72	leucine rich repeat containing 72 [Source:HGNC Symbol%3BAcc:HGNC:42972]	GO:0003964,GO:0006310,GO:0009036,GO:0032197,GO:0032199,GO:0046872,GO:0090305	RNA-directed DNA polymerase activity|DNA recombination|type II site-specific deoxyribonuclease activity|transposition, RNA-mediated|reverse transcription involved in RNA-mediated transposition|metal ion binding|nucleic acid phosphodiester bond hydrolysis
ENSBGRG00000002503	21.4002	0.435299	2.85645	2.36757	1.24341	0.00428405	0.0426855	Up	0.073916	0.214492	0.13417	0.815356	0.216395	0.69549	FRRS1L	ferric chelate reductase 1 like [Source:HGNC Symbol%3BAcc:HGNC:1362]	GO:0005886,GO:0016021,GO:0030054,GO:0045202,GO:0099072,GO:1900449	plasma membrane|integral component of membrane|cell junction|synapse|regulation of postsynaptic membrane neurotransmitter receptor levels|regulation of glutamate receptor signaling pathway
ENSBGRG00000002517	2099.13	0.321384	-3.25216	0.48458	-1.04519	0.00114531	0.0206157	Down	44.7987	33.0735	32.1989	7.77593	20.4568	21.6232	PRSS58	serine protease 58 [Source:HGNC Symbol%3BAcc:HGNC:39125]	GO:0004252,GO:0005576,GO:0030141	serine-type endopeptidase activity|extracellular region|secretory granule
ENSBGRG00000002520	18.2751	0.419039	2.44836	2.03631	1.02596	0.0143508	0.0846329	Up	0.560761	0.208378	0	0.908082	0.658716	0.61109	IFNE	interferon epsilon [Source:HGNC Symbol%3BAcc:HGNC:18163]	GO:0002250,GO:0002286,GO:0002323,GO:0005125,GO:0005132,GO:0005615,GO:0006959,GO:0019221,GO:0030183,GO:0033141,GO:0042100,GO:0042742,GO:0043330,GO:0051607	adaptive immune response|T cell activation involved in immune response|natural killer cell activation involved in immune response|cytokine activity|type I interferon receptor binding|extracellular space|humoral immune response|cytokine-mediated signaling pathway|B cell differentiation|positive regulation of peptidyl-serine phosphorylation of STAT protein|B cell proliferation|defense response to b…	ko04060,ko04622,ko04630	Cytokine-cytokine receptor interaction|RIG-I-like receptor signaling pathway|Jak-STAT signaling pathway
ENSBGRG00000002524	954.815	0.350879	-2.36687	0.56234	-0.830486	0.017939	0.0974862	Down	9.53148	7.53812	11.6029	2.52393	8.86194	3.44417	PRSS58	serine protease 58 [Source:HGNC Symbol%3BAcc:HGNC:39125]	GO:0003964,GO:0006310,GO:0009036,GO:0032197,GO:0032199,GO:0046872,GO:0090305	RNA-directed DNA polymerase activity|DNA recombination|type II site-specific deoxyribonuclease activity|transposition, RNA-mediated|reverse transcription involved in RNA-mediated transposition|metal ion binding|nucleic acid phosphodiester bond hydrolysis
ENSBGRG00000002548	92.4224	0.308954	2.96492	1.88691	0.916025	0.00302757	0.0349371	Up	1.50713	0.804819	1.01484	2.80273	2.51784	2.63183	MFAP2	microfibril associated protein 2 [Source:HGNC Symbol%3BAcc:HGNC:7033]	GO:0001527	microfibril
ENSBGRG00000002552	193.789	0.243699	2.54522	1.53716	0.620267	0.0109209	0.0722019	Up	0.500349	0.522813	0.504047	0.804721	0.44774	1.00119	ATG10	autophagy related 10 [Source:HGNC Symbol%3BAcc:HGNC:20315]	GO:0002181,GO:0003735,GO:0005783,GO:0005791,GO:0005829,GO:0006412,GO:0015935,GO:0022627,GO:0034063,GO:0042788,GO:0045202,GO:1990145	cytoplasmic translation|structural constituent of ribosome|endoplasmic reticulum|rough endoplasmic reticulum|cytosol|translation|small ribosomal subunit|cytosolic small ribosomal subunit|stress granule assembly|polysomal ribosome|synapse|maintenance of translational fidelity
ENSBGRG00000002556	128.653	0.324424	3.21113	2.05875	1.04177	0.00132216	0.0222229	Up	3.25776	3.96648	2.73189	9.85832	4.17584	5.84018	CS	citrate synthase [Source:HGNC Symbol%3BAcc:HGNC:2422]	GO:0005783,GO:0010629,GO:0010988,GO:0045716	endoplasmic reticulum|negative regulation of gene expression|regulation of low-density lipoprotein particle clearance|positive regulation of low-density lipoprotein particle receptor biosynthetic process
ENSBGRG00000002574	54.7429	0.378454	-2.84005	0.474727	-1.07483	0.00451065	0.0439455	Down	0	0	0	0	0	0	RIIAD1	regulatory subunit of type II PKA R-subunit domain containing 1 [Source:HGNC Symbol%3BAcc:HGNC:26686]	GO:0000381,GO:0003723,GO:0003729,GO:0005634,GO:0005737,GO:0006376,GO:0007283,GO:0008380,GO:0016604,GO:0030317,GO:0030575,GO:0036002,GO:0048026,GO:0097322,GO:0098781,GO:1990904	regulation of alternative mRNA splicing, via spliceosome|RNA binding|mRNA binding|nucleus|cytoplasm|mRNA splice site selection|spermatogenesis|RNA splicing|nuclear body|flagellated sperm motility|nuclear body organization|pre-mRNA binding|positive regulation of mRNA splicing, via spliceosome|7SK snRNA binding|ncRNA transcription|ribonucleoprotein complex
ENSBGRG00000002579	704.394	0.378123	-2.04471	0.585138	-0.773152	0.0408835	0.159284	Down	25.8238	22.3157	19.9734	4.88513	22.1673	6.76151	FAIM2	Fas apoptotic inhibitory molecule 2 [Source:HGNC Symbol%3BAcc:HGNC:17067]	GO:0002931,GO:0005783,GO:0005794,GO:0006915,GO:0016021,GO:0021549,GO:0021680,GO:0021681,GO:0021702,GO:0030054,GO:0043523,GO:0043524,GO:0045121,GO:0045211,GO:1902042	response to ischemia|endoplasmic reticulum|Golgi apparatus|apoptotic process|integral component of membrane|cerebellum development|cerebellar Purkinje cell layer development|cerebellar granular layer development|cerebellar Purkinje cell differentiation|cell junction|regulation of neuron apoptotic process|negative regulation of neuron apoptotic process|membrane raft|postsynaptic membrane|negative …
ENSBGRG00000002583	721.094	0.262989	-3.04487	0.574045	-0.800765	0.00232784	0.0300969	Down	5.86547	5.51565	6.05565	1.88214	4.72396	3.61865	MELK	maternal embryonic leucine zipper kinase [Source:HGNC Symbol%3BAcc:HGNC:16870]
ENSBGRG00000002607	106.873	0.271999	2.96442	1.74874	0.80632	0.00303257	0.0349681	Up	0.605437	0.693662	0.367767	1.77429	0.813902	1.27724	CCDC17	coiled-coil domain containing 17 [Source:HGNC Symbol%3BAcc:HGNC:26574]
ENSBGRG00000002608	1061.51	0.277646	2.17592	1.52007	0.604133	0.0295615	0.130866	Up	15.0284	15.6392	14.5023	38.085	16.9044	19.151	UCHL1	ubiquitin C-terminal hydrolase L1 [Source:HGNC Symbol%3BAcc:HGNC:12513]	GO:0002931,GO:0004197,GO:0004843,GO:0005654,GO:0005737,GO:0005789,GO:0005829,GO:0005886,GO:0006511,GO:0007412,GO:0007628,GO:0008242,GO:0008283,GO:0016579,GO:0016874,GO:0019896,GO:0031625,GO:0031694,GO:0042755,GO:0043025,GO:0043130,GO:0043209,GO:0043407,GO:0044306,GO:0048747,GO:0050905,GO:1904115	response to ischemia|cysteine-type endopeptidase activity|thiol-dependent ubiquitin-specific protease activity|nucleoplasm|cytoplasm|endoplasmic reticulum membrane|cytosol|plasma membrane|ubiquitin-dependent protein catabolic process|axon target recognition|adult walking behavior|omega peptidase activity|cell proliferation|protein deubiquitination|ligase activity|axonal transport of mitochondrion…	ko05012	Parkinson disease
ENSBGRG00000002622	489.376	0.313764	-3.49905	0.467204	-1.09788	0.000466913	0.0121046	Down	7.15168	6.67584	12.1492	2.36559	6.32811	3.17058	POC1B	POC1 centriolar protein B [Source:HGNC Symbol%3BAcc:HGNC:30836]
ENSBGRG00000002623	767.103	0.257974	3.26026	1.79137	0.841062	0.00111311	0.0202068	Up	2.18625	2.31291	1.60743	5.88198	3.19969	4.10953	PPFIBP1	PPFIA binding protein 1 [Source:HGNC Symbol%3BAcc:HGNC:9249]	GO:0003964,GO:0006310,GO:0009036,GO:0032197,GO:0032199,GO:0046872,GO:0090305	RNA-directed DNA polymerase activity|DNA recombination|type II site-specific deoxyribonuclease activity|transposition, RNA-mediated|reverse transcription involved in RNA-mediated transposition|metal ion binding|nucleic acid phosphodiester bond hydrolysis
ENSBGRG00000002628	9.15888	0.443744	-2.01769	0.537621	-0.895338	0.0436234	0.164958	Down	0.235934	0.22627	0.0528527	0	0	0.0545926	TINCR	TINCR ubiquitin domain containing [Source:HGNC Symbol%3BAcc:HGNC:14607]
ENSBGRG00000002632	36.2301	0.354384	-3.51713	0.421494	-1.24641	0.000436248	0.0116487	Down	0.725761	0.971999	1.35049	0.372348	0.513612	0.473905	MYBPC1	myosin binding protein C%2C slow type [Source:HGNC Symbol%3BAcc:HGNC:7549]	GO:0000981,GO:0005634,GO:0006357,GO:0030154,GO:0043565	DNA-binding transcription factor activity, RNA polymerase II-specific|nucleus|regulation of transcription by RNA polymerase II|cell differentiation|sequence-specific DNA binding
ENSBGRG00000002637	59.9621	0.368107	3.52115	2.45574	1.29616	0.000429678	0.0115343	Up	0.213656	0.27916	0.151243	0.761571	0.308143	0.503522	ITGB7	integrin subunit beta 7 [Source:HGNC Symbol%3BAcc:HGNC:6162]	GO:0001618,GO:0003366,GO:0005178,GO:0005886,GO:0005925,GO:0007155,GO:0007160,GO:0007229,GO:0008305,GO:0009986,GO:0016020,GO:0016477,GO:0030198,GO:0033627,GO:0034113,GO:0034446,GO:0034669,GO:0038023,GO:0043113,GO:0043235,GO:0046872,GO:0050776,GO:0050839,GO:0050901,GO:0070062,GO:0072678	virus receptor activity|cell-matrix adhesion involved in ameboidal cell migration|integrin binding|plasma membrane|focal adhesion|cell adhesion|cell-matrix adhesion|integrin-mediated signaling pathway|integrin complex|cell surface|membrane|cell migration|extracellular matrix organization|cell adhesion mediated by integrin|heterotypic cell-cell adhesion|substrate adhesion-dependent cell spreading|…	ko04151,ko04510,ko04512,ko04514,ko04672,ko04810,ko05165,ko05202,ko05410,ko05412,ko05414	PI3K-Akt signaling pathway|Focal adhesion|ECM-receptor interaction|Cell adhesion molecules (CAMs)|Intestinal immune network for IgA production|Regulation of actin cytoskeleton|Human papillomavirus infection|Transcriptional misregulation in cancer|Hypertrophic cardiomyopathy (HCM)|Arrhythmogenic right ventricular cardiomyopathy (ARVC)|Dilated cardiomyopathy (DCM)
ENSBGRG00000002648	1681.63	0.319584	-3.08755	0.504619	-0.986732	0.00201812	0.0281506	Down	95.3906	90.1627	99.5043	24.4794	71.8768	42.5371	TINCR	TINCR ubiquitin domain containing [Source:HGNC Symbol%3BAcc:HGNC:14607]	GO:0005789,GO:0016021,GO:0016567,GO:0016740,GO:0046872	endoplasmic reticulum membrane|integral component of membrane|protein ubiquitination|transferase activity|metal ion binding
ENSBGRG00000002657	3912.81	0.34569	-2.69313	0.524499	-0.930989	0.00707842	0.0567787	Down	110.72	117.2	105.849	16.7368	79.9595	72.0713	RIIAD1	regulatory subunit of type II PKA R-subunit domain containing 1 [Source:HGNC Symbol%3BAcc:HGNC:26686]	GO:0005634,GO:0005654,GO:0005737,GO:0006595,GO:0006596,GO:0007283,GO:0008073,GO:0015489,GO:0036126,GO:0043666,GO:0045732,GO:0071532,GO:0090316,GO:1902268	nucleus|nucleoplasm|cytoplasm|polyamine metabolic process|polyamine biosynthetic process|spermatogenesis|ornithine decarboxylase inhibitor activity|putrescine transmembrane transporter activity|sperm flagellum|regulation of phosphoprotein phosphatase activity|positive regulation of protein catabolic process|ankyrin repeat binding|positive regulation of intracellular protein transport|negative reg…
ENSBGRG00000002659	301.192	0.291751	3.09337	1.86929	0.902494	0.00197895	0.0279028	Up	6.64071	6.24103	5.52681	15.7253	7.21895	10.1548	RALB	RAS like proto-oncogene B [Source:HGNC Symbol%3BAcc:HGNC:9840]	GO:0003964,GO:0006310,GO:0009036,GO:0032197,GO:0032199,GO:0046872,GO:0090305	RNA-directed DNA polymerase activity|DNA recombination|type II site-specific deoxyribonuclease activity|transposition, RNA-mediated|reverse transcription involved in RNA-mediated transposition|metal ion binding|nucleic acid phosphodiester bond hydrolysis
ENSBGRG00000002664	282.11	0.332709	-2.54094	0.556558	-0.845395	0.0110554	0.0726787	Down	2.51348	1.71783	1.93007	0.26811	1.38037	1.22494	DMC1	DNA meiotic recombinase 1 [Source:HGNC Symbol%3BAcc:HGNC:2927]	GO:0003964,GO:0006310,GO:0009036,GO:0032197,GO:0032199,GO:0046872,GO:0090305	RNA-directed DNA polymerase activity|DNA recombination|type II site-specific deoxyribonuclease activity|transposition, RNA-mediated|reverse transcription involved in RNA-mediated transposition|metal ion binding|nucleic acid phosphodiester bond hydrolysis
ENSBGRG00000002675	621.381	0.257815	3.19467	1.76986	0.823633	0.0013999	0.0230104	Up	6.79906	6.1435	5.56281	15.459	8.63657	11.0591	GATA4	GATA binding protein 4 [Source:HGNC Symbol%3BAcc:HGNC:4173]	GO:0000977,GO:0000978,GO:0000981,GO:0001077,GO:0001085,GO:0001158,GO:0001228,GO:0001947,GO:0003180,GO:0003197,GO:0003208,GO:0003215,GO:0003281,GO:0003289,GO:0003290,GO:0003677,GO:0003700,GO:0003713,GO:0005634,GO:0005654,GO:0006355,GO:0006366,GO:0007267,GO:0007492,GO:0007507,GO:0007596,GO:0008134,GO:0008270,GO:0008584,GO:0009612,GO:0009887,GO:0009888,GO:0010507,GO:0010575,GO:0016604,GO:0019901,GO:…	RNA polymerase II regulatory region sequence-specific DNA binding|RNA polymerase II proximal promoter sequence-specific DNA binding|DNA-binding transcription factor activity, RNA polymerase II-specific|proximal promoter DNA-binding transcription activator activity, RNA polymerase II-specific|RNA polymerase II transcription factor binding|enhancer sequence-specific DNA binding|DNA-binding transcri…
ENSBGRG00000002676	18.989	0.428879	2.22319	1.93654	0.95348	0.0262028	0.122001	Up	0.45356	0.343402	0.414228	1.83636	0.445586	0.980091	REP15	RAB15 effector protein [Source:HGNC Symbol%3BAcc:HGNC:33748]	GO:0001881,GO:0010008,GO:0031901,GO:0033572,GO:0048471,GO:0055037	receptor recycling|endosome membrane|early endosome membrane|transferrin transport|perinuclear region of cytoplasm|recycling endosome
ENSBGRG00000002678	944.16	0.3688	-2.60975	0.513175	-0.962477	0.00906072	0.0650756	Down	138.162	91.9093	109.532	19.0785	62.9457	69.1454	RIIAD1	regulatory subunit of type II PKA R-subunit domain containing 1 [Source:HGNC Symbol%3BAcc:HGNC:26686]	GO:0005634,GO:0005654,GO:0005737,GO:0005829,GO:0006521,GO:0006596,GO:0007283,GO:0008073,GO:0015489,GO:0045732,GO:0072562,GO:1902268	nucleus|nucleoplasm|cytoplasm|cytosol|regulation of cellular amino acid metabolic process|polyamine biosynthetic process|spermatogenesis|ornithine decarboxylase inhibitor activity|putrescine transmembrane transporter activity|positive regulation of protein catabolic process|blood microparticle|negative regulation of polyamine transmembrane transport
ENSBGRG00000002689	66.3108	0.370903	2.34289	1.82638	0.868985	0.0191349	0.101543	Up	0.383606	0.554251	0.274661	1.18343	0.426749	0.827396	RGS4	regulator of G protein signaling 4 [Source:HGNC Symbol%3BAcc:HGNC:10000]	GO:0005096,GO:0007186,GO:0009968	GTPase activator activity|G protein-coupled receptor signaling pathway|negative regulation of signal transduction
ENSBGRG00000002706	7.71629	0.443365	-2.66364	0.441056	-1.18097	0.00773001		Down	0.160516	0.0611494	0.043918	0.0160815	0.0471972	0.0152882	TRBV3-1	T cell receptor beta variable 3-1 [Source:HGNC Symbol%3BAcc:HGNC:12212]	GO:0002250,GO:0005886	adaptive immune response|plasma membrane
ENSBGRG00000002717	522.486	0.395596	5.11314	4.06354	2.02274	3.1685e-07	7.73728e-05	Up	0.594675	0.358268	0.514588	5.54943	0.770005	3.01158	XRCC4	X-ray repair cross complementing 4 [Source:HGNC Symbol%3BAcc:HGNC:12831]	GO:0005509,GO:0005540,GO:0007155,GO:0007417,GO:0030246,GO:0031012	calcium ion binding|hyaluronic acid binding|cell adhesion|central nervous system development|carbohydrate binding|extracellular matrix	ko04514	Cell adhesion molecules (CAMs)
ENSBGRG00000002723	5.15666	0.411774	-2.07449	0.553164	-0.854221	0.0380339		Down	0.0838772	0.120231	0.23914	0	0.0866055	0	CRPPA	CDP-L-ribitol pyrophosphorylase A [Source:HGNC Symbol%3BAcc:HGNC:37276]	GO:0003964,GO:0046872	RNA-directed DNA polymerase activity|metal ion binding
ENSBGRG00000002734	87.7029	0.362895	2.31836	1.79169	0.841322	0.0204297	0.105421	Up	2.25791	3.49734	2.26992	18.616	5.06939	6.61238	TOMM22	translocase of outer mitochondrial membrane 22 [Source:HGNC Symbol%3BAcc:HGNC:18002]	GO:0005739,GO:0005741,GO:0005742,GO:0006626,GO:0008320,GO:0016020,GO:0016021,GO:0043065,GO:0045040,GO:0051204	mitochondrion|mitochondrial outer membrane|mitochondrial outer membrane translocase complex|protein targeting to mitochondrion|protein transmembrane transporter activity|membrane|integral component of membrane|positive regulation of apoptotic process|protein import into mitochondrial outer membrane|protein insertion into mitochondrial membrane
ENSBGRG00000002743	104.22	0.303228	2.23509	1.59963	0.677741	0.0254115	0.120058	Up	0.829481	0.736701	0.872543	1.96538	0.995855	1.46363	RARG	retinoic acid receptor gamma [Source:HGNC Symbol%3BAcc:HGNC:9866]	GO:0000122,GO:0000976,GO:0000977,GO:0000981,GO:0003140,GO:0003707,GO:0003708,GO:0005634,GO:0007275,GO:0008134,GO:0008270,GO:0009755,GO:0030154,GO:0030374,GO:0030514,GO:0032526,GO:0033993,GO:0035469,GO:0035622,GO:0038023,GO:0045944,GO:0048384,GO:0048732,GO:0060349,GO:0060429,GO:0061371,GO:0071300,GO:0071907,GO:0071910,GO:0090575	negative regulation of transcription by RNA polymerase II|transcription regulatory region sequence-specific DNA binding|RNA polymerase II regulatory region sequence-specific DNA binding|DNA-binding transcription factor activity, RNA polymerase II-specific|determination of left/right asymmetry in lateral mesoderm|steroid hormone receptor activity|retinoic acid receptor activity|nucleus|multicellul…	ko05200,ko05222,ko05223,ko05226	Pathways in cancer|Small cell lung cancer|Non-small cell lung cancer|Gastric cancer
ENSBGRG00000002756	27.9698	0.400952	2.90475	2.24181	1.16466	0.00367552	0.0392152	Up	0.240156	0.328656	0.132165	1.27329	0.373659	0.727606	ALX3	ALX homeobox 3 [Source:HGNC Symbol%3BAcc:HGNC:449]	GO:0003677,GO:0003700,GO:0005634,GO:0006355,GO:0007389,GO:0035115,GO:0035116,GO:0042981,GO:0043565,GO:0048701,GO:0048704	DNA binding|DNA-binding transcription factor activity|nucleus|regulation of transcription, DNA-templated|pattern specification process|embryonic forelimb morphogenesis|embryonic hindlimb morphogenesis|regulation of apoptotic process|sequence-specific DNA binding|embryonic cranial skeleton morphogenesis|embryonic skeletal system morphogenesis
ENSBGRG00000002768	53.4139	0.328729	-2.16701	0.610321	-0.71236	0.0302339	0.132678	Down	0.516916	0.643803	0.794452	0.365408	0.451042	0.41487	ASIC1	acid sensing ion channel subunit 1 [Source:HGNC Symbol%3BAcc:HGNC:100]	GO:0001662,GO:0001975,GO:0005794,GO:0005886,GO:0005887,GO:0006814,GO:0007165,GO:0007613,GO:0008306,GO:0009268,GO:0009986,GO:0010447,GO:0015280,GO:0034220,GO:0035725,GO:0042391,GO:0044736,GO:0045202,GO:0046929,GO:0050915,GO:0070207,GO:0070588,GO:0071467	behavioral fear response|response to amphetamine|Golgi apparatus|plasma membrane|integral component of plasma membrane|sodium ion transport|signal transduction|memory|associative learning|response to pH|cell surface|response to acidic pH|ligand-gated sodium channel activity|ion transmembrane transport|sodium ion transmembrane transport|regulation of membrane potential|acid-sensing ion channel act…	ko04750	Inflammatory mediator regulation of TRP channels
ENSBGRG00000002776	398.225	0.29945	-3.34273	0.49966	-1.00098	0.000829576	0.017081	Down	6.61401	5.64177	6.76765	2.05771	4.7055	2.31833	MYOT	myotilin [Source:HGNC Symbol%3BAcc:HGNC:12399]	GO:0003779,GO:0005886,GO:0006936,GO:0007156,GO:0008046,GO:0008307,GO:0015629,GO:0030018,GO:0030424,GO:0042383,GO:0043025,GO:0050808,GO:0051393	actin binding|plasma membrane|muscle contraction|homophilic cell adhesion via plasma membrane adhesion molecules|axon guidance receptor activity|structural constituent of muscle|actin cytoskeleton|Z disc|axon|sarcolemma|neuronal cell body|synapse organization|alpha-actinin binding
ENSBGRG00000002777	84.3264	0.316678	2.26399	1.64371	0.716953	0.023575	0.114656	Up	0.770937	1.02798	1.08841	1.58168	0.857581	1.04399	KITLG	KIT ligand [Source:HGNC Symbol%3BAcc:HGNC:6343]	GO:0003964,GO:0006310,GO:0009036,GO:0032197,GO:0032199,GO:0046872,GO:0090305	RNA-directed DNA polymerase activity|DNA recombination|type II site-specific deoxyribonuclease activity|transposition, RNA-mediated|reverse transcription involved in RNA-mediated transposition|metal ion binding|nucleic acid phosphodiester bond hydrolysis
ENSBGRG00000002779	2035.31	0.370497	-2.73462	0.495457	-1.01317	0.00624526	0.0527997	Down	23.0684	23.4264	27.2864	3.87376	18.4469	7.79284	PLCZ1	phospholipase C zeta 1 [Source:HGNC Symbol%3BAcc:HGNC:19218]	GO:0005634,GO:0005737	nucleus|cytoplasm
ENSBGRG00000002782	48.2066	0.320703	2.18929	1.62688	0.702112	0.0285756	0.128788	Up	1.13242	1.16853	1.01563	1.80433	1.21819	1.47515	TMEM177	transmembrane protein 177 [Source:HGNC Symbol%3BAcc:HGNC:28143]	GO:0031305	integral component of mitochondrial inner membrane
ENSBGRG00000002783	24.4266	0.391421	3.28704	2.43955	1.28662	0.00101247	0.0192815	Up	0.0614927	0.0168275	0.04002	0.264951	0.145622	0.192292	RORC	RAR related orphan receptor C [Source:HGNC Symbol%3BAcc:HGNC:10260]	GO:0003700,GO:0003707,GO:0004879,GO:0005634,GO:0006805,GO:0008270,GO:0010906,GO:0019218,GO:0032922,GO:0042093,GO:0042753,GO:0043565,GO:0045598,GO:0045893,GO:0048535,GO:0048541,GO:0060612,GO:0060850,GO:0072539	DNA-binding transcription factor activity|steroid hormone receptor activity|nuclear receptor activity|nucleus|xenobiotic metabolic process|zinc ion binding|regulation of glucose metabolic process|regulation of steroid metabolic process|circadian regulation of gene expression|T-helper cell differentiation|positive regulation of circadian rhythm|sequence-specific DNA binding|regulation of fat cell …	ko04659,ko04710,ko05321	Th17 cell differentiation|Circadian rhythm|Inflammatory bowel disease (IBD)
ENSBGRG00000002794	829.724	0.332109	-2.53028	0.558516	-0.84033	0.0113971	0.0737272	Down	73.8284	70.8235	85.7012	18.0028	60.4361	39.388	UBL4B	ubiquitin like 4B [Source:HGNC Symbol%3BAcc:HGNC:32309]	GO:0005737	cytoplasm
ENSBGRG00000002795	718.952	0.280989	-2.7509	0.585211	-0.772971	0.00594324	0.0514763	Down	7.52282	5.57429	5.79657	2.28738	4.66573	4.07603	CFAP221	cilia and flagella associated protein 221 [Source:HGNC Symbol%3BAcc:HGNC:33720]	GO:0003964,GO:0006310,GO:0009036,GO:0032197,GO:0032199,GO:0046872,GO:0090305	RNA-directed DNA polymerase activity|DNA recombination|type II site-specific deoxyribonuclease activity|transposition, RNA-mediated|reverse transcription involved in RNA-mediated transposition|metal ion binding|nucleic acid phosphodiester bond hydrolysis
ENSBGRG00000002804	179.156	0.350073	-2.29733	0.572666	-0.804235	0.0215997	0.108953	Down	6.55963	4.62414	5.96348	1.49618	4.59159	2.4008	IZUMO3	IZUMO family member 3 [Source:HGNC Symbol%3BAcc:HGNC:31421]	GO:0005886,GO:0016021,GO:0042803	plasma membrane|integral component of membrane|protein homodimerization activity
ENSBGRG00000002805	217.623	0.268567	-2.182	0.666182	-0.586013	0.0291096	0.130044	Down	0.671733	0.986603	0.683345	0.496882	0.665527	0.414347	MYO7B	myosin VIIB [Source:HGNC Symbol%3BAcc:HGNC:7607]	GO:0003964,GO:0006310,GO:0009036,GO:0032197,GO:0032199,GO:0046872,GO:0090305	RNA-directed DNA polymerase activity|DNA recombination|type II site-specific deoxyribonuclease activity|transposition, RNA-mediated|reverse transcription involved in RNA-mediated transposition|metal ion binding|nucleic acid phosphodiester bond hydrolysis
ENSBGRG00000002806	101.94	0.332142	-3.91998	0.405566	-1.30199	8.85551e-05	0.00418889	Down	1.08411	1.81521	0.91316	0.53635	0.189139	0.600235	CPVL	carboxypeptidase vitellogenic like [Source:HGNC Symbol%3BAcc:HGNC:14399]	GO:0005634,GO:0005737	nucleus|cytoplasm
ENSBGRG00000002809	20.5866	0.401089	2.59663	2.05834	1.04148	0.00941442	0.0663568	Up	0.0356622	0.0454698	0.0551056	0.132759	0.0836344	0.172452	BANK1	B cell scaffold protein with ankyrin repeats 1 [Source:HGNC Symbol%3BAcc:HGNC:18233]	GO:0005634,GO:0005737	nucleus|cytoplasm
ENSBGRG00000002811	304.315	0.268396	2.46332	1.58134	0.661145	0.0137657	0.0825398	Up	0.648128	0.435306	0.646271	1.22734	0.996681	0.917166	FN1	fibronectin 1 [Source:HGNC Symbol%3BAcc:HGNC:3778]	GO:0001525,GO:0005576,GO:0005615,GO:0006953,GO:0007155,GO:0008201,GO:0008360,GO:0097718	angiogenesis|extracellular region|extracellular space|acute-phase response|cell adhesion|heparin binding|regulation of cell shape|disordered domain specific binding	ko04151,ko04510,ko04512,ko04810,ko04933,ko05100,ko05135,ko05146,ko05165,ko05200,ko05205,ko05222	PI3K-Akt signaling pathway|Focal adhesion|ECM-receptor interaction|Regulation of actin cytoskeleton|AGE-RAGE signaling pathway in diabetic complications|Bacterial invasion of epithelial cells|Yersinia infection|Amoebiasis|Human papillomavirus infection|Pathways in cancer|Proteoglycans in cancer|Small cell lung cancer
ENSBGRG00000002812	1909.68	0.315279	-3.35115	0.480781	-1.05655	0.000804756	0.0168784	Down	73.1602	68.0945	70.8497	15.1182	47.9355	32.8114	CAPZA3	capping actin protein of muscle Z-line subunit alpha 3 [Source:HGNC Symbol%3BAcc:HGNC:24205]	GO:0001669,GO:0003779,GO:0007286,GO:0008290,GO:0016020,GO:0030863,GO:0051016	acrosomal vesicle|actin binding|spermatid development|F-actin capping protein complex|membrane|cortical cytoskeleton|barbed-end actin filament capping	ko04144	Endocytosis
ENSBGRG00000002823	137.234	0.395221	4.60736	3.53308	1.82092	4.0782e-06	0.000518857	Up	0.871627	0.165961	0.0797978	2.02834	1.55461	2.38566	EDIL3	EGF like repeats and discoidin domains 3 [Source:HGNC Symbol%3BAcc:HGNC:3173]	GO:0003964,GO:0046872	RNA-directed DNA polymerase activity|metal ion binding
ENSBGRG00000002827	451.541	0.307402	-2.22753	0.622115	-0.684747	0.025912	0.121382	Down	5.03347	5.83086	6.13799	2.07726	5.72594	3.09409	PKD2L2	polycystin 2 like 2%2C transient receptor potential cation channel [Source:HGNC Symbol%3BAcc:HGNC:9012]	GO:0003964,GO:0006310,GO:0009036,GO:0032197,GO:0032199,GO:0046872,GO:0090305	RNA-directed DNA polymerase activity|DNA recombination|type II site-specific deoxyribonuclease activity|transposition, RNA-mediated|reverse transcription involved in RNA-mediated transposition|metal ion binding|nucleic acid phosphodiester bond hydrolysis
ENSBGRG00000002833	1459.8	0.251938	3.46059	1.83001	0.871855	0.000538997	0.0132045	Up	3.88554	4.86705	4.8487	12.0273	6.28129	9.38948	ITGAV	integrin subunit alpha V [Source:HGNC Symbol%3BAcc:HGNC:6150]	GO:0003964,GO:0006310,GO:0009036,GO:0032197,GO:0032199,GO:0046872,GO:0090305	RNA-directed DNA polymerase activity|DNA recombination|type II site-specific deoxyribonuclease activity|transposition, RNA-mediated|reverse transcription involved in RNA-mediated transposition|metal ion binding|nucleic acid phosphodiester bond hydrolysis
ENSBGRG00000002838	570.342	0.272436	2.87448	1.72084	0.783113	0.00404689	0.0411608	Up	3.5589	3.21609	2.99464	8.33423	3.57309	5.90639	SUN2	Sad1 and UNC84 domain containing 2 [Source:HGNC Symbol%3BAcc:HGNC:14210]	GO:0000784,GO:0000794,GO:0005521,GO:0005635,GO:0005639,GO:0006998,GO:0007052,GO:0007097,GO:0008017,GO:0010008,GO:0021817,GO:0030335,GO:0031022,GO:0031965,GO:0034993,GO:0042802,GO:0043495,GO:0051321,GO:0051642,GO:0090286,GO:0090292	nuclear chromosome, telomeric region|condensed nuclear chromosome|lamin binding|nuclear envelope|integral component of nuclear inner membrane|nuclear envelope organization|mitotic spindle organization|nuclear migration|microtubule binding|endosome membrane|nucleokinesis involved in cell motility in cerebral cortex radial glia guided migration|positive regulation of cell migration|nuclear migratio…
ENSBGRG00000002846	91.3108	0.33486	3.11253	2.05945	1.04226	0.00185491	0.0268997	Up	0.236739	0.225518	0.31014	0.664371	0.337551	0.791684	GBP2	guanylate binding protein 2 [Source:HGNC Symbol%3BAcc:HGNC:4183]	GO:0003964,GO:0046872	RNA-directed DNA polymerase activity|metal ion binding
ENSBGRG00000002861	451.191	0.257402	3.20482	1.77145	0.824927	0.00135149	0.0225596	Up	1.74909	1.5698	1.44232	3.67149	1.70494	2.80563	USP13	ubiquitin specific peptidase 13 [Source:HGNC Symbol%3BAcc:HGNC:12611]	GO:0005634,GO:0005737	nucleus|cytoplasm
ENSBGRG00000002868	332.961	0.267076	-2.19278	0.666354	-0.58564	0.0283231	0.12817	Down	10.4015	7.98458	6.8214	3.55473	6.88888	6.1324	MMACHC	metabolism of cobalamin associated C [Source:HGNC Symbol%3BAcc:HGNC:24525]	GO:0005737,GO:0006749,GO:0009235,GO:0009236,GO:0016491,GO:0031419,GO:0032451,GO:0033787,GO:0042803,GO:0043295,GO:0055114,GO:0070988,GO:0071949	cytoplasm|glutathione metabolic process|cobalamin metabolic process|cobalamin biosynthetic process|oxidoreductase activity|cobalamin binding|demethylase activity|cyanocobalamin reductase (cyanide-eliminating) activity|protein homodimerization activity|glutathione binding|oxidation-reduction process|demethylation|FAD binding	ko04977	Vitamin digestion and absorption
ENSBGRG00000002882	398.069	0.306374	2.53658	1.71373	0.777143	0.011194	0.0731452	Up	3.37951	3.45064	2.66129	8.58561	3.14956	5.80874	WIPF3	WAS/WASL interacting protein family member 3 [Source:HGNC Symbol%3BAcc:HGNC:22004]	GO:0005634,GO:0005737	nucleus|cytoplasm
ENSBGRG00000002883	746.73	0.263597	3.15591	1.78001	0.831888	0.00159997	0.0243988	Up	6.46978	7.0979	4.87584	17.4222	7.81749	12.687	PCCB	propionyl-CoA carboxylase subunit beta [Source:HGNC Symbol%3BAcc:HGNC:8654]	GO:0003964,GO:0006310,GO:0009036,GO:0032197,GO:0032199,GO:0046872,GO:0090305	RNA-directed DNA polymerase activity|DNA recombination|type II site-specific deoxyribonuclease activity|transposition, RNA-mediated|reverse transcription involved in RNA-mediated transposition|metal ion binding|nucleic acid phosphodiester bond hydrolysis
ENSBGRG00000002893	766.434	0.259299	-2.62651	0.62371	-0.681053	0.00862642	0.0632003	Down	155.764	141.513	165.115	64.9047	113.327	91.672	CCL27	C-C motif chemokine ligand 27 [Source:HGNC Symbol%3BAcc:HGNC:10626]			ko04060,ko04061,ko04062	Cytokine-cytokine receptor interaction|Viral protein interaction with cytokine and cytokine receptor|Chemokine signaling pathway
ENSBGRG00000002904	194.829	0.359261	-2.6531	0.516502	-0.953155	0.00797558	0.0603137	Down	0.946184	0.964983	0.775933	0.181377	0.744632	0.252951	ANO4	anoctamin 4 [Source:HGNC Symbol%3BAcc:HGNC:23837]	GO:0003964,GO:0006310,GO:0009036,GO:0032197,GO:0032199,GO:0046872,GO:0090305	RNA-directed DNA polymerase activity|DNA recombination|type II site-specific deoxyribonuclease activity|transposition, RNA-mediated|reverse transcription involved in RNA-mediated transposition|metal ion binding|nucleic acid phosphodiester bond hydrolysis
ENSBGRG00000002912	772.979	0.2068	-3.78675	0.581116	-0.783101	0.000152628	0.00589487	Down	9.80673	10.4405	11.3677	4.7551	7.05057	7.01852	SUN2	Sad1 and UNC84 domain containing 2 [Source:HGNC Symbol%3BAcc:HGNC:14210]	GO:0003777,GO:0005737,GO:0005874,GO:0005886,GO:0005929,GO:0007018,GO:0030286,GO:0045505,GO:0051959,GO:2000582	microtubule motor activity|cytoplasm|microtubule|plasma membrane|cilium|microtubule-based movement|dynein complex|dynein intermediate chain binding|dynein light intermediate chain binding|positive regulation of ATP-dependent microtubule motor activity, plus-end-directed	ko05016	Huntington disease
ENSBGRG00000002914	167.412	0.385385	3.93911	2.86409	1.51808	8.17835e-05	0.00398136	Up	0.626079	0.614413	0.665254	4.39445	0.797647	2.20563	GBP2	guanylate binding protein 2 [Source:HGNC Symbol%3BAcc:HGNC:4183]
ENSBGRG00000002922	11.4744	0.435105	2.18657	1.93373	0.951388	0.0287736	0.129268	Up	0.174299	0	0.15923	1.41353	0.255945	0.326975	TRBV19	T cell receptor beta variable 19 [Source:HGNC Symbol%3BAcc:HGNC:12194]	GO:0003823,GO:0006910,GO:0006911,GO:0006958,GO:0009897,GO:0016021,GO:0034987,GO:0042571,GO:0042742,GO:0045087,GO:0050853,GO:0050871	antigen binding|phagocytosis, recognition|phagocytosis, engulfment|complement activation, classical pathway|external side of plasma membrane|integral component of membrane|immunoglobulin receptor binding|immunoglobulin complex, circulating|defense response to bacterium|innate immune response|B cell receptor signaling pathway|positive regulation of B cell activation	ko04014,ko04015,ko04020,ko04064,ko04514,ko04612,ko04658,ko04659,ko04660,ko04672,ko04940,ko05135,ko05142,ko05144,ko05150,ko05162,ko05166,ko05169,ko05170,ko05202,ko05235,ko05310,ko05320,ko05321,ko05322,ko05323,ko05330,ko05332,ko05416	Ras signaling pathway|Rap1 signaling pathway|Calcium signaling pathway|NF-kappa B signaling pathway|Cell adhesion molecules (CAMs)|Antigen processing and presentation|Th1 and Th2 cell differentiation|Th17 cell differentiation|T cell receptor signaling pathway|Intestinal immune network for IgA production|Type I diabetes mellitus|Yersinia infection|Chagas disease (American trypanosomiasis)|Malaria|…
ENSBGRG00000002923	6.56813	0.439782	2.03497	1.85954	0.894942	0.0418541		Up	0.0631404	0	0.0572669	0.31893	0.0609407	0.410944	CCL19	C-C motif chemokine ligand 19 [Source:HGNC Symbol%3BAcc:HGNC:10617]	GO:0001768,GO:0001771,GO:0002407,GO:0002408,GO:0002548,GO:0002606,GO:0005615,GO:0005622,GO:0006954,GO:0007186,GO:0007257,GO:0008009,GO:0009897,GO:0010560,GO:0030593,GO:0031295,GO:0031732,GO:0031735,GO:0032735,GO:0032760,GO:0034695,GO:0042102,GO:0042379,GO:0043123,GO:0043547,GO:0043552,GO:0045627,GO:0045807,GO:0045860,GO:0046330,GO:0048020,GO:0048247,GO:0048260,GO:0048469,GO:0050718,GO:0050921,GO:…	establishment of T cell polarity|immunological synapse formation|dendritic cell chemotaxis|myeloid dendritic cell chemotaxis|monocyte chemotaxis|positive regulation of dendritic cell antigen processing and presentation|extracellular space|intracellular|inflammatory response|G protein-coupled receptor signaling pathway|activation of JUN kinase activity|chemokine activity|external side of plasma me…
ENSBGRG00000002929	1081.11	0.331001	-3.04055	0.497779	-1.00642	0.00236147	0.0305057	Down	21.7059	20.3555	24.9704	4.80422	17.2893	8.71563	TXNDC8	thioredoxin domain containing 8 [Source:HGNC Symbol%3BAcc:HGNC:31454]	GO:0003964,GO:0046872	RNA-directed DNA polymerase activity|metal ion binding	ko05168	Herpes simplex virus 1 infection
ENSBGRG00000002942	1482.57	0.29451	-2.96685	0.54572	-0.873766	0.00300867	0.0348592	Down	20.5992	14.036	20.7355	5.46258	14.1045	10.7822	C12orf50	chromosome 12 open reading frame 50 [Source:HGNC Symbol%3BAcc:HGNC:26665]	GO:0003729,GO:0005622,GO:0016973	mRNA binding|intracellular|poly(A)+ mRNA export from nucleus	ko04742	Taste transduction
ENSBGRG00000002957	360.771	0.226736	2.93469	1.58601	0.6654	0.00333882	0.0372259	Up	1.82803	2.38186	2.29571	4.9261	3.6125	3.35441	ATIC	5-aminoimidazole-4-carboxamide ribonucleotide formyltransferase/IMP cyclohydrolase [Source:HGNC Symbol%3BAcc:HGNC:794]	GO:0003937,GO:0004643,GO:0005829,GO:0005886,GO:0006189,GO:0042803	IMP cyclohydrolase activity|phosphoribosylaminoimidazolecarboxamide formyltransferase activity|cytosol|plasma membrane|'de novo' IMP biosynthetic process|protein homodimerization activity	ko05168	Herpes simplex virus 1 infection
ENSBGRG00000002964	4681.55	0.228732	-2.6459	0.65738	-0.6052	0.00814744	0.061217	Down	38.7978	35.0259	36.3234	16.8553	30.1227	26.1712	MELK	maternal embryonic leucine zipper kinase [Source:HGNC Symbol%3BAcc:HGNC:16870]	GO:0003964,GO:0046872	RNA-directed DNA polymerase activity|metal ion binding
ENSBGRG00000002975	1019.17	0.347216	-2.34985	0.568053	-0.815904	0.0187811	0.100263	Down	8.22963	7.16758	7.55878	2.00052	7.30048	2.86891	CCL21	C-C motif chemokine ligand 21 [Source:HGNC Symbol%3BAcc:HGNC:10620]	GO:0005634,GO:0016021	nucleus|integral component of membrane
ENSBGRG00000002988	39.519	0.345707	-2.42759	0.55894	-0.839235	0.0151994	0.087731	Down	0.0231443	0.0873505	0.0845896	0.0684152	0.0227698	0.0437308	FKBP14	FKBP prolyl isomerase 14 [Source:HGNC Symbol%3BAcc:HGNC:18625]	GO:0003755,GO:0005509,GO:0005788	peptidyl-prolyl cis-trans isomerase activity|calcium ion binding|endoplasmic reticulum lumen	ko04742	Taste transduction
ENSBGRG00000002989	239.376	0.340185	2.98204	2.02013	1.01445	0.00286335	0.0339743	Up	0.215629	0.35842	0.347874	1.06092	0.441142	0.46845	SVEP1	sushi%2C von Willebrand factor type A%2C EGF and pentraxin domain containing 1 [Source:HGNC Symbol%3BAcc:HGNC:15985]	GO:0003682,GO:0005509,GO:0005576,GO:0005737,GO:0007155,GO:0016020	chromatin binding|calcium ion binding|extracellular region|cytoplasm|cell adhesion|membrane
ENSBGRG00000003018	146.371	0.332243	6.17002	4.1409	2.04994	6.82817e-10	4.30744e-07	Up	0.39683	0.243634	0.247711	2.21381	0.940995	1.67755	FAM171B	family with sequence similarity 171 member B [Source:HGNC Symbol%3BAcc:HGNC:29412]	GO:0016021	integral component of membrane
ENSBGRG00000003023	7.06395	0.444344	2.37429	2.07772	1.055	0.0175828		Up	0.0816956	0.159255	0.147725	0.581303	0.156935	0.535758	WNT9A	Wnt family member 9A [Source:HGNC Symbol%3BAcc:HGNC:12778]	GO:0005634,GO:0005737	nucleus|cytoplasm	ko04150,ko04310,ko04390,ko04550,ko04916,ko04934,ko05010,ko05165,ko05200,ko05205,ko05217,ko05224,ko05225,ko05226	mTOR signaling pathway|Wnt signaling pathway|Hippo signaling pathway|Signaling pathways regulating pluripotency of stem cells|Melanogenesis|Cushing syndrome|Alzheimer disease|Human papillomavirus infection|Pathways in cancer|Proteoglycans in cancer|Basal cell carcinoma|Breast cancer|Hepatocellular carcinoma|Gastric cancer
ENSBGRG00000003038	160.134	0.328337	-3.18982	0.483861	-1.04734	0.00142362	0.0232009	Down	3.63713	2.82146	3.05427	0.557491	2.84737	1.40948	LIMA1	LIM domain and actin binding 1 [Source:HGNC Symbol%3BAcc:HGNC:24636]	GO:0003964,GO:0006310,GO:0009036,GO:0032197,GO:0032199,GO:0046872,GO:0090305	RNA-directed DNA polymerase activity|DNA recombination|type II site-specific deoxyribonuclease activity|transposition, RNA-mediated|reverse transcription involved in RNA-mediated transposition|metal ion binding|nucleic acid phosphodiester bond hydrolysis
ENSBGRG00000003042	44.0444	0.381512	4.2373	3.06648	1.61658	2.26223e-05	0.00173859	Up	0.160655	0.21535	0.102162	0.821616	0.472097	0.427568	PDE3A	phosphodiesterase 3A [Source:HGNC Symbol%3BAcc:HGNC:8778]	GO:0003964,GO:0004519,GO:0006310,GO:0046872	RNA-directed DNA polymerase activity|endonuclease activity|DNA recombination|metal ion binding
ENSBGRG00000003047	9.49815	0.432149	-2.14175	0.526478	-0.925556	0.0322135	0.137964	Down	0.510697	0.0638401	0.0627933	0.0337338	0.10119	0.0322347	MGAT4C	MGAT4 family member C [Source:HGNC Symbol%3BAcc:HGNC:30871]	GO:0000139,GO:0006486,GO:0008454,GO:0016021,GO:0046872	Golgi membrane|protein glycosylation|alpha-1,3-mannosylglycoprotein 4-beta-N-acetylglucosaminyltransferase activity|integral component of membrane|metal ion binding	ko00510,ko00513	N-Glycan biosynthesis|Various types of N-glycan biosynthesis
ENSBGRG00000003052	972.014	0.295658	-2.00425	0.663159	-0.592573	0.0450431	0.168425	Down	12.094	9.09176	11.0502	3.90341	9.88941	7.31766	ZSWIM2	zinc finger SWIM-type containing 2 [Source:HGNC Symbol%3BAcc:HGNC:30990]	GO:0000209,GO:0006915,GO:0008270,GO:0043621,GO:0061630,GO:1902043	protein polyubiquitination|apoptotic process|zinc ion binding|protein self-association|ubiquitin protein ligase activity|positive regulation of extrinsic apoptotic signaling pathway via death domain receptors
ENSBGRG00000003054	583.379	0.215051	-3.92386	0.557163	-0.843829	8.71419e-05	0.00416192	Down	3.22095	2.95556	3.00977	2.00613	2.44081	1.66512	ETV1	ETS variant transcription factor 1 [Source:HGNC Symbol%3BAcc:HGNC:3490]	GO:0000978,GO:0000981,GO:0001077,GO:0003700,GO:0005634,GO:0006357,GO:0006366,GO:0007411,GO:0007517,GO:0007638,GO:0030154,GO:0045944,GO:0048935	RNA polymerase II proximal promoter sequence-specific DNA binding|DNA-binding transcription factor activity, RNA polymerase II-specific|proximal promoter DNA-binding transcription activator activity, RNA polymerase II-specific|DNA-binding transcription factor activity|nucleus|regulation of transcription by RNA polymerase II|transcription by RNA polymerase II|axon guidance|muscle organ development…	ko05168	Herpes simplex virus 1 infection
ENSBGRG00000003062	291.244	0.252142	-3.16127	0.57551	-0.797087	0.00157085	0.0241203	Down	6.82712	5.82648	8.01246	2.90772	4.75067	5.17636	NME5	NME/NM23 family member 5 [Source:HGNC Symbol%3BAcc:HGNC:7853]	GO:0000302,GO:0003351,GO:0004550,GO:0006183,GO:0006228,GO:0006241,GO:0007286,GO:0021591,GO:0036126,GO:0060271,GO:1902176	response to reactive oxygen species|epithelial cilium movement|nucleoside diphosphate kinase activity|GTP biosynthetic process|UTP biosynthetic process|CTP biosynthetic process|spermatid development|ventricular system development|sperm flagellum|cilium assembly|negative regulation of oxidative stress-induced intrinsic apoptotic signaling pathway
ENSBGRG00000003069	2.6682	0.366465	-2.06071	0.592473	-0.755179	0.0393304		Down	0	0	0	0	0	0	NUF2	NUF2 component of NDC80 kinetochore complex [Source:HGNC Symbol%3BAcc:HGNC:14621]	GO:0003964,GO:0004519,GO:0006310,GO:0046872	RNA-directed DNA polymerase activity|endonuclease activity|DNA recombination|metal ion binding
ENSBGRG00000003070	725.372	0.273052	-2.90481	0.577076	-0.793166	0.00367473	0.0392152	Down	54.4072	38.6285	68.7501	19.9158	34.6279	32.821	SMIM14	small integral membrane protein 14 [Source:HGNC Symbol%3BAcc:HGNC:27321]	GO:0003964,GO:0006310,GO:0009036,GO:0032197,GO:0032199,GO:0046872,GO:0090305	RNA-directed DNA polymerase activity|DNA recombination|type II site-specific deoxyribonuclease activity|transposition, RNA-mediated|reverse transcription involved in RNA-mediated transposition|metal ion binding|nucleic acid phosphodiester bond hydrolysis
ENSBGRG00000003076	11.2842	0.440163	2.61798	2.22274	1.15234	0.00884518	0.0641668	Up	0.0375005	0.0719749	0.0699961	0.463208	0	0.675242	RASSF9	Ras association domain family member 9 [Source:HGNC Symbol%3BAcc:HGNC:15739]	GO:0005215,GO:0005768,GO:0005829,GO:0006605,GO:0007165,GO:0012510,GO:0016197,GO:0046907,GO:0055037,GO:0070062	transporter activity|endosome|cytosol|protein targeting|signal transduction|trans-Golgi network transport vesicle membrane|endosomal transport|intracellular transport|recycling endosome|extracellular exosome
ENSBGRG00000003094	218.931	0.275379	3.3373	1.89083	0.919022	0.000845978	0.017169	Up	0.452045	0.479386	0.553625	1.28635	0.673672	0.878058	PBX1	PBX homeobox 1 [Source:HGNC Symbol%3BAcc:HGNC:8632]	GO:0005634,GO:0005737	nucleus|cytoplasm
ENSBGRG00000003112	277.776	0.363551	-1.96667	0.609211	-0.714985	0.0492213	0.177862	Down	8.16534	7.61945	12.4991	2.23146	9.13676	3.36523	TSPAN19	tetraspanin 19 [Source:HGNC Symbol%3BAcc:HGNC:31886]	GO:0005887,GO:0007166	integral component of plasma membrane|cell surface receptor signaling pathway
ENSBGRG00000003116	401.711	0.255466	4.6714	2.28688	1.19338	2.99155e-06	0.000419371	Up	2.5655	2.85909	2.46931	9.14456	4.73972	6.46502	IRF1	interferon regulatory factor 1 [Source:HGNC Symbol%3BAcc:HGNC:6116]	GO:0000790,GO:0000978,GO:0001077,GO:0005634,GO:0005737,GO:0006915,GO:0007050,GO:0008285,GO:0032481,GO:0032728,GO:0034124,GO:0035458,GO:0043374,GO:0045084,GO:0045590,GO:0045892,GO:0045893,GO:0051607,GO:0060333,GO:0071260,GO:2000564	nuclear chromatin|RNA polymerase II proximal promoter sequence-specific DNA binding|proximal promoter DNA-binding transcription activator activity, RNA polymerase II-specific|nucleus|cytoplasm|apoptotic process|cell cycle arrest|negative regulation of cell proliferation|positive regulation of type I interferon production|positive regulation of interferon-beta production|regulation of MyD88-depend…	ko04625,ko04668,ko04917,ko05133,ko05165	C-type lectin receptor signaling pathway|TNF signaling pathway|Prolactin signaling pathway|Pertussis|Human papillomavirus infection
ENSBGRG00000003123	59.6574	0.414117	2.07331	1.81327	0.858594	0.0381431	0.152476	Up	0.0999011	0.283963	0.211354	0.638447	0.0854778	0.479985	NR1H4	nuclear receptor subfamily 1 group H member 4 [Source:HGNC Symbol%3BAcc:HGNC:7967]	GO:0003707,GO:0004887,GO:0005634,GO:0006954,GO:0008270,GO:0043565,GO:0045087	steroid hormone receptor activity|thyroid hormone receptor activity|nucleus|inflammatory response|zinc ion binding|sequence-specific DNA binding|innate immune response
ENSBGRG00000003132	45.8515	0.420621	-2.26032	0.517368	-0.950736	0.0238015	0.115387	Down	0.201611	0.477317	0.514692	0.0399393	0.316771	0.0957503	SLCO1C1	solute carrier organic anion transporter family member 1C1 [Source:HGNC Symbol%3BAcc:HGNC:13819]	GO:0003964,GO:0046872	RNA-directed DNA polymerase activity|metal ion binding
ENSBGRG00000003150	27.0877	0.43232	4.0416	3.35721	1.74726	5.30871e-05	0.00311526	Up	0.0245089	0.0353088	0.0445532	0.407189	0.119938	0.152221	PPP2R3A	protein phosphatase 2 regulatory subunit B''alpha [Source:HGNC Symbol%3BAcc:HGNC:9307]	GO:0001525,GO:0001771,GO:0004713,GO:0004714,GO:0004888,GO:0005005,GO:0005524,GO:0005737,GO:0005783,GO:0005829,GO:0005887,GO:0007411,GO:0008046,GO:0009968,GO:0014719,GO:0021631,GO:0021952,GO:0022008,GO:0030010,GO:0030154,GO:0030424,GO:0030425,GO:0031290,GO:0031589,GO:0031901,GO:0032433,GO:0043005,GO:0043066,GO:0043235,GO:0044877,GO:0045121,GO:0046328,GO:0046777,GO:0048013,GO:0048593,GO:0050804,GO:…	angiogenesis|immunological synapse formation|protein tyrosine kinase activity|transmembrane receptor protein tyrosine kinase activity|transmembrane signaling receptor activity|transmembrane-ephrin receptor activity|ATP binding|cytoplasm|endoplasmic reticulum|cytosol|integral component of plasma membrane|axon guidance|axon guidance receptor activity|negative regulation of signal transduction|skele…	ko04360,ko04361	Axon guidance|Axon regeneration
ENSBGRG00000003195	38.8762	0.416128	3.05162	2.41139	1.26986	0.0022761	0.0298615	Up	0.191821	0.180698	0.481808	1.31723	0.554544	0.786052	CD53	CD53 molecule [Source:HGNC Symbol%3BAcc:HGNC:1686]	GO:0005634,GO:0005737	nucleus|cytoplasm
ENSBGRG00000003214	1510.97	0.293278	3.36504	1.98191	0.986895	0.000765317	0.0164862	Up	7.25247	6.30573	6.52755	21.7793	8.24726	13.4053	MANBA	mannosidase beta [Source:HGNC Symbol%3BAcc:HGNC:6831]	GO:0003964,GO:0006310,GO:0009036,GO:0032197,GO:0032199,GO:0046872,GO:0090305	RNA-directed DNA polymerase activity|DNA recombination|type II site-specific deoxyribonuclease activity|transposition, RNA-mediated|reverse transcription involved in RNA-mediated transposition|metal ion binding|nucleic acid phosphodiester bond hydrolysis
ENSBGRG00000003216	45.5415	0.3518	-2.35905	0.562563	-0.829913	0.0183219	0.0988107	Down	1.49311	1.14253	0.95403	0.437699	0.718227	0.347823	ECHDC2	enoyl-CoA hydratase domain containing 2 [Source:HGNC Symbol%3BAcc:HGNC:23408]	GO:0005634,GO:0005737	nucleus|cytoplasm
ENSBGRG00000003224	49.8005	0.367831	3.05008	2.17635	1.12191	0.00228783	0.0299378	Up	0.35652	0.151384	0.218013	0.881894	0.392055	0.795723	SCIN	scinderin [Source:HGNC Symbol%3BAcc:HGNC:21695]	GO:0001786,GO:0002102,GO:0003779,GO:0005509,GO:0005546,GO:0005737,GO:0005938,GO:0008285,GO:0017156,GO:0030054,GO:0032330,GO:0042995,GO:0043065,GO:0045010,GO:0045654,GO:0051014,GO:0051015,GO:0051047,GO:0051693	phosphatidylserine binding|podosome|actin binding|calcium ion binding|phosphatidylinositol-4,5-bisphosphate binding|cytoplasm|cell cortex|negative regulation of cell proliferation|calcium ion regulated exocytosis|cell junction|regulation of chondrocyte differentiation|cell projection|positive regulation of apoptotic process|actin nucleation|positive regulation of megakaryocyte differentiation|act…	ko05168	Herpes simplex virus 1 infection
ENSBGRG00000003226	344.94	0.330694	-1.98134	0.634979	-0.655219	0.0475528	0.174116	Down	1.3187	1.00124	1.12711	0.334939	1.2566	0.609484	ABI3BP	ABI family member 3 binding protein [Source:HGNC Symbol%3BAcc:HGNC:17265]	GO:0003964,GO:0006310,GO:0009036,GO:0032197,GO:0032199,GO:0046872,GO:0090305	RNA-directed DNA polymerase activity|DNA recombination|type II site-specific deoxyribonuclease activity|transposition, RNA-mediated|reverse transcription involved in RNA-mediated transposition|metal ion binding|nucleic acid phosphodiester bond hydrolysis
ENSBGRG00000003230	1205.34	0.317187	-3.21351	0.493362	-1.01928	0.00131125	0.0222062	Down	54.2854	42.7175	51.3033	8.51573	30.2159	23.5589	USP48	ubiquitin specific peptidase 48 [Source:HGNC Symbol%3BAcc:HGNC:18533]
ENSBGRG00000003233	865.029	0.347623	-3.00579	0.484685	-1.04488	0.00264892	0.0324651	Down	25.1513	20.8895	27.7075	4.3358	18.9618	11.3694	ASB17	ankyrin repeat and SOCS box containing 17 [Source:HGNC Symbol%3BAcc:HGNC:19769]	GO:0016567	protein ubiquitination
ENSBGRG00000003241	1782.12	0.31134	-2.74206	0.553358	-0.853714	0.00610549	0.0521937	Down	12.2809	9.00204	10.69	2.78498	8.46784	5.8654	PDE4A	phosphodiesterase 4A [Source:HGNC Symbol%3BAcc:HGNC:8780]	GO:0004115,GO:0005634,GO:0005654,GO:0005737,GO:0005829,GO:0005886,GO:0006198,GO:0007165,GO:0007608,GO:0010738,GO:0016020,GO:0030552,GO:0035690,GO:0043949,GO:0046872,GO:0048471,GO:0050804,GO:0098685	3',5'-cyclic-AMP phosphodiesterase activity|nucleus|nucleoplasm|cytoplasm|cytosol|plasma membrane|cAMP catabolic process|signal transduction|sensory perception of smell|regulation of protein kinase A signaling|membrane|cAMP binding|cellular response to drug|regulation of cAMP-mediated signaling|metal ion binding|perinuclear region of cytoplasm|modulation of chemical synaptic transmission|Schaffer…	ko00230,ko04024,ko04928,ko05032	Purine metabolism|cAMP signaling pathway|Parathyroid hormone synthesis, secretion and action|Morphine addiction
ENSBGRG00000003242	5090.89	0.321901	-2.66402	0.551889	-0.857551	0.0077213	0.0594007	Down	89.3417	83.1403	99.6307	22.57	73.4724	42.2884	CCIN	calicin [Source:HGNC Symbol%3BAcc:HGNC:1568]	GO:0005856,GO:0007275,GO:0007283,GO:0030154,GO:0033150	cytoskeleton|multicellular organism development|spermatogenesis|cell differentiation|cytoskeletal calyx
ENSBGRG00000003247	1945.7	0.221003	4.46234	1.98095	0.986191	8.10699e-06	0.000851657	Up	5.1453	5.55058	7.37226	15.1612	10.3841	13.5341	COL3A1	collagen type III alpha 1 chain [Source:HGNC Symbol%3BAcc:HGNC:2201]			ko04611,ko04926,ko04933,ko04974,ko05146	Platelet activation|Relaxin signaling pathway|AGE-RAGE signaling pathway in diabetic complications|Protein digestion and absorption|Amoebiasis
ENSBGRG00000003255	58.8331	0.363692	-3.54308	0.409351	-1.28859	0.000395482	0.0109263	Down	0.415869	0.461589	0.440708	0.100651	0.147571	0.158595	CREB3L2	cAMP responsive element binding protein 3 like 2 [Source:HGNC Symbol%3BAcc:HGNC:23720]	GO:0003964,GO:0004519,GO:0006310,GO:0046872	RNA-directed DNA polymerase activity|endonuclease activity|DNA recombination|metal ion binding
ENSBGRG00000003257	262.861	0.262678	2.27775	1.51395	0.598316	0.0227413	0.112334	Up	0.63423	0.871292	0.536863	1.32728	0.833589	1.16201	TMTC1	transmembrane O-mannosyltransferase targeting cadherins 1 [Source:HGNC Symbol%3BAcc:HGNC:24099]	GO:0003964,GO:0046872	RNA-directed DNA polymerase activity|metal ion binding
ENSBGRG00000003262	431.819	0.333338	2.3638	1.72661	0.787946	0.0180885	0.0979818	Up	3.77388	3.97207	3.17351	11.4503	3.61313	6.93276	TMEM106B	transmembrane protein 106B [Source:HGNC Symbol%3BAcc:HGNC:22407]	GO:0005634,GO:0005737	nucleus|cytoplasm
ENSBGRG00000003276	1040.8	0.24173	2.65357	1.55989	0.641448	0.00796449	0.0603137	Up	8.62862	8.47536	7.8214	18.4716	10.0819	13.442	CDC42	cell division cycle 42 [Source:HGNC Symbol%3BAcc:HGNC:1736]	GO:0003924,GO:0005525,GO:0005737,GO:0005815,GO:0005886,GO:0005938,GO:0006897,GO:0006911,GO:0007015,GO:0007163,GO:0007266,GO:0008360,GO:0016020,GO:0019901,GO:0030031,GO:0030036,GO:0030496,GO:0031258,GO:0032467,GO:0032488,GO:0034329,GO:0042995,GO:0043005,GO:0043197,GO:0045198,GO:0051233,GO:0051489,GO:0051491,GO:0051988,GO:0060997,GO:0072686,GO:0099563,GO:1900026	GTPase activity|GTP binding|cytoplasm|microtubule organizing center|plasma membrane|cell cortex|endocytosis|phagocytosis, engulfment|actin filament organization|establishment or maintenance of cell polarity|Rho protein signal transduction|regulation of cell shape|membrane|protein kinase binding|cell projection assembly|actin cytoskeleton organization|midbody|lamellipodium membrane|positive regula…
ENSBGRG00000003288	135.502	0.326051	-4.78524	0.339096	-1.56023	1.70781e-06	0.00027217	Down	2.48212	2.41313	2.31447	0.547333	0.91639	0.515884	LRRC52	leucine rich repeat containing 52 [Source:HGNC Symbol%3BAcc:HGNC:32156]	GO:0005249,GO:0005887,GO:0008076,GO:0022414,GO:0044325,GO:0071805,GO:0099104,GO:1903818	voltage-gated potassium channel activity|integral component of plasma membrane|voltage-gated potassium channel complex|reproductive process|ion channel binding|potassium ion transmembrane transport|potassium channel activator activity|positive regulation of voltage-gated potassium channel activity
ENSBGRG00000003292	302.895	0.259925	2.67483	1.61917	0.695257	0.00747663	0.0582885	Up	0.942278	1.23555	0.951868	2.29477	1.23914	1.46085	RECK	reversion inducing cysteine rich protein with kazal motifs [Source:HGNC Symbol%3BAcc:HGNC:11345]	GO:0005634,GO:0005737	nucleus|cytoplasm
ENSBGRG00000003300	500.674	0.230663	3.36725	1.71321	0.776698	0.00075922	0.0164105	Up	2.84106	2.67436	2.63631	5.99238	3.64461	4.56971	ZYG11B	zyg-11 family member B%2C cell cycle regulator [Source:HGNC Symbol%3BAcc:HGNC:25820]	GO:0004842,GO:0031462,GO:0051438	ubiquitin-protein transferase activity|Cul2-RING ubiquitin ligase complex|regulation of ubiquitin-protein transferase activity
ENSBGRG00000003303	68.5954	0.310003	2.35447	1.65851	0.72989	0.0185493	0.0995876	Up	0.385001	1.42966	0.579695	1.81006	1.41915	2.22036	PDLIM4	PDZ and LIM domain 4 [Source:HGNC Symbol%3BAcc:HGNC:16501]	GO:0001725,GO:0005634,GO:0005737,GO:0005856,GO:0019903,GO:0030027,GO:0030054,GO:0031532,GO:0031901,GO:0031905,GO:0034777,GO:0042803,GO:0043197,GO:0045211,GO:0046872,GO:0048471,GO:0051393,GO:0055038,GO:0098976	stress fiber|nucleus|cytoplasm|cytoskeleton|protein phosphatase binding|lamellipodium|cell junction|actin cytoskeleton reorganization|early endosome membrane|early endosome lumen|recycling endosome lumen|protein homodimerization activity|dendritic spine|postsynaptic membrane|metal ion binding|perinuclear region of cytoplasm|alpha-actinin binding|recycling endosome membrane|excitatory chemical syn…
ENSBGRG00000003349	128.12	0.309669	3.12303	1.95491	0.967105	0.00179002	0.0262097	Up	1.04206	1.70574	1.21303	3.37085	1.30139	2.63518	P4HA2	prolyl 4-hydroxylase subunit alpha 2 [Source:HGNC Symbol%3BAcc:HGNC:8547]	GO:0003735,GO:0005840,GO:0006412,GO:0019843	structural constituent of ribosome|ribosome|translation|rRNA binding	ko03010	Ribosome
ENSBGRG00000003351	2.93875	0.385399	-2.32342	0.537582	-0.895442	0.0201568		Down	0	0	0	0	0	0	S1PR5	sphingosine-1-phosphate receptor 5 [Source:HGNC Symbol%3BAcc:HGNC:14299]
ENSBGRG00000003364	12.3371	0.44306	-4.15388	0.27924	-1.84042	3.26878e-05	0.00229118	Down	0.33431	0.56908	0.522554	0	0.236601	0	CCDC93	coiled-coil domain containing 93 [Source:HGNC Symbol%3BAcc:HGNC:25611]	GO:0005634,GO:0005737	nucleus|cytoplasm
ENSBGRG00000003372	13.7378	0.44175	-1.96033	0.548674	-0.865978	0.0499568	0.179322	Down	0.110146	0.0524697	0.0504148	0	0	0.0260793	KCNJ6	potassium inwardly rectifying channel subfamily J member 6 [Source:HGNC Symbol%3BAcc:HGNC:6267]	GO:0005242,GO:0005794,GO:0005886,GO:0006813,GO:0008076,GO:0010107,GO:0015467,GO:0034765	inward rectifier potassium channel activity|Golgi apparatus|plasma membrane|potassium ion transport|voltage-gated potassium channel complex|potassium ion import|G-protein activated inward rectifier potassium channel activity|regulation of ion transmembrane transport	ko04713,ko04723,ko04725,ko04726,ko04727,ko04728,ko04915,ko04921,ko04929,ko05032	Circadian entrainment|Retrograde endocannabinoid signaling|Cholinergic synapse|Serotonergic synapse|GABAergic synapse|Dopaminergic synapse|Estrogen signaling pathway|Oxytocin signaling pathway|GnRH secretion|Morphine addiction
ENSBGRG00000003383	512.463	0.268706	2.60506	1.6245	0.699995	0.00918577	0.0655075	Up	3.307	3.11961	2.73779	8.48748	4.25546	4.26084	DDX18	DEAD-box helicase 18 [Source:HGNC Symbol%3BAcc:HGNC:2741]	GO:0003723,GO:0004004,GO:0005524,GO:0005694,GO:0005730,GO:0016020,GO:0071392	RNA binding|ATP-dependent RNA helicase activity|ATP binding|chromosome|nucleolus|membrane|cellular response to estradiol stimulus
ENSBGRG00000003384	25.8979	0.395019	4.51193	3.43974	1.7823	6.42403e-06	0.000720443	Up	0.0952233	0.0463994	0.0428515	0.480598	0.388877	0.473697	EPHA8	EPH receptor A8 [Source:HGNC Symbol%3BAcc:HGNC:3391]	GO:0004714,GO:0004888,GO:0005004,GO:0005005,GO:0005524,GO:0005737,GO:0005886,GO:0005887,GO:0006929,GO:0007155,GO:0007411,GO:0009968,GO:0016322,GO:0030154,GO:0030155,GO:0031175,GO:0031901,GO:0033628,GO:0043005,GO:0043066,GO:0043235,GO:0043410,GO:0043552,GO:0046777,GO:0048013,GO:0070374,GO:0071372	transmembrane receptor protein tyrosine kinase activity|transmembrane signaling receptor activity|GPI-linked ephrin receptor activity|transmembrane-ephrin receptor activity|ATP binding|cytoplasm|plasma membrane|integral component of plasma membrane|substrate-dependent cell migration|cell adhesion|axon guidance|negative regulation of signal transduction|neuron remodeling|cell differentiation|regul…	ko04360	Axon guidance
ENSBGRG00000003396	829.37	0.225141	-2.798	0.646201	-0.629944	0.00514207	0.0475246	Down	16.0135	11.4509	13.6293	7.0445	10.554	9.57026	ATG4D	autophagy related 4D cysteine peptidase [Source:HGNC Symbol%3BAcc:HGNC:20789]	GO:0005737,GO:0005759,GO:0006914,GO:0006915,GO:0008234,GO:0015031	cytoplasm|mitochondrial matrix|autophagy|apoptotic process|cysteine-type peptidase activity|protein transport	ko04136,ko04140	Autophagy - other|Autophagy - animal
ENSBGRG00000003398	423.064	0.322191	2.07597	1.58981	0.668859	0.0378968	0.151914	Up	26.5903	15.4926	12.667	32.7904	18.3711	42.4365	CHRM2	cholinergic receptor muscarinic 2 [Source:HGNC Symbol%3BAcc:HGNC:1951]	GO:0003964,GO:0006310,GO:0009036,GO:0032197,GO:0032199,GO:0046872,GO:0090305	RNA-directed DNA polymerase activity|DNA recombination|type II site-specific deoxyribonuclease activity|transposition, RNA-mediated|reverse transcription involved in RNA-mediated transposition|metal ion binding|nucleic acid phosphodiester bond hydrolysis
ENSBGRG00000003402	518.401	0.365799	-3.01427	0.465671	-1.10262	0.00257596	0.0319861	Down	9.24063	9.96046	10.6449	2.66336	7.625	1.83125	TRIM17	tripartite motif containing 17 [Source:HGNC Symbol%3BAcc:HGNC:13430]	GO:0004842,GO:0005622,GO:0006914,GO:0008270	ubiquitin-protein transferase activity|intracellular|autophagy|zinc ion binding
ENSBGRG00000003405	118.089	0.338655	2.45139	1.7779	0.830176	0.0142305	0.0841931	Up	0.449039	0.40821	0.340096	1.20572	0.396325	0.673505	NOD1	nucleotide binding oligomerization domain containing 1 [Source:HGNC Symbol%3BAcc:HGNC:16390]	GO:0000187,GO:0002606,GO:0005524,GO:0005737,GO:0005829,GO:0006915,GO:0006919,GO:0006952,GO:0006954,GO:0007165,GO:0007254,GO:0008656,GO:0009595,GO:0016045,GO:0016323,GO:0016324,GO:0032731,GO:0032755,GO:0032760,GO:0035556,GO:0042228,GO:0042742,GO:0042802,GO:0042803,GO:0042834,GO:0043123,GO:0043280,GO:0044877,GO:0045087,GO:0046330,GO:0050700,GO:0050830,GO:0051000,GO:0051092,GO:0051259,GO:0070374,GO:…	activation of MAPK activity|positive regulation of dendritic cell antigen processing and presentation|ATP binding|cytoplasm|cytosol|apoptotic process|activation of cysteine-type endopeptidase activity involved in apoptotic process|defense response|inflammatory response|signal transduction|JNK cascade|cysteine-type endopeptidase activator activity involved in apoptotic process|detection of biotic …	ko04621,ko05120,ko05131,ko05132,ko05133	NOD-like receptor signaling pathway|Epithelial cell signaling in Helicobacter pylori infection|Shigellosis|Salmonella infection|Pertussis
ENSBGRG00000003420	48.487	0.408297	4.87297	3.97131	1.98962	1.09933e-06	0.000193533	Up	0.0760827	0.108507	0.122125	1.09816	0.301726	0.505088	DPP10	dipeptidyl peptidase like 10 [Source:HGNC Symbol%3BAcc:HGNC:20823]	GO:0003964,GO:0006310,GO:0009036,GO:0032197,GO:0032199,GO:0046872,GO:0090305	RNA-directed DNA polymerase activity|DNA recombination|type II site-specific deoxyribonuclease activity|transposition, RNA-mediated|reverse transcription involved in RNA-mediated transposition|metal ion binding|nucleic acid phosphodiester bond hydrolysis
ENSBGRG00000003422	250.045	0.326622	2.77242	1.87324	0.905535	0.00556405	0.0494946	Up	3.01417	5.08937	6.61959	15.0629	6.79056	9.59944	C1QA	complement C1q A chain [Source:HGNC Symbol%3BAcc:HGNC:1241]	GO:0005576,GO:0005581,GO:0006958,GO:0045087	extracellular region|collagen trimer|complement activation, classical pathway|innate immune response	ko04610,ko05020,ko05133,ko05142,ko05150,ko05322	Complement and coagulation cascades|Prion diseases|Pertussis|Chagas disease (American trypanosomiasis)|Staphylococcus aureus infection|Systemic lupus erythematosus
ENSBGRG00000003430	220.587	0.377142	2.86435	2.11443	1.08027	0.00417869	0.0419531	Up	0.543903	0.890573	1.27496	3.57522	1.48202	2.2504	C1QC	complement C1q C chain [Source:HGNC Symbol%3BAcc:HGNC:1245]	GO:0005581,GO:0005615,GO:0006958,GO:0030853,GO:0045087,GO:0045650	collagen trimer|extracellular space|complement activation, classical pathway|negative regulation of granulocyte differentiation|innate immune response|negative regulation of macrophage differentiation	ko04610,ko05020,ko05133,ko05142,ko05150,ko05322	Complement and coagulation cascades|Prion diseases|Pertussis|Chagas disease (American trypanosomiasis)|Staphylococcus aureus infection|Systemic lupus erythematosus
ENSBGRG00000003433	7.24914	0.444124	2.00794	1.85546	0.891775	0.0446495		Up	0.0334868	0.0959708	0.0622122	0	0.235909	0.160011	NAALADL2	N-acetylated alpha-linked acidic dipeptidase like 2 [Source:HGNC Symbol%3BAcc:HGNC:23219]	GO:0003964,GO:0006310,GO:0009036,GO:0032197,GO:0032199,GO:0046872,GO:0090305	RNA-directed DNA polymerase activity|DNA recombination|type II site-specific deoxyribonuclease activity|transposition, RNA-mediated|reverse transcription involved in RNA-mediated transposition|metal ion binding|nucleic acid phosphodiester bond hydrolysis
ENSBGRG00000003443	119.689	0.363049	-2.59763	0.520126	-0.943066	0.00938701	0.0662639	Down	0.737101	0.948641	1.07901	0.110376	0.836965	0.281301	GYS2	glycogen synthase 2 [Source:HGNC Symbol%3BAcc:HGNC:4707]	GO:0005634,GO:0005737	nucleus|cytoplasm
ENSBGRG00000003447	201.676	0.314311	-3.85093	0.432152	-1.21039	0.000117672	0.00502894	Down	1.8496	1.66161	2.42564	0.552432	1.1805	0.691565	SLC44A5	solute carrier family 44 member 5 [Source:HGNC Symbol%3BAcc:HGNC:28524]	GO:0003964,GO:0046872	RNA-directed DNA polymerase activity|metal ion binding
ENSBGRG00000003449	114.988	0.384341	-2.00461	0.586233	-0.770453	0.0450048	0.168341	Down	0.405487	0.541576	0.26355	0.1236	0.567496	0.0778062	CHIA	chitinase acidic [Source:HGNC Symbol%3BAcc:HGNC:17432]	GO:0005802,GO:0030030,GO:0031344,GO:0031410,GO:0033674,GO:0036064	trans-Golgi network|cell projection organization|regulation of cell projection organization|cytoplasmic vesicle|positive regulation of kinase activity|ciliary basal body
ENSBGRG00000003451	259.914	0.343301	3.28101	2.18309	1.12637	0.00103437	0.0194872	Up	2.76071	5.07691	4.97412	17.6226	6.25157	9.89575	C1QB	complement C1q B chain [Source:HGNC Symbol%3BAcc:HGNC:1242]	GO:0005576,GO:0005581,GO:0006958,GO:0042803,GO:0045087,GO:0048839	extracellular region|collagen trimer|complement activation, classical pathway|protein homodimerization activity|innate immune response|inner ear development	ko04610,ko05020,ko05133,ko05142,ko05150,ko05322	Complement and coagulation cascades|Prion diseases|Pertussis|Chagas disease (American trypanosomiasis)|Staphylococcus aureus infection|Systemic lupus erythematosus
ENSBGRG00000003456	24.8677	0.411238	3.0298	2.37178	1.24597	0.00244717	0.0309783	Up	1.12542	1.43411	0.689499	5.83699	3.6416	3.4936	HRCT1	histidine rich carboxyl terminus 1 [Source:HGNC Symbol%3BAcc:HGNC:33872]	GO:0016021	integral component of membrane
ENSBGRG00000003457	14.4468	0.417887	2.64838	2.15356	1.10673	0.00808775	0.0609197	Up	0.0386343	0.0550631	0.0529896	0.211815	0.133777	0.165538	NLGN1	neuroligin 1 [Source:HGNC Symbol%3BAcc:HGNC:14291]	GO:0001540,GO:0002087,GO:0005794,GO:0005886,GO:0005887,GO:0006605,GO:0007157,GO:0007158,GO:0007399,GO:0007416,GO:0009897,GO:0009986,GO:0010841,GO:0014069,GO:0016080,GO:0016339,GO:0017146,GO:0023041,GO:0030054,GO:0030165,GO:0030425,GO:0031175,GO:0032230,GO:0032433,GO:0035418,GO:0038023,GO:0042043,GO:0043197,GO:0043198,GO:0045184,GO:0045202,GO:0045664,GO:0046983,GO:0048488,GO:0048511,GO:0048789,GO:…	amyloid-beta binding|regulation of respiratory gaseous exchange by neurological system process|Golgi apparatus|plasma membrane|integral component of plasma membrane|protein targeting|heterophilic cell-cell adhesion via plasma membrane cell adhesion molecules|neuron cell-cell adhesion|nervous system development|synapse assembly|external side of plasma membrane|cell surface|positive regulation of c…
ENSBGRG00000003470	103.889	0.284075	2.61089	1.67213	0.741689	0.0090306	0.0649749	Up	1.01372	1.08296	1.3767	2.41459	1.92028	1.35187	IFFO2	intermediate filament family orphan 2 [Source:HGNC Symbol%3BAcc:HGNC:27006]	GO:0005882	intermediate filament
ENSBGRG00000003471	126.197	0.319602	3.60947	2.22467	1.15359	0.000306825	0.00929065	Up	0.745402	0.709642	0.437762	2.20963	1.18986	1.92459	NOD1	nucleotide binding oligomerization domain containing 1 [Source:HGNC Symbol%3BAcc:HGNC:16390]	GO:0001836,GO:0003839,GO:0005829,GO:0042803	release of cytochrome c from mitochondria|gamma-glutamylcyclotransferase activity|cytosol|protein homodimerization activity	ko04742	Taste transduction
ENSBGRG00000003480	147.36	0.252764	4.55888	2.22271	1.15232	5.14274e-06	0.000608289	Up	1.56617	1.80054	1.47731	3.01166	4.27984	4.39897	LPAR1	lysophosphatidic acid receptor 1 [Source:HGNC Symbol%3BAcc:HGNC:3166]
ENSBGRG00000003482	615.707	0.21892	3.34208	1.66054	0.731649	0.00083152	0.0170817	Up	5.8661	5.68256	5.24643	12.3461	8.02632	8.82521	GYS2	glycogen synthase 2 [Source:HGNC Symbol%3BAcc:HGNC:4707]	GO:0004457,GO:0004459,GO:0005737,GO:0005975,GO:0006089,GO:0019674,GO:0019900,GO:0042802,GO:0043209,GO:0051287	lactate dehydrogenase activity|L-lactate dehydrogenase activity|cytoplasm|carbohydrate metabolic process|lactate metabolic process|NAD metabolic process|kinase binding|identical protein binding|myelin sheath|NAD binding
ENSBGRG00000003489	84.9711	0.396247	3.91425	2.93022	1.55101	9.06859e-05	0.00422457	Up	0.210548	0.402037	0.516657	2.25452	0.559525	1.18963	GBP2	guanylate binding protein 2 [Source:HGNC Symbol%3BAcc:HGNC:4183]			ko04621	NOD-like receptor signaling pathway
ENSBGRG00000003517	8.05766	0.444607	-2.49664	0.463287	-1.11002	0.0125378	0.0780219	Down	0.100103	0.0938784	0	0	0.097519	0.182222	CHIA	chitinase acidic [Source:HGNC Symbol%3BAcc:HGNC:17432]	GO:0000272,GO:0002376,GO:0002532,GO:0004568,GO:0005576,GO:0005615,GO:0005737,GO:0006032,GO:0006915,GO:0008061,GO:0090197	polysaccharide catabolic process|immune system process|production of molecular mediator involved in inflammatory response|chitinase activity|extracellular region|extracellular space|cytoplasm|chitin catabolic process|apoptotic process|chitin binding|positive regulation of chemokine secretion
ENSBGRG00000003539	1852.64	0.241619	2.92167	1.6312	0.705933	0.00348156	0.0380583	Up	43.1411	51.4402	47.6173	115.527	61.0279	74.306	LIAS	lipoic acid synthetase [Source:HGNC Symbol%3BAcc:HGNC:16429]	GO:0000184,GO:0002181,GO:0003723,GO:0003735,GO:0005634,GO:0005829,GO:0005840,GO:0005925,GO:0006412,GO:0006413,GO:0006614,GO:0016020,GO:0019843,GO:0022625	nuclear-transcribed mRNA catabolic process, nonsense-mediated decay|cytoplasmic translation|RNA binding|structural constituent of ribosome|nucleus|cytosol|ribosome|focal adhesion|translation|translational initiation|SRP-dependent cotranslational protein targeting to membrane|membrane|rRNA binding|cytosolic large ribosomal subunit	ko05168	Herpes simplex virus 1 infection
ENSBGRG00000003550	40.2281	0.407175	-2.83351	0.44946	-1.15373	0.00460398	0.0445371	Down	0.341405	0.410337	0.442525	0.0640535	0.35016	0.140185	CRHR2	corticotropin releasing hormone receptor 2 [Source:HGNC Symbol%3BAcc:HGNC:2358]	GO:0005179,GO:0005791,GO:0005794,GO:0005886,GO:0007015,GO:0007166,GO:0007186,GO:0007205,GO:0009986,GO:0010460,GO:0010628,GO:0010629,GO:0010700,GO:0014064,GO:0015056,GO:0016021,GO:0016525,GO:0017046,GO:0019233,GO:0030424,GO:0030425,GO:0030855,GO:0032755,GO:0032811,GO:0032874,GO:0033685,GO:0035482,GO:0042423,GO:0043025,GO:0043196,GO:0043204,GO:0043404,GO:0043679,GO:0043950,GO:0045777,GO:0046882,GO:…	hormone activity|rough endoplasmic reticulum|Golgi apparatus|plasma membrane|actin filament organization|cell surface receptor signaling pathway|G protein-coupled receptor signaling pathway|protein kinase C-activating G protein-coupled receptor signaling pathway|cell surface|positive regulation of heart rate|positive regulation of gene expression|negative regulation of gene expression|negative re…
ENSBGRG00000003553	68.883	0.332354	-3.60136	0.436203	-1.19693	0.000316554	0.00951075	Down	0.425679	0.781056	0.828021	0.211952	0.381293	0.277806	AP1M2	adaptor related protein complex 1 subunit mu 2 [Source:HGNC Symbol%3BAcc:HGNC:558]	GO:0005794,GO:0006886,GO:0016192,GO:0030131,GO:0030665	Golgi apparatus|intracellular protein transport|vesicle-mediated transport|clathrin adaptor complex|clathrin-coated vesicle membrane
ENSBGRG00000003566	260.392	0.339188	-2.76654	0.52182	-0.938376	0.00566554	0.0502376	Down	3.1238	2.31917	2.98131	0.436567	1.46158	0.855347	FAM221B	family with sequence similarity 221 member B [Source:HGNC Symbol%3BAcc:HGNC:30762]	GO:0005634,GO:0005737	nucleus|cytoplasm
ENSBGRG00000003572	7454.87	0.270899	-2.27686	0.652116	-0.6168	0.0227946	0.112414	Down	29.5578	25.4658	31.4456	11.431	26.7494	19.434	KIF27	kinesin family member 27 [Source:HGNC Symbol%3BAcc:HGNC:18632]	GO:0003964,GO:0006310,GO:0009036,GO:0032197,GO:0032199,GO:0046872,GO:0090305	RNA-directed DNA polymerase activity|DNA recombination|type II site-specific deoxyribonuclease activity|transposition, RNA-mediated|reverse transcription involved in RNA-mediated transposition|metal ion binding|nucleic acid phosphodiester bond hydrolysis
ENSBGRG00000003591	9.85481	0.444244	2.43329	2.11546	1.08097	0.0149623	0.0866598	Up	0.0489296	0.140337	0.134451	0.59156	0.338437	0.322013	CNRIP1	cannabinoid receptor interacting protein 1 [Source:HGNC Symbol%3BAcc:HGNC:24546]	GO:0000139,GO:0005737,GO:0005794,GO:0005802,GO:0005829,GO:0016192,GO:0043001,GO:0043231,GO:0045773,GO:0051020,GO:0070062	Golgi membrane|cytoplasm|Golgi apparatus|trans-Golgi network|cytosol|vesicle-mediated transport|Golgi to plasma membrane protein transport|intracellular membrane-bounded organelle|positive regulation of axon extension|GTPase binding|extracellular exosome
ENSBGRG00000003594	224.956	0.27515	2.63725	1.65363	0.72564	0.00835804	0.0622127	Up	2.07971	2.94567	2.17918	5.5014	3.14778	4.0059	PRDM13	PR/SET domain 13 [Source:HGNC Symbol%3BAcc:HGNC:13998]	GO:0004459,GO:0005737,GO:0005975,GO:0019752,GO:0043209	L-lactate dehydrogenase activity|cytoplasm|carbohydrate metabolic process|carboxylic acid metabolic process|myelin sheath	ko00010,ko00270,ko00620,ko00640,ko04066,ko04922,ko05230	Glycolysis / Gluconeogenesis|Cysteine and methionine metabolism|Pyruvate metabolism|Propanoate metabolism|HIF-1 signaling pathway|Glucagon signaling pathway|Central carbon metabolism in cancer
ENSBGRG00000003595	253.36	0.250577	-2.39076	0.66018	-0.59907	0.0168135	0.0934144	Down	1.07418	1.31598	1.37695	0.624168	1.07578	0.880521	CDC25C	cell division cycle 25C [Source:HGNC Symbol%3BAcc:HGNC:1727]	GO:0003964,GO:0006310,GO:0009036,GO:0032197,GO:0032199,GO:0046872,GO:0090305	RNA-directed DNA polymerase activity|DNA recombination|type II site-specific deoxyribonuclease activity|transposition, RNA-mediated|reverse transcription involved in RNA-mediated transposition|metal ion binding|nucleic acid phosphodiester bond hydrolysis
ENSBGRG00000003607	481.522	0.22901	-3.23339	0.598541	-0.740479	0.0012233	0.0212547	Down	9.57294	14.3506	10.1009	6.30105	6.39439	8.46278	HINT2	histidine triad nucleotide binding protein 2 [Source:HGNC Symbol%3BAcc:HGNC:18344]	GO:0001669,GO:0005634,GO:0005737,GO:0005819,GO:0007049,GO:0007283,GO:0007338,GO:0008017,GO:0016020,GO:0030154,GO:0045944	acrosomal vesicle|nucleus|cytoplasm|spindle|cell cycle|spermatogenesis|single fertilization|microtubule binding|membrane|cell differentiation|positive regulation of transcription by RNA polymerase II
ENSBGRG00000003630	877.908	0.32858	-2.11905	0.617162	-0.696278	0.034086	0.142598	Down	7.36493	7.80124	9.29838	3.54754	8.3604	2.62021	ORC1	origin recognition complex subunit 1 [Source:HGNC Symbol%3BAcc:HGNC:8487]	GO:0000278,GO:0000784,GO:0003682,GO:0003688,GO:0005524,GO:0005664,GO:0006270,GO:0033314,GO:0046872	mitotic cell cycle|nuclear chromosome, telomeric region|chromatin binding|DNA replication origin binding|ATP binding|nuclear origin of replication recognition complex|DNA replication initiation|mitotic DNA replication checkpoint|metal ion binding	ko05168	Herpes simplex virus 1 infection
ENSBGRG00000003631	685.275	0.291657	-2.4243	0.612565	-0.707065	0.0153377	0.088294	Down	3.96013	3.08606	4.54276	1.45346	3.13647	2.49624	TIAM2	TIAM Rac1 associated GEF 2 [Source:HGNC Symbol%3BAcc:HGNC:11806]	GO:0005085,GO:0005089,GO:0005096,GO:0005829,GO:0007186,GO:0016020,GO:0019216,GO:0030027,GO:0030175,GO:0030426,GO:0035023,GO:0035556,GO:0043065,GO:0051056,GO:0070062	guanyl-nucleotide exchange factor activity|Rho guanyl-nucleotide exchange factor activity|GTPase activator activity|cytosol|G protein-coupled receptor signaling pathway|membrane|regulation of lipid metabolic process|lamellipodium|filopodium|growth cone|regulation of Rho protein signal transduction|intracellular signal transduction|positive regulation of apoptotic process|regulation of small GTPas…
ENSBGRG00000003637	91.5882	0.285937	2.41407	1.61359	0.690271	0.0157756	0.0896653	Up	5.58664	7.24699	7.12539	16.6101	16.7534	9.18964	GNG10	G protein subunit gamma 10 [Source:HGNC Symbol%3BAcc:HGNC:4402]	GO:0003924,GO:0005834,GO:0005886,GO:0007165,GO:0007186	GTPase activity|heterotrimeric G-protein complex|plasma membrane|signal transduction|G protein-coupled receptor signaling pathway	ko04014,ko04062,ko04151,ko04371,ko04713,ko04723,ko04724,ko04725,ko04726,ko04727,ko04728,ko04926,ko05032,ko05034,ko05163,ko05167,ko05170,ko05200	Ras signaling pathway|Chemokine signaling pathway|PI3K-Akt signaling pathway|Apelin signaling pathway|Circadian entrainment|Retrograde endocannabinoid signaling|Glutamatergic synapse|Cholinergic synapse|Serotonergic synapse|GABAergic synapse|Dopaminergic synapse|Relaxin signaling pathway|Morphine addiction|Alcoholism|Human cytomegalovirus infection|Kaposi sarcoma-associated herpesvirus infection|…
ENSBGRG00000003644	185.955	0.271667	-2.60348	0.612473	-0.707282	0.00922814	0.0656551	Down	1.72168	1.54248	1.59129	0.984213	1.176	1.10343	REXO4	REX4 homolog%2C 3'-5' exonuclease [Source:HGNC Symbol%3BAcc:HGNC:12820]	GO:0003676,GO:0005634,GO:0005730,GO:0006364,GO:0008408,GO:0016607	nucleic acid binding|nucleus|nucleolus|rRNA processing|3'-5' exonuclease activity|nuclear speck
ENSBGRG00000003648	5.4093	0.436639	2.66723	2.24174	1.16462	0.00764787		Up	0	0.0279667	0.0267879	0.0885103	0.0872774	0.139076	PLEK	pleckstrin [Source:HGNC Symbol%3BAcc:HGNC:9070]	GO:0003964,GO:0046872	RNA-directed DNA polymerase activity|metal ion binding
ENSBGRG00000003657	30.4495	0.411282	-2.66079	0.468352	-1.09433	0.00779578	0.0596959	Down	0.236319	0.258072	0.202715	0.0466999	0.17187	0.0557338	SDR9C7	short chain dehydrogenase/reductase family 9C member 7 [Source:HGNC Symbol%3BAcc:HGNC:29958]	GO:0004745,GO:0005730,GO:0005829	retinol dehydrogenase activity|nucleolus|cytosol	ko00830	Retinol metabolism
ENSBGRG00000003658	27.0106	0.403859	-2.01447	0.568975	-0.813562	0.04396	0.166056	Down	0.376216	0.24318	0.325781	0.127281	0.226293	0.180697	SIM1	SIM bHLH transcription factor 1 [Source:HGNC Symbol%3BAcc:HGNC:10882]	GO:0000981,GO:0001657,GO:0003677,GO:0005634,GO:0006355,GO:0006357,GO:0007399,GO:0030154,GO:0046982	DNA-binding transcription factor activity, RNA polymerase II-specific|ureteric bud development|DNA binding|nucleus|regulation of transcription, DNA-templated|regulation of transcription by RNA polymerase II|nervous system development|cell differentiation|protein heterodimerization activity
ENSBGRG00000003668	1872.76	0.330968	2.23189	1.66865	0.738683	0.0256223	0.120585	Up	15.3143	15.8161	11.7501	45.6098	14.598	23.711	APOA1	apolipoprotein A1 [Source:HGNC Symbol%3BAcc:HGNC:600]	GO:0001540,GO:0001932,GO:0001935,GO:0002740,GO:0005543,GO:0006656,GO:0006695,GO:0007186,GO:0007229,GO:0008035,GO:0008211,GO:0010804,GO:0010873,GO:0010903,GO:0015485,GO:0017127,GO:0018158,GO:0018206,GO:0019433,GO:0019899,GO:0019915,GO:0030139,GO:0030300,GO:0030325,GO:0031072,GO:0032374,GO:0032489,GO:0033344,GO:0033700,GO:0034115,GO:0034191,GO:0034361,GO:0034364,GO:0034366,GO:0034372,GO:0034375,GO:…	amyloid-beta binding|regulation of protein phosphorylation|endothelial cell proliferation|negative regulation of cytokine secretion involved in immune response|phospholipid binding|phosphatidylcholine biosynthetic process|cholesterol biosynthetic process|G protein-coupled receptor signaling pathway|integrin-mediated signaling pathway|high-density lipoprotein particle binding|glucocorticoid metabo…
ENSBGRG00000003687	49.3157	0.386893	2.63527	2.02731	1.01957	0.00840692	0.0623926	Up	0.0826282	0.0972277	0.296617	0.661826	0.328972	0.480867	ADAMTS13	ADAM metallopeptidase with thrombospondin type 1 motif 13 [Source:HGNC Symbol%3BAcc:HGNC:1366]			ko05168	Herpes simplex virus 1 infection
ENSBGRG00000003705	87.9858	0.384214	2.2321	1.81203	0.857603	0.0256084	0.120582	Up	1.04475	0.536172	0.660822	2.48036	0.770257	1.00331	RASL12	RAS like family 12 [Source:HGNC Symbol%3BAcc:HGNC:30289]	GO:0003924,GO:0005525,GO:0007165,GO:0016020	GTPase activity|GTP binding|signal transduction|membrane
ENSBGRG00000003709	74.4468	0.325214	-2.18598	0.610934	-0.710911	0.028817	0.129298	Down	1.59192	1.07423	1.76233	1.19514	1.55154	1.05271	IZUMO1R	IZUMO1 receptor%2C JUNO [Source:HGNC Symbol%3BAcc:HGNC:32565]	GO:0005634,GO:0016477,GO:0016567,GO:0017049,GO:0031463,GO:0035024,GO:0043149,GO:0043161,GO:0050806,GO:0051260	nucleus|cell migration|protein ubiquitination|GTP-Rho binding|Cul3-RING ubiquitin ligase complex|negative regulation of Rho protein signal transduction|stress fiber assembly|proteasome-mediated ubiquitin-dependent protein catabolic process|positive regulation of synaptic transmission|protein homooligomerization
ENSBGRG00000003727	239.427	0.331514	2.71355	1.86552	0.899579	0.0066567	0.0549115	Up	1.11151	2.05413	1.75852	5.66439	2.23979	2.91643	UGCG	UDP-glucose ceramide glucosyltransferase [Source:HGNC Symbol%3BAcc:HGNC:12524]	GO:0000139,GO:0006679,GO:0006687,GO:0006688,GO:0008120,GO:0008544,GO:0016020,GO:0016021,GO:0102769	Golgi membrane|glucosylceramide biosynthetic process|glycosphingolipid metabolic process|glycosphingolipid biosynthetic process|ceramide glucosyltransferase activity|epidermis development|membrane|integral component of membrane|dihydroceramide glucosyltransferase activity	ko00600	Sphingolipid metabolism
ENSBGRG00000003728	2058.41	0.283669	4.05089	2.21777	1.14911	5.10233e-05	0.00301865	Up	5.57052	4.36154	4.30787	16.8152	6.75404	11.4675	CAPRIN2	caprin family member 2 [Source:HGNC Symbol%3BAcc:HGNC:21259]	GO:0003723,GO:0005102,GO:0005634,GO:0005737,GO:0005739,GO:0005813,GO:0005829,GO:0005886,GO:0017148,GO:0030308,GO:0032092,GO:0033138,GO:0043235,GO:0045944,GO:0046872,GO:0050775,GO:0061003,GO:0090263	RNA binding|signaling receptor binding|nucleus|cytoplasm|mitochondrion|centrosome|cytosol|plasma membrane|negative regulation of translation|negative regulation of cell growth|positive regulation of protein binding|positive regulation of peptidyl-serine phosphorylation|receptor complex|positive regulation of transcription by RNA polymerase II|metal ion binding|positive regulation of dendrite morp…
ENSBGRG00000003752	269.596	0.1958	-4.06171	0.57623	-0.795283	4.87143e-05	0.00296739	Down	0.844859	0.842661	0.714464	0.446703	0.397946	0.479605	PLEKHH2	pleckstrin homology%2C MyTH4 and FERM domain containing H2 [Source:HGNC Symbol%3BAcc:HGNC:30506]	GO:0003964,GO:0006310,GO:0009036,GO:0032197,GO:0032199,GO:0046872,GO:0090305	RNA-directed DNA polymerase activity|DNA recombination|type II site-specific deoxyribonuclease activity|transposition, RNA-mediated|reverse transcription involved in RNA-mediated transposition|metal ion binding|nucleic acid phosphodiester bond hydrolysis
ENSBGRG00000003771	98.6824	0.274099	-2.51631	0.619975	-0.689718	0.011859	0.0755341	Down	5.71706	6.83003	8.13163	3.1023	4.7918	4.2529	MSMP	microseminoprotein%2C prostate associated [Source:HGNC Symbol%3BAcc:HGNC:29663]	GO:0005615,GO:0005737	extracellular space|cytoplasm
ENSBGRG00000003799	122.362	0.32923	2.70325	1.85316	0.889989	0.00686659	0.0560432	Up	0.62721	0.790265	0.577983	2.04957	1.03103	1.66982	TEX30	testis expressed 30 [Source:HGNC Symbol%3BAcc:HGNC:25188]	GO:0000165,GO:0004672,GO:0004674,GO:0005524,GO:0005634,GO:0005654,GO:0005730,GO:0005737,GO:0005794,GO:0005829,GO:0006468,GO:0007165,GO:0008631,GO:0009267,GO:0016020,GO:0023014,GO:0030336,GO:0031098,GO:0032147,GO:0042542,GO:0045296,GO:0046777,GO:0046872,GO:0048679,GO:0048812,GO:0070062,GO:0097194	MAPK cascade|protein kinase activity|protein serine/threonine kinase activity|ATP binding|nucleus|nucleoplasm|nucleolus|cytoplasm|Golgi apparatus|cytosol|protein phosphorylation|signal transduction|intrinsic apoptotic signaling pathway in response to oxidative stress|cellular response to starvation|membrane|signal transduction by protein phosphorylation|negative regulation of cell migration|stres…
ENSBGRG00000003800	2334.37	0.306165	-2.53605	0.583802	-0.776448	0.0112112	0.0731494	Down	29.6126	21.7926	28.743	8.41218	22.0034	15.0052	BAG5	BCL2 associated athanogene 5 [Source:HGNC Symbol%3BAcc:HGNC:941]	GO:0005634,GO:0005739,GO:0005829,GO:0007030,GO:0010977,GO:0016234,GO:0019901,GO:0031397,GO:0031625,GO:0032435,GO:0048471,GO:0050821,GO:0051087,GO:0090083,GO:1902176	nucleus|mitochondrion|cytosol|Golgi organization|negative regulation of neuron projection development|inclusion body|protein kinase binding|negative regulation of protein ubiquitination|ubiquitin protein ligase binding|negative regulation of proteasomal ubiquitin-dependent protein catabolic process|perinuclear region of cytoplasm|protein stabilization|chaperone binding|regulation of inclusion bod…
ENSBGRG00000003801	63.0625	0.368351	2.9247	2.1101	1.07731	0.00344793	0.0379387	Up	0.152547	0.302941	0.215167	0.720546	0.36076	0.382157	ERBB4	erb-b2 receptor tyrosine kinase 4 [Source:HGNC Symbol%3BAcc:HGNC:3432]	GO:0003964,GO:0004519,GO:0006310,GO:0046872	RNA-directed DNA polymerase activity|endonuclease activity|DNA recombination|metal ion binding
ENSBGRG00000003802	3647.58	0.24608	-3.06163	0.593201	-0.753407	0.00220133	0.029283	Down	34.6307	32.4192	32.5876	12.841	21.7501	23.6411	GBA2	glucosylceramidase beta 2 [Source:HGNC Symbol%3BAcc:HGNC:18986]	GO:0000139,GO:0004348,GO:0005789,GO:0005790,GO:0005886,GO:0006680,GO:0006687,GO:0008206,GO:0008422,GO:0016021,GO:0016139,GO:0021954	Golgi membrane|glucosylceramidase activity|endoplasmic reticulum membrane|smooth endoplasmic reticulum|plasma membrane|glucosylceramide catabolic process|glycosphingolipid metabolic process|bile acid metabolic process|beta-glucosidase activity|integral component of membrane|glycoside catabolic process|central nervous system neuron development	ko00511,ko00600	Other glycan degradation|Sphingolipid metabolism
ENSBGRG00000003811	1602.43	0.331269	-2.32468	0.586379	-0.770096	0.020089	0.104196	Down	2.6011	1.47897	2.82434	0.955381	2.5366	1.27639	SHISA2	shisa family member 2 [Source:HGNC Symbol%3BAcc:HGNC:20366]	GO:0003964,GO:0006310,GO:0009036,GO:0032197,GO:0032199,GO:0046872,GO:0090305	RNA-directed DNA polymerase activity|DNA recombination|type II site-specific deoxyribonuclease activity|transposition, RNA-mediated|reverse transcription involved in RNA-mediated transposition|metal ion binding|nucleic acid phosphodiester bond hydrolysis
ENSBGRG00000003813	39.0486	0.407531	2.10371	1.81167	0.857324	0.0354042	0.14546	Up	3.57382	5.49738	4.64325	17.567	3.53259	8.84524	PGM2L1	phosphoglucomutase 2 like 1 [Source:HGNC Symbol%3BAcc:HGNC:20898]	GO:0003735,GO:0006412,GO:0022625	structural constituent of ribosome|translation|cytosolic large ribosomal subunit	ko03010	Ribosome
ENSBGRG00000003817	529.755	0.201555	-3.02535	0.655299	-0.609776	0.00248343	0.0312545	Down	7.79406	6.21589	6.93758	3.8266	4.85098	5.7301	RILPL1	Rab interacting lysosomal protein like 1 [Source:HGNC Symbol%3BAcc:HGNC:26814]	GO:0003382,GO:0005737,GO:0005813,GO:0005829,GO:0005929,GO:0016020,GO:0031267,GO:0036064,GO:0046983,GO:0051959,GO:0060271,GO:1901214,GO:1903445	epithelial cell morphogenesis|cytoplasm|centrosome|cytosol|cilium|membrane|small GTPase binding|ciliary basal body|protein dimerization activity|dynein light intermediate chain binding|cilium assembly|regulation of neuron death|protein transport from ciliary membrane to plasma membrane
ENSBGRG00000003820	556.732	0.2665	2.31457	1.53351	0.616833	0.0206362	0.106125	Up	5.96211	6.7655	5.07065	13.6232	7.12468	8.33504	ASDURF	ASNSD1 upstream reading frame [Source:HGNC Symbol%3BAcc:HGNC:53619]	GO:0004066,GO:0006529,GO:0006541	asparagine synthase (glutamine-hydrolyzing) activity|asparagine biosynthetic process|glutamine metabolic process
ENSBGRG00000003831	478.632	0.344438	-2.9141	0.498711	-1.00373	0.00356721	0.0384395	Down	1.649	1.58487	1.66427	0.338605	1.14052	0.709725	PTPRQ	protein tyrosine phosphatase receptor type Q [Source:HGNC Symbol%3BAcc:HGNC:9679]	GO:0003964,GO:0004519,GO:0006310,GO:0046872	RNA-directed DNA polymerase activity|endonuclease activity|DNA recombination|metal ion binding
ENSBGRG00000003834	142.124	0.269923	2.72101	1.66378	0.734462	0.00650828	0.0542297	Up	2.82405	3.37877	4.05918	7.27353	3.96012	5.852	KCTD12	potassium channel tetramerization domain containing 12 [Source:HGNC Symbol%3BAcc:HGNC:14678]	GO:0008277,GO:0030054,GO:0042734,GO:0042802,GO:0043235,GO:0045211,GO:0051260	regulation of G protein-coupled receptor signaling pathway|cell junction|presynaptic membrane|identical protein binding|receptor complex|postsynaptic membrane|protein homooligomerization
ENSBGRG00000003846	750.342	0.300572	-2.88785	0.547904	-0.868005	0.0038789	0.0404813	Down	16.0462	11.9377	14.3331	4.35649	8.53577	10.0693	COA8	cytochrome c oxidase assembly factor 8 [Source:HGNC Symbol%3BAcc:HGNC:20492]	GO:0005739,GO:0034393,GO:0043280,GO:0090200,GO:0097193	mitochondrion|positive regulation of smooth muscle cell apoptotic process|positive regulation of cysteine-type endopeptidase activity involved in apoptotic process|positive regulation of release of cytochrome c from mitochondria|intrinsic apoptotic signaling pathway
ENSBGRG00000003850	1511.16	0.298412	-2.58395	0.585978	-0.771082	0.00976763	0.0673783	Down	10.3244	9.13947	12.592	4.29612	9.45711	4.35979	ATP10A	ATPase phospholipid transporting 10A (putative) [Source:HGNC Symbol%3BAcc:HGNC:13542]	GO:0005634,GO:0005737	nucleus|cytoplasm
ENSBGRG00000003864	59.3263	0.357599	-3.17064	0.455709	-1.13381	0.00152106	0.0237655	Down	1.87697	2.41754	0.921706	0.609016	0.753184	0.666409	HOXC10	homeobox C10 [Source:HGNC Symbol%3BAcc:HGNC:5122]	GO:0000977,GO:0001228,GO:0001501,GO:0009952,GO:0009954,GO:0016604,GO:0021520,GO:0030326,GO:0050905,GO:0120163	RNA polymerase II regulatory region sequence-specific DNA binding|DNA-binding transcription activator activity, RNA polymerase II-specific|skeletal system development|anterior/posterior pattern specification|proximal/distal pattern formation|nuclear body|spinal cord motor neuron cell fate specification|embryonic limb morphogenesis|neuromuscular process|negative regulation of cold-induced thermoge…
ENSBGRG00000003893	78.6813	0.358487	-2.56955	0.528088	-0.921148	0.0101832	0.0691672	Down	0.422419	0.317217	0.398735	0.106901	0.263939	0.121209	COL6A6	collagen type VI alpha 6 chain [Source:HGNC Symbol%3BAcc:HGNC:27023]	GO:0005576,GO:0005581,GO:0007155,GO:0030020,GO:0031012,GO:0062023	extracellular region|collagen trimer|cell adhesion|extracellular matrix structural constituent conferring tensile strength|extracellular matrix|collagen-containing extracellular matrix	ko04151,ko04510,ko04512,ko04974,ko05165	PI3K-Akt signaling pathway|Focal adhesion|ECM-receptor interaction|Protein digestion and absorption|Human papillomavirus infection
ENSBGRG00000003896	1763.73	0.241198	2.93373	1.6331	0.70761	0.00334919	0.0373118	Up	16.8293	18.1119	17.8126	40.24	19.2273	35.285	RPS8	ribosomal protein S8 [Source:HGNC Symbol%3BAcc:HGNC:10441]	GO:0000462,GO:0003735,GO:0006412,GO:0016020,GO:0022627,GO:1990904	maturation of SSU-rRNA from tricistronic rRNA transcript (SSU-rRNA, 5.8S rRNA, LSU-rRNA)|structural constituent of ribosome|translation|membrane|cytosolic small ribosomal subunit|ribonucleoprotein complex	ko03010	Ribosome
ENSBGRG00000003917	28.5353	0.385449	2.32614	1.86168	0.896607	0.0200112	0.103951	Up	0.125377	0.0862908	0.0827776	0.441596	0.233421	0.224415	ARHGAP25	Rho GTPase activating protein 25 [Source:HGNC Symbol%3BAcc:HGNC:28951]	GO:0003964,GO:0004519,GO:0006310,GO:0046872	RNA-directed DNA polymerase activity|endonuclease activity|DNA recombination|metal ion binding
ENSBGRG00000003927	21.4316	0.41836	2.15023	1.86551	0.89957	0.0315371	0.135916	Up	0.60518	0.190565	0.543269	1.82819	0.574949	2.00279	TMEM140	transmembrane protein 140 [Source:HGNC Symbol%3BAcc:HGNC:21870]	GO:0016021	integral component of membrane
ENSBGRG00000003941	94.8295	0.344385	-2.482	0.552956	-0.854764	0.0130646	0.0798863	Down	1.794	1.69289	2.70727	0.969617	1.92923	0.574904	SLC2A6	solute carrier family 2 member 6 [Source:HGNC Symbol%3BAcc:HGNC:11011]	GO:0005351,GO:0005355,GO:0005886,GO:0005887,GO:0008645,GO:0016020,GO:0055056	carbohydrate:proton symporter activity|glucose transmembrane transporter activity|plasma membrane|integral component of plasma membrane|hexose transmembrane transport|membrane|D-glucose transmembrane transporter activity
ENSBGRG00000003945	246.601	0.347962	-2.28485	0.576328	-0.795039	0.0223219	0.110877	Down	3.79577	3.34821	3.74191	0.69151	1.4188	3.29553	TMEM140	transmembrane protein 140 [Source:HGNC Symbol%3BAcc:HGNC:21870]	GO:0004181,GO:0005829,GO:0008270,GO:0035610	metallocarboxypeptidase activity|cytosol|zinc ion binding|protein side chain deglutamylation
ENSBGRG00000003972	46.3173	0.370122	-5.57399	0.239308	-2.06306	2.48963e-08	1.01873e-05	Down	1.04687	1.61489	0.729544	0.272528	0.260291	0.186652	HOXC4	homeobox C4 [Source:HGNC Symbol%3BAcc:HGNC:5126]	GO:0000980,GO:0001077,GO:0003705,GO:0005634,GO:0005654,GO:0009952,GO:0030054,GO:0048706	RNA polymerase II distal enhancer sequence-specific DNA binding|proximal promoter DNA-binding transcription activator activity, RNA polymerase II-specific|transcription factor activity, RNA polymerase II distal enhancer sequence-specific binding|nucleus|nucleoplasm|anterior/posterior pattern specification|cell junction|embryonic skeletal system development
ENSBGRG00000003974	989.204	0.274802	-2.84737	0.581373	-0.782463	0.0044082	0.0433782	Down	3.59252	3.79964	3.62688	1.47376	3.30158	1.59477	LMO7	LIM domain 7 [Source:HGNC Symbol%3BAcc:HGNC:6646]	GO:0000151,GO:0000209,GO:0003700,GO:0004842,GO:0005634,GO:0005635,GO:0005737,GO:0005829,GO:0005925,GO:0009986,GO:0016324,GO:0016567,GO:0023051,GO:0030155,GO:0043687,GO:0045944,GO:0046872	ubiquitin ligase complex|protein polyubiquitination|DNA-binding transcription factor activity|ubiquitin-protein transferase activity|nucleus|nuclear envelope|cytoplasm|cytosol|focal adhesion|cell surface|apical plasma membrane|protein ubiquitination|regulation of signaling|regulation of cell adhesion|post-translational protein modification|positive regulation of transcription by RNA polymerase II…
ENSBGRG00000003978	200.225	0.349421	-2.32913	0.568863	-0.813846	0.0198522	0.103393	Down	1.50866	1.3616	1.17742	0.245885	0.992588	0.734033	SELP	selectin P [Source:HGNC Symbol%3BAcc:HGNC:10721]	GO:0005509,GO:0005887,GO:0016339,GO:0050901,GO:0070492	calcium ion binding|integral component of plasma membrane|calcium-dependent cell-cell adhesion via plasma membrane cell adhesion molecules|leukocyte tethering or rolling|oligosaccharide binding	ko04514,ko05144,ko05150	Cell adhesion molecules (CAMs)|Malaria|Staphylococcus aureus infection
ENSBGRG00000003997	1158.41	0.309247	-2.86669	0.540918	-0.886517	0.00414787	0.0418658	Down	12.0175	7.8168	9.20429	3.10022	6.77971	6.44704	UBE2V1	ubiquitin conjugating enzyme E2 V1 [Source:HGNC Symbol%3BAcc:HGNC:12494]	GO:0005789,GO:0016021	endoplasmic reticulum membrane|integral component of membrane
ENSBGRG00000004001	1551.75	0.25685	3.71659	1.93805	0.954606	0.00020193	0.00721148	Up	3.57967	5.32924	3.88758	12.0578	5.96735	8.24274	TBC1D8	TBC1 domain family member 8 [Source:HGNC Symbol%3BAcc:HGNC:17791]	GO:0005096,GO:0005622,GO:0006886,GO:0008015,GO:0008284,GO:0016020,GO:0017137,GO:0090630	GTPase activator activity|intracellular|intracellular protein transport|blood circulation|positive regulation of cell proliferation|membrane|Rab GTPase binding|activation of GTPase activity
ENSBGRG00000004003	498.743	0.252803	3.64127	1.8928	0.920525	0.000271294	0.00861088	Up	1.85011	2.39068	1.91441	5.22414	2.91994	3.94042	CAPN7	calpain 7 [Source:HGNC Symbol%3BAcc:HGNC:1484]	GO:0003964,GO:0006310,GO:0009036,GO:0032197,GO:0032199,GO:0046872,GO:0090305	RNA-directed DNA polymerase activity|DNA recombination|type II site-specific deoxyribonuclease activity|transposition, RNA-mediated|reverse transcription involved in RNA-mediated transposition|metal ion binding|nucleic acid phosphodiester bond hydrolysis
ENSBGRG00000004041	113.283	0.32258	2.58004	1.78048	0.832269	0.00987897	0.0679544	Up	1.75442	2.24746	1.87489	5.657	2.1868	3.62903	CAPRIN2	caprin family member 2 [Source:HGNC Symbol%3BAcc:HGNC:21259]	GO:0008284,GO:0016580,GO:0030336,GO:0045596	positive regulation of cell proliferation|Sin3 complex|negative regulation of cell migration|negative regulation of cell differentiation
ENSBGRG00000004056	16.8321	0.43987	2.42176	2.09255	1.06526	0.0154455	0.0885122	Up	0.0765671	0.149436	0.55751	1.41546	0.522994	0.999123	GIMAP8	GTPase%2C IMAP family member 8 [Source:HGNC Symbol%3BAcc:HGNC:21792]	GO:0005525,GO:0005829	GTP binding|cytosol
ENSBGRG00000004061	3235.75	0.284256	-2.57481	0.602108	-0.731906	0.0100295	0.0685848	Down	35.2432	31.56	30.0639	10.3075	24.6856	22.0065	KIF2C	kinesin family member 2C [Source:HGNC Symbol%3BAcc:HGNC:6393]	GO:0000775,GO:0000776,GO:0000777,GO:0003777,GO:0005524,GO:0005634,GO:0005737,GO:0005813,GO:0005871,GO:0005874,GO:0007018,GO:0007019,GO:0007080,GO:0008017,GO:0015630,GO:0016887,GO:0030951,GO:0035371,GO:0051010,GO:0051301,GO:0051310,GO:0051315,GO:0051983	chromosome, centromeric region|kinetochore|condensed chromosome kinetochore|microtubule motor activity|ATP binding|nucleus|cytoplasm|centrosome|kinesin complex|microtubule|microtubule-based movement|microtubule depolymerization|mitotic metaphase plate congression|microtubule binding|microtubule cytoskeleton|ATPase activity|establishment or maintenance of microtubule cytoskeleton polarity|microtub…
ENSBGRG00000004063	5117.66	0.257474	-2.93957	0.591781	-0.756864	0.00328663	0.0369419	Down	60.6351	54.1827	65.8888	22.516	47.6228	34.8665	ABHD2	abhydrolase domain containing 2 [Source:HGNC Symbol%3BAcc:HGNC:18717]	GO:0001669,GO:0003707,GO:0007340,GO:0009611,GO:0016021,GO:0016298,GO:0030336,GO:0032570,GO:0034338,GO:0036126,GO:0042562,GO:0043401,GO:0044255,GO:0046464,GO:0047372,GO:0048240,GO:0051792,GO:0051793,GO:0097524	acrosomal vesicle|steroid hormone receptor activity|acrosome reaction|response to wounding|integral component of membrane|lipase activity|negative regulation of cell migration|response to progesterone|short-chain carboxylesterase activity|sperm flagellum|hormone binding|steroid hormone mediated signaling pathway|cellular lipid metabolic process|acylglycerol catabolic process|acylglycerol lipase a…	ko05168	Herpes simplex virus 1 infection
ENSBGRG00000004080	32.4498	0.411058	3.29845	2.55949	1.35586	0.000972186	0.0187263	Up	0.208555	0.25312	0.376876	1.98752	0.401784	0.976596	GIMAP1	GTPase%2C IMAP family member 1 [Source:HGNC Symbol%3BAcc:HGNC:23237]	GO:0000139,GO:0005525,GO:0005783,GO:0005789,GO:0016021	Golgi membrane|GTP binding|endoplasmic reticulum|endoplasmic reticulum membrane|integral component of membrane
ENSBGRG00000004082	1907.36	0.266417	3.20659	1.80787	0.854291	0.00134316	0.0224701	Up	15.5301	14.9581	11.9734	40.1918	18.9761	24.8422	CBX5	chromobox 5 [Source:HGNC Symbol%3BAcc:HGNC:1555]	GO:0003723,GO:0003729,GO:0005681,GO:0005737,GO:0006397,GO:0008380,GO:0051028,GO:1990904	RNA binding|mRNA binding|spliceosomal complex|cytoplasm|mRNA processing|RNA splicing|mRNA transport|ribonucleoprotein complex
ENSBGRG00000004084	37.742	0.407241	2.45859	2.00171	1.00124	0.0139486	0.0833392	Up	0.221568	0.0866923	0.43819	1.16891	0.382614	0.632365	HS6ST1	heparan sulfate 6-O-sulfotransferase 1 [Source:HGNC Symbol%3BAcc:HGNC:5201]	GO:0000139,GO:0001525,GO:0005887,GO:0006024,GO:0008146,GO:0015015,GO:0017095,GO:0048286,GO:0048666,GO:0060716	Golgi membrane|angiogenesis|integral component of plasma membrane|glycosaminoglycan biosynthetic process|sulfotransferase activity|heparan sulfate proteoglycan biosynthetic process, enzymatic modification|heparan sulfate 6-O-sulfotransferase activity|lung alveolus development|neuron development|labyrinthine layer blood vessel development
ENSBGRG00000004115	8574.57	0.236482	-2.87666	0.624044	-0.680279	0.00401904	0.0411608	Down	47.6439	47.1424	53.5431	21.5605	39.9778	35.4174	NRDC	nardilysin convertase [Source:HGNC Symbol%3BAcc:HGNC:7995]	GO:0003964,GO:0004519,GO:0006310,GO:0046872	RNA-directed DNA polymerase activity|endonuclease activity|DNA recombination|metal ion binding
ENSBGRG00000004150	3377.08	0.241962	-3.21202	0.583504	-0.777185	0.00131806	0.0222229	Down	12.1124	10.1935	12.3608	4.59639	8.27263	7.86606	C2CD3	C2 domain containing 3 centriole elongation regulator [Source:HGNC Symbol%3BAcc:HGNC:24564]	GO:0001701,GO:0001947,GO:0005813,GO:0005814,GO:0005829,GO:0007420,GO:0008589,GO:0016485,GO:0021915,GO:0021997,GO:0030162,GO:0034451,GO:0036064,GO:0042733,GO:0061511,GO:0071539,GO:0097711,GO:1905515	in utero embryonic development|heart looping|centrosome|centriole|cytosol|brain development|regulation of smoothened signaling pathway|protein processing|neural tube development|neural plate axis specification|regulation of proteolysis|centriolar satellite|ciliary basal body|embryonic digit morphogenesis|centriole elongation|protein localization to centrosome|ciliary basal body-plasma membrane do…
ENSBGRG00000004154	4.35093	0.413837	-2.55415	0.48063	-1.057	0.0106447		Down	0.0621152	0.0593237	0.0189559	0	0	0	GABRG3	gamma-aminobutyric acid type A receptor gamma3 subunit [Source:HGNC Symbol%3BAcc:HGNC:4088]	GO:0003964,GO:0046872	RNA-directed DNA polymerase activity|metal ion binding
ENSBGRG00000004156	52.1382	0.317552	2.62898	1.78366	0.834838	0.00856414	0.0628981	Up	0.22234	0.181781	0.0628272	0.403193	0.407631	0.40956	TCEA3	transcription elongation factor A3 [Source:HGNC Symbol%3BAcc:HGNC:11615]	GO:0003677,GO:0005634,GO:0006351,GO:0006355,GO:0008270	DNA binding|nucleus|transcription, DNA-templated|regulation of transcription, DNA-templated|zinc ion binding	ko05168	Herpes simplex virus 1 infection
ENSBGRG00000004157	178.075	0.253298	2.56815	1.56972	0.650507	0.0102244	0.0693228	Up	0.904678	1.05585	0.838866	1.94488	1.50321	1.24807	UGT8	UDP glycosyltransferase 8 [Source:HGNC Symbol%3BAcc:HGNC:12555]	GO:0003964,GO:0004519,GO:0006310,GO:0046872	RNA-directed DNA polymerase activity|endonuclease activity|DNA recombination|metal ion binding
ENSBGRG00000004160	14.4352	0.420192	2.09388	1.84016	0.879831	0.0362708	0.147817	Up	0.0703296	0.0907623	0.0638597	0.165508	0.0904006	0.0886294	ADM	adrenomedullin [Source:HGNC Symbol%3BAcc:HGNC:259]	GO:0001570,GO:0001843,GO:0002031,GO:0003073,GO:0005179,GO:0005615,GO:0005737,GO:0007189,GO:0007507,GO:0008284,GO:0010460,GO:0031700,GO:0035809,GO:0043116,GO:0045766,GO:0045906,GO:0048589,GO:0060670,GO:0060712,GO:0097084,GO:0097647,GO:1990410,GO:2001214	vasculogenesis|neural tube closure|G protein-coupled receptor internalization|regulation of systemic arterial blood pressure|hormone activity|extracellular space|cytoplasm|adenylate cyclase-activating G protein-coupled receptor signaling pathway|heart development|positive regulation of cell proliferation|positive regulation of heart rate|adrenomedullin receptor binding|regulation of urine volume|…	ko04080,ko04270	Neuroactive ligand-receptor interaction|Vascular smooth muscle contraction
ENSBGRG00000004165	16.2283	0.437084	2.10092	1.88986	0.918277	0.0356482	0.146145	Up	0.0820826	0.312929	0.113154	0.700936	0.487345	0.314315	B3GALT2	beta-1%2C3-galactosyltransferase 2 [Source:HGNC Symbol%3BAcc:HGNC:917]			ko00601	Glycosphingolipid biosynthesis - lacto and neolacto series
ENSBGRG00000004167	15.7265	0.414296	2.46744	2.03109	1.02225	0.0136081	0.0818995	Up	0.02207	0.0848821	0.100135	0.287958	0.236448	0.20808	NFE2	nuclear factor%2C erythroid 2 [Source:HGNC Symbol%3BAcc:HGNC:7780]	GO:0000976,GO:0000987,GO:0003700,GO:0005634,GO:0005737,GO:0006357,GO:0032993,GO:0045893,GO:0047485,GO:0050699	transcription regulatory region sequence-specific DNA binding|proximal promoter sequence-specific DNA binding|DNA-binding transcription factor activity|nucleus|cytoplasm|regulation of transcription by RNA polymerase II|protein-DNA complex|positive regulation of transcription, DNA-templated|protein N-terminus binding|WW domain binding
ENSBGRG00000004176	641.503	0.203111	3.34039	1.60044	0.67847	0.000836596	0.0170961	Up	2.66664	3.13517	2.40321	5.64969	3.86033	5.2385	SOGA1	suppressor of glucose%2C autophagy associated 1 [Source:HGNC Symbol%3BAcc:HGNC:16111]	GO:0005615,GO:0008286,GO:0010506,GO:0045721,GO:0070062	extracellular space|insulin receptor signaling pathway|regulation of autophagy|negative regulation of gluconeogenesis|extracellular exosome
ENSBGRG00000004178	846.186	0.269668	-2.65248	0.609083	-0.715288	0.00799036	0.0603489	Down	62.7533	60.5265	63.906	24.2596	55.5255	33.5833	B3GALT2	beta-1%2C3-galactosyltransferase 2 [Source:HGNC Symbol%3BAcc:HGNC:917]	GO:0003964,GO:0006310,GO:0009036,GO:0032197,GO:0032199,GO:0046872,GO:0090305	RNA-directed DNA polymerase activity|DNA recombination|type II site-specific deoxyribonuclease activity|transposition, RNA-mediated|reverse transcription involved in RNA-mediated transposition|metal ion binding|nucleic acid phosphodiester bond hydrolysis
ENSBGRG00000004190	50.3336	0.335901	2.17092	1.65773	0.729213	0.0299373	0.132028	Up	0.360487	0.467519	0.601614	1.28059	0.64721	0.744627	ERO1A	endoplasmic reticulum oxidoreductase 1 alpha [Source:HGNC Symbol%3BAcc:HGNC:13280]	GO:0003964,GO:0006310,GO:0009036,GO:0032197,GO:0032199,GO:0046872,GO:0090305	RNA-directed DNA polymerase activity|DNA recombination|type II site-specific deoxyribonuclease activity|transposition, RNA-mediated|reverse transcription involved in RNA-mediated transposition|metal ion binding|nucleic acid phosphodiester bond hydrolysis
ENSBGRG00000004205	501.346	0.25664	5.0489	2.45505	1.29575	4.44357e-07	9.89348e-05	Up	1.30639	1.17	1.10241	3.89179	2.18598	3.64744	TPP1	tripeptidyl peptidase 1 [Source:HGNC Symbol%3BAcc:HGNC:2073]	GO:0004175,GO:0004252,GO:0005764,GO:0006508,GO:0007399,GO:0008240,GO:0042470,GO:0043171,GO:0045453,GO:0046872	endopeptidase activity|serine-type endopeptidase activity|lysosome|proteolysis|nervous system development|tripeptidyl-peptidase activity|melanosome|peptide catabolic process|bone resorption|metal ion binding	ko04142	Lysosome
ENSBGRG00000004206	3.60556	0.384455	2.33418	1.86269	0.897385	0.0195865		Up	0	0	0	0.100452	0	0.038459	KYNU	kynureninase [Source:HGNC Symbol%3BAcc:HGNC:6469]	GO:0003964,GO:0006310,GO:0009036,GO:0032197,GO:0032199,GO:0046872,GO:0090305	RNA-directed DNA polymerase activity|DNA recombination|type II site-specific deoxyribonuclease activity|transposition, RNA-mediated|reverse transcription involved in RNA-mediated transposition|metal ion binding|nucleic acid phosphodiester bond hydrolysis
ENSBGRG00000004217	53.8671	0.400794	1.99661	1.74138	0.800229	0.0458677	0.17033	Up	1.08571	2.24336	0.773724	4.10418	1.9941	3.53248	SH3BGRL2	SH3 domain binding glutamate rich protein like 2 [Source:HGNC Symbol%3BAcc:HGNC:15567]	GO:0005634,GO:0017124	nucleus|SH3 domain binding	ko04742	Taste transduction
ENSBGRG00000004231	994.555	0.309153	-3.35878	0.486874	-1.03838	0.000782861	0.0166213	Down	19.1104	15.1375	18.896	4.63914	12.3521	7.59892	TMEM144	transmembrane protein 144 [Source:HGNC Symbol%3BAcc:HGNC:25633]	GO:0002181,GO:0003735,GO:0005634,GO:0005654,GO:0005737,GO:0005829,GO:0016567,GO:0019941,GO:0022627,GO:0031386,GO:0031625,GO:0046872	cytoplasmic translation|structural constituent of ribosome|nucleus|nucleoplasm|cytoplasm|cytosol|protein ubiquitination|modification-dependent protein catabolic process|cytosolic small ribosomal subunit|protein tag|ubiquitin protein ligase binding|metal ion binding	ko03010	Ribosome
ENSBGRG00000004251	78.3318	0.358286	2.29673	1.76894	0.822888	0.021634	0.108953	Up	0.333843	0.765569	0.558443	1.58862	0.827988	1.07856	TLR6	toll like receptor 6 [Source:HGNC Symbol%3BAcc:HGNC:16711]	GO:0002224,GO:0002755,GO:0004888,GO:0005794,GO:0005887,GO:0006954,GO:0030670,GO:0034150,GO:0035355,GO:0035663,GO:0042496,GO:0042802,GO:0045087,GO:0045121,GO:0050702,GO:0050707,GO:0071723,GO:0071726,GO:1900227	toll-like receptor signaling pathway|MyD88-dependent toll-like receptor signaling pathway|transmembrane signaling receptor activity|Golgi apparatus|integral component of plasma membrane|inflammatory response|phagocytic vesicle membrane|toll-like receptor 6 signaling pathway|Toll-like receptor 2-Toll-like receptor 6 protein complex|Toll-like receptor 2 binding|detection of diacyl bacterial lipopep…	ko04145,ko04620,ko05132,ko05142,ko05152	Phagosome|Toll-like receptor signaling pathway|Salmonella infection|Chagas disease (American trypanosomiasis)|Tuberculosis
ENSBGRG00000004261	1120.1	0.218116	2.70635	1.50556	0.590299	0.00680273	0.0557927	Up	9.45995	8.29549	8.58358	17.1295	13.8437	16.9938	TMEM140	transmembrane protein 140 [Source:HGNC Symbol%3BAcc:HGNC:21870]	GO:0004032,GO:0005737,GO:0008106,GO:0016491,GO:0047006	alditol:NADP+ 1-oxidoreductase activity|cytoplasm|alcohol dehydrogenase (NADP+) activity|oxidoreductase activity|17-alpha,20-alpha-dihydroxypregn-4-en-3-one dehydrogenase activity
ENSBGRG00000004264	80.0266	0.30593	3.27275	2.00171	1.00123	0.00106509	0.0199012	Up	0.407877	0.311795	0.32497	0.772004	0.594292	0.901845	CXXC4	CXXC finger protein 4 [Source:HGNC Symbol%3BAcc:HGNC:24593]	GO:0003677,GO:0005506,GO:0005634,GO:0006211,GO:0006493,GO:0007049,GO:0008198,GO:0008270,GO:0014070,GO:0030099,GO:0045944,GO:0070579,GO:0080111,GO:0080182	DNA binding|iron ion binding|nucleus|5-methylcytosine catabolic process|protein O-linked glycosylation|cell cycle|ferrous iron binding|zinc ion binding|response to organic cyclic compound|myeloid cell differentiation|positive regulation of transcription by RNA polymerase II|methylcytosine dioxygenase activity|DNA demethylation|histone H3-K4 trimethylation
ENSBGRG00000004275	194.934	0.288823	3.59313	2.05306	1.03778	0.000326736	0.00964284	Up	0.89546	0.687267	0.417388	1.08724	1.11959	1.29785	ADCYAP1R1	ADCYAP receptor type I [Source:HGNC Symbol%3BAcc:HGNC:242]	GO:0004999,GO:0005886,GO:0007166,GO:0008528,GO:0016021,GO:0017046,GO:0043005,GO:0043231,GO:0043235	vasoactive intestinal polypeptide receptor activity|plasma membrane|cell surface receptor signaling pathway|G protein-coupled peptide receptor activity|integral component of membrane|peptide hormone binding|neuron projection|intracellular membrane-bounded organelle|receptor complex	ko04742	Taste transduction
ENSBGRG00000004277	163.916	0.339597	2.88155	1.9705	0.978564	0.00395727	0.0408899	Up	1.73179	1.80086	1.79207	5.73412	1.99825	3.23485	NAB2	NGFI-A binding protein 2 [Source:HGNC Symbol%3BAcc:HGNC:7627]	GO:0001958,GO:0003714,GO:0005634,GO:0006355,GO:0007399,GO:0008134,GO:0008283,GO:0014037,GO:0016480,GO:0042552,GO:0042802,GO:0045682,GO:1902949	endochondral ossification|transcription corepressor activity|nucleus|regulation of transcription, DNA-templated|nervous system development|transcription factor binding|cell proliferation|Schwann cell differentiation|negative regulation of transcription by RNA polymerase III|myelination|identical protein binding|regulation of epidermis development|positive regulation of tau-protein kinase activity
ENSBGRG00000004287	61.3205	0.343846	-3.21667	0.464568	-1.10604	0.00129689	0.0220618	Down	1.39225	2.28873	1.92607	0.450287	0.764094	0.842889	MOV10	Mov10 RISC complex RNA helicase [Source:HGNC Symbol%3BAcc:HGNC:7200]	GO:0004722	protein serine/threonine phosphatase activity
ENSBGRG00000004292	52.7496	0.3502	2.49219	1.83117	0.872765	0.0126959	0.0784271	Up	0.217873	0.151186	0.127491	0.229315	0.419858	0.375171	ARHGEF4	Rho guanine nucleotide exchange factor 4 [Source:HGNC Symbol%3BAcc:HGNC:684]	GO:0003964,GO:0046872	RNA-directed DNA polymerase activity|metal ion binding
ENSBGRG00000004295	209.269	0.33138	2.86962	1.93312	0.950934	0.00410967	0.0415912	Up	0.449343	0.812993	0.434336	2.05571	0.746946	1.42689	RIPOR3	RIPOR family member 3 [Source:HGNC Symbol%3BAcc:HGNC:16168]
ENSBGRG00000004300	25.6951	0.430681	3.9241	3.22664	1.69003	8.7055e-05	0.00416192	Up	0.0303256	0.0289295	0.141796	1.42655	0.247083	0.29439	ARHGAP15	Rho GTPase activating protein 15 [Source:HGNC Symbol%3BAcc:HGNC:21030]	GO:0003964,GO:0006310,GO:0009036,GO:0032197,GO:0032199,GO:0046872,GO:0090305	RNA-directed DNA polymerase activity|DNA recombination|type II site-specific deoxyribonuclease activity|transposition, RNA-mediated|reverse transcription involved in RNA-mediated transposition|metal ion binding|nucleic acid phosphodiester bond hydrolysis
ENSBGRG00000004301	184.669	0.265537	2.30527	1.52852	0.612135	0.0211512	0.107481	Up	0.69473	0.66152	0.587709	1.37067	0.786813	1.10933	GASK1B	golgi associated kinase 1B [Source:HGNC Symbol%3BAcc:HGNC:25312]	GO:0003964,GO:0006310,GO:0009036,GO:0032197,GO:0032199,GO:0046872,GO:0090305	RNA-directed DNA polymerase activity|DNA recombination|type II site-specific deoxyribonuclease activity|transposition, RNA-mediated|reverse transcription involved in RNA-mediated transposition|metal ion binding|nucleic acid phosphodiester bond hydrolysis
ENSBGRG00000004305	705.711	0.308911	-2.52068	0.582905	-0.778666	0.0117129	0.0750458	Down	8.31986	7.13987	8.21947	2.22782	6.31414	4.50102	RFX8	RFX family member 8%2C lacking RFX DNA binding domain [Source:HGNC Symbol%3BAcc:HGNC:37253]	GO:0000978,GO:0003700,GO:0005634,GO:0006357	RNA polymerase II proximal promoter sequence-specific DNA binding|DNA-binding transcription factor activity|nucleus|regulation of transcription by RNA polymerase II
ENSBGRG00000004308	1455.7	0.336223	-2.74685	0.527208	-0.923556	0.00601698	0.0518186	Down	21.6695	19.2962	25.2357	4.6673	17.3627	9.61609	CRYZ	crystallin zeta [Source:HGNC Symbol%3BAcc:HGNC:2419]	GO:0003964,GO:0006310,GO:0009036,GO:0032197,GO:0032199,GO:0046872,GO:0090305	RNA-directed DNA polymerase activity|DNA recombination|type II site-specific deoxyribonuclease activity|transposition, RNA-mediated|reverse transcription involved in RNA-mediated transposition|metal ion binding|nucleic acid phosphodiester bond hydrolysis
ENSBGRG00000004311	125.196	0.245835	3.06108	1.68473	0.752521	0.00220539	0.029283	Up	0.970844	1.43978	1.00212	2.92328	2.08425	2.10054	KLF3	Kruppel like factor 3 [Source:HGNC Symbol%3BAcc:HGNC:16516]	GO:0000122,GO:0000977,GO:0000981,GO:0003700,GO:0005634,GO:0005654,GO:0006357,GO:0007275,GO:0046872,GO:1901653	negative regulation of transcription by RNA polymerase II|RNA polymerase II regulatory region sequence-specific DNA binding|DNA-binding transcription factor activity, RNA polymerase II-specific|DNA-binding transcription factor activity|nucleus|nucleoplasm|regulation of transcription by RNA polymerase II|multicellular organism development|metal ion binding|cellular response to peptide	ko05202	Transcriptional misregulation in cancer
ENSBGRG00000004322	420.213	0.330602	-3.18683	0.481774	-1.05357	0.00143842	0.0233101	Down	23.7313	11.3804	17.9505	3.63815	12.52	7.21784	TSC22D1	TSC22 domain family member 1 [Source:HGNC Symbol%3BAcc:HGNC:16826]	GO:0005789,GO:0006486,GO:0015031,GO:0016021,GO:0030968	endoplasmic reticulum membrane|protein glycosylation|protein transport|integral component of membrane|endoplasmic reticulum unfolded protein response
ENSBGRG00000004337	734.523	0.270387	2.34034	1.55057	0.632798	0.0192663	0.101813	Up	6.99809	5.83969	5.15368	12.84	6.26338	9.06477	KCNH2	potassium voltage-gated channel subfamily H member 2 [Source:HGNC Symbol%3BAcc:HGNC:6251]	GO:0000155,GO:0005249,GO:0005622,GO:0005886,GO:0016021,GO:0034765	phosphorelay sensor kinase activity|voltage-gated potassium channel activity|intracellular|plasma membrane|integral component of membrane|regulation of ion transmembrane transport
ENSBGRG00000004369	108.248	0.370174	-2.99893	0.463253	-1.11013	0.00270925	0.0327639	Down	0.485884	0.290764	0.533545	0.109556	0.335877	0.139179	GRIA2	glutamate ionotropic receptor AMPA type subunit 2 [Source:HGNC Symbol%3BAcc:HGNC:4572]	GO:0003964,GO:0006310,GO:0009036,GO:0032197,GO:0032199,GO:0046872,GO:0090305	RNA-directed DNA polymerase activity|DNA recombination|type II site-specific deoxyribonuclease activity|transposition, RNA-mediated|reverse transcription involved in RNA-mediated transposition|metal ion binding|nucleic acid phosphodiester bond hydrolysis
ENSBGRG00000004374	442.237	0.29835	2.88321	1.8153	0.860206	0.00393645	0.0407646	Up	1.22463	1.18474	1.25821	3.92286	1.68472	1.78061	GTDC1	glycosyltransferase like domain containing 1 [Source:HGNC Symbol%3BAcc:HGNC:20887]	GO:0003964,GO:0006310,GO:0009036,GO:0032197,GO:0032199,GO:0046872,GO:0090305	RNA-directed DNA polymerase activity|DNA recombination|type II site-specific deoxyribonuclease activity|transposition, RNA-mediated|reverse transcription involved in RNA-mediated transposition|metal ion binding|nucleic acid phosphodiester bond hydrolysis
ENSBGRG00000004375	97.4941	0.359533	-2.44689	0.543466	-0.879737	0.0144095	0.0847594	Down	0.579946	0.501446	0.996521	0.220991	0.566517	0.334879	SLC7A11	solute carrier family 7 member 11 [Source:HGNC Symbol%3BAcc:HGNC:11059]	GO:0005791,GO:0005856,GO:0005886,GO:0006749,GO:0007420,GO:0008542,GO:0009636,GO:0009986,GO:0014070,GO:0015179,GO:0016020,GO:0016021,GO:0021591,GO:0021756,GO:0030534,GO:0031526,GO:0033029,GO:0034599,GO:0034775,GO:0035094,GO:0042127,GO:0043231,GO:0048021,GO:0048286,GO:0050804,GO:0050807,GO:0051223,GO:0051775,GO:0060173,GO:0070306,GO:0070527,GO:0071702,GO:0090461,GO:0097449,GO:0098712,GO:0140206,GO:…	rough endoplasmic reticulum|cytoskeleton|plasma membrane|glutathione metabolic process|brain development|visual learning|response to toxic substance|cell surface|response to organic cyclic compound|L-amino acid transmembrane transporter activity|membrane|integral component of membrane|ventricular system development|striatum development|adult behavior|brush border membrane|regulation of neutrophil…
ENSBGRG00000004386	1341.32	0.275668	-3.51195	0.511168	-0.96813	0.000444834	0.0117741	Down	34.8851	27.2805	23.4278	8.16938	16.5051	20.5666	TOPBP1	DNA topoisomerase II binding protein 1 [Source:HGNC Symbol%3BAcc:HGNC:17008]	GO:0005829,GO:0005886,GO:0008283	cytosol|plasma membrane|cell proliferation
ENSBGRG00000004392	51.2533	0.391316	-2.04395	0.574417	-0.79983	0.0409588	0.159454	Down	0.37105	1.18491	1.14772	0.200286	0.619674	0.470202	COLQ	collagen like tail subunit of asymmetric acetylcholinesterase [Source:HGNC Symbol%3BAcc:HGNC:2226]	GO:0003964,GO:0006310,GO:0009036,GO:0032197,GO:0032199,GO:0046872,GO:0090305	RNA-directed DNA polymerase activity|DNA recombination|type II site-specific deoxyribonuclease activity|transposition, RNA-mediated|reverse transcription involved in RNA-mediated transposition|metal ion binding|nucleic acid phosphodiester bond hydrolysis
ENSBGRG00000004407	70.6054	0.31255	-3.08665	0.512372	-0.964735	0.00202423	0.0281506	Down	1.17541	0.627805	1.07098	0.458732	0.57289	0.61455	MOV10	Mov10 RISC complex RNA helicase [Source:HGNC Symbol%3BAcc:HGNC:7200]	GO:0005615,GO:1903979,GO:1903980	extracellular space|negative regulation of microglial cell activation|positive regulation of microglial cell activation
ENSBGRG00000004420	7837.68	0.281614	-2.3117	0.636836	-0.651006	0.0207943	0.106504	Down	82.6428	73.3046	85.9095	30.8292	76.113	43.9194	DDX20	DEAD-box helicase 20 [Source:HGNC Symbol%3BAcc:HGNC:2743]	GO:0000122,GO:0000244,GO:0000387,GO:0003677,GO:0004004,GO:0005524,GO:0005634,GO:0005654,GO:0005737,GO:0005829,GO:0005856,GO:0006396,GO:0008285,GO:0016020,GO:0019904,GO:0030674,GO:0032797,GO:0034719,GO:0042826,GO:0043065,GO:0048477,GO:0050810,GO:0051170,GO:0070491,GO:0090571,GO:0097504	negative regulation of transcription by RNA polymerase II|spliceosomal tri-snRNP complex assembly|spliceosomal snRNP assembly|DNA binding|ATP-dependent RNA helicase activity|ATP binding|nucleus|nucleoplasm|cytoplasm|cytosol|cytoskeleton|RNA processing|negative regulation of cell proliferation|membrane|protein domain specific binding|protein binding, bridging|SMN complex|SMN-Sm protein complex|his…	ko03013	RNA transport
ENSBGRG00000004424	2085	0.290038	-2.74233	0.576192	-0.79538	0.00610055	0.0521937	Down	19.7549	14.8747	20.2661	5.24024	14.4695	11.0642	KCNK10	potassium two pore domain channel subfamily K member 10 [Source:HGNC Symbol%3BAcc:HGNC:6273]
ENSBGRG00000004426	196.508	0.289816	2.54253	1.66655	0.736866	0.0110053	0.0725065	Up	1.7478	1.41436	1.51169	4.23606	2.01173	2.49256	CHSY1	chondroitin sulfate synthase 1 [Source:HGNC Symbol%3BAcc:HGNC:17198]			ko00532	Glycosaminoglycan biosynthesis - chondroitin sulfate / dermatan sulfate
ENSBGRG00000004435	181.254	0.29002	2.37779	1.61284	0.689607	0.0174169	0.0956097	Up	0.674196	0.699667	0.710011	1.57298	0.880735	1.02602	TRPS1	transcriptional repressor GATA binding 1 [Source:HGNC Symbol%3BAcc:HGNC:12340]	GO:0000122,GO:0000790,GO:0000977,GO:0000981,GO:0001227,GO:0001501,GO:0003700,GO:0005634,GO:0005654,GO:0006366,GO:0006607,GO:0008270,GO:0019904,GO:0032330,GO:0032991,GO:0051291	negative regulation of transcription by RNA polymerase II|nuclear chromatin|RNA polymerase II regulatory region sequence-specific DNA binding|DNA-binding transcription factor activity, RNA polymerase II-specific|DNA-binding transcription repressor activity, RNA polymerase II-specific|skeletal system development|DNA-binding transcription factor activity|nucleus|nucleoplasm|transcription by RNA pol…
ENSBGRG00000004458	144.584	0.241566	-3.08651	0.596422	-0.745596	0.00202521	0.0281506	Down	0	0	0	0	0	0	ASPSCR1	ASPSCR1 tether for SLC2A4%2C UBX domain containing [Source:HGNC Symbol%3BAcc:HGNC:13825]	GO:0000712,GO:0000777,GO:0003690,GO:0006281,GO:0031297,GO:0043240,GO:0051301,GO:0051382,GO:0071821	resolution of meiotic recombination intermediates|condensed chromosome kinetochore|double-stranded DNA binding|DNA repair|replication fork processing|Fanconi anaemia nuclear complex|cell division|kinetochore assembly|FANCM-MHF complex	ko03460	Fanconi anemia pathway
ENSBGRG00000004461	137.536	0.262326	3.6887	1.95564	0.967642	0.000225405	0.00765163	Up	0.317972	0.274075	0.281006	0.80885	0.447944	0.74385	LRRK1	leucine rich repeat kinase 1 [Source:HGNC Symbol%3BAcc:HGNC:18608]	GO:0003964,GO:0006310,GO:0009036,GO:0032197,GO:0032199,GO:0046872,GO:0090305	RNA-directed DNA polymerase activity|DNA recombination|type II site-specific deoxyribonuclease activity|transposition, RNA-mediated|reverse transcription involved in RNA-mediated transposition|metal ion binding|nucleic acid phosphodiester bond hydrolysis
ENSBGRG00000004464	96.1078	0.284633	5.11664	2.74416	1.45636	3.11025e-07	7.71953e-05	Up	0.304326	0.290288	0.245434	1.10654	0.626014	0.711489	PCDH18	protocadherin 18 [Source:HGNC Symbol%3BAcc:HGNC:14268]	GO:0005509,GO:0005887,GO:0007155,GO:0007156,GO:0007420	calcium ion binding|integral component of plasma membrane|cell adhesion|homophilic cell adhesion via plasma membrane adhesion molecules|brain development
ENSBGRG00000004465	364.048	0.301288	2.90156	1.833	0.874204	0.00371312	0.039395	Up	1.76661	1.78505	1.92635	4.78848	1.73198	3.84777	TMEM63A	transmembrane protein 63A [Source:HGNC Symbol%3BAcc:HGNC:29118]	GO:0003676,GO:0005765,GO:0006811,GO:0016021	nucleic acid binding|lysosomal membrane|ion transport|integral component of membrane
ENSBGRG00000004473	1050.92	0.27596	2.35978	1.57048	0.651206	0.0182857	0.0986875	Up	8.52256	13.5642	11.6654	28.9519	15.0869	18.5423	MRTO4	MRT4 homolog%2C ribosome maturation factor [Source:HGNC Symbol%3BAcc:HGNC:18477]	GO:0004032,GO:0005739,GO:0005794,GO:0005829,GO:0019119,GO:0044597,GO:0044598	alditol:NADP+ 1-oxidoreductase activity|mitochondrion|Golgi apparatus|cytosol|phenanthrene-9,10-epoxide hydrolase activity|daunorubicin metabolic process|doxorubicin metabolic process	ko00980	Metabolism of xenobiotics by cytochrome P450
ENSBGRG00000004476	522.698	0.210539	3.28649	1.61545	0.691935	0.00101445	0.0192949	Up	2.54929	2.51322	2.87517	5.21224	3.36005	4.37944	PGM2	phosphoglucomutase 2 [Source:HGNC Symbol%3BAcc:HGNC:8906]	GO:0005634,GO:0005737	nucleus|cytoplasm
ENSBGRG00000004479	10.6693	0.438063	2.77992	2.32589	1.21778	0.00543723	0.0487676	Up	0.0235655	0.0446032	0.0426929	0.11629	0.0918276	0.178218	SLC15A2	solute carrier family 15 member 2 [Source:HGNC Symbol%3BAcc:HGNC:10921]	GO:0003964,GO:0006310,GO:0009036,GO:0032197,GO:0032199,GO:0046872,GO:0090305	RNA-directed DNA polymerase activity|DNA recombination|type II site-specific deoxyribonuclease activity|transposition, RNA-mediated|reverse transcription involved in RNA-mediated transposition|metal ion binding|nucleic acid phosphodiester bond hydrolysis
ENSBGRG00000004490	559.857	0.320587	-2.77571	0.539668	-0.889855	0.00550821	0.0491422	Down	3.37996	4.67512	7.83684	1.85439	3.94303	2.31159	ENOX1	ecto-NOX disulfide-thiol exchanger 1 [Source:HGNC Symbol%3BAcc:HGNC:25474]	GO:0003964,GO:0006310,GO:0009036,GO:0032197,GO:0032199,GO:0046872,GO:0090305	RNA-directed DNA polymerase activity|DNA recombination|type II site-specific deoxyribonuclease activity|transposition, RNA-mediated|reverse transcription involved in RNA-mediated transposition|metal ion binding|nucleic acid phosphodiester bond hydrolysis
ENSBGRG00000004495	119.734	0.329693	2.47696	1.7613	0.816637	0.0132507	0.0806104	Up	1.14177	1.2412	1.56308	2.95456	2.52165	1.69189	SLC66A1	solute carrier family 66 member 1 [Source:HGNC Symbol%3BAcc:HGNC:26001]	GO:0005765,GO:0015174,GO:0015181,GO:0015189,GO:0015809,GO:0015819,GO:0031301,GO:0043231,GO:0055085,GO:0080144	lysosomal membrane|basic amino acid transmembrane transporter activity|arginine transmembrane transporter activity|L-lysine transmembrane transporter activity|arginine transport|lysine transport|integral component of organelle membrane|intracellular membrane-bounded organelle|transmembrane transport|amino acid homeostasis
ENSBGRG00000004500	13.6826	0.436684	2.19576	1.94376	0.958852	0.0281094	0.127617	Up	0.128542	0.0735195	0.0237973	0.260909	0.206024	0.172618	RGS1	regulator of G protein signaling 1 [Source:HGNC Symbol%3BAcc:HGNC:9991]	GO:0003964,GO:0006310,GO:0009036,GO:0032197,GO:0032199,GO:0046872,GO:0090305	RNA-directed DNA polymerase activity|DNA recombination|type II site-specific deoxyribonuclease activity|transposition, RNA-mediated|reverse transcription involved in RNA-mediated transposition|metal ion binding|nucleic acid phosphodiester bond hydrolysis
ENSBGRG00000004507	1360.36	0.355055	-2.93139	0.486056	-1.04081	0.00337446	0.0374678	Down	219.756	123.136	215.075	42.0632	123.149	117.83	LCE1A	late cornified envelope 1A [Source:HGNC Symbol%3BAcc:HGNC:29459]
ENSBGRG00000004521	402.527	0.318133	2.30937	1.66403	0.734685	0.0209233	0.106692	Up	1.10747	1.10862	1.75838	4.07638	1.53122	2.2721	ALDH1A3	aldehyde dehydrogenase 1 family member A3 [Source:HGNC Symbol%3BAcc:HGNC:409]	GO:0001758,GO:0002072,GO:0002138,GO:0004029,GO:0004030,GO:0005634,GO:0005737,GO:0005829,GO:0005886,GO:0007626,GO:0021768,GO:0031076,GO:0042472,GO:0042572,GO:0042573,GO:0042574,GO:0042803,GO:0043065,GO:0048048,GO:0050885,GO:0051289,GO:0060013,GO:0060166,GO:0060324,GO:0070062,GO:0070324,GO:0070384,GO:0070403	retinal dehydrogenase activity|optic cup morphogenesis involved in camera-type eye development|retinoic acid biosynthetic process|aldehyde dehydrogenase (NAD) activity|aldehyde dehydrogenase [NAD(P)+] activity|nucleus|cytoplasm|cytosol|plasma membrane|locomotory behavior|nucleus accumbens development|embryonic camera-type eye development|inner ear morphogenesis|retinol metabolic process|retinoic …
ENSBGRG00000004545	570.637	0.336808	-2.11013	0.61102	-0.710709	0.034847	0.14407	Down	3.53014	3.15838	3.60803	1.06375	3.22853	1.52546	VLDLR	very low density lipoprotein receptor [Source:HGNC Symbol%3BAcc:HGNC:12698]	GO:0000122,GO:0005509,GO:0005905,GO:0006869,GO:0008203,GO:0016021,GO:0021517,GO:0030229,GO:0034185,GO:0034189,GO:0034361,GO:0034437,GO:0034447,GO:0038025,GO:0043235,GO:0045860,GO:0048306,GO:0048813,GO:1900006	negative regulation of transcription by RNA polymerase II|calcium ion binding|clathrin-coated pit|lipid transport|cholesterol metabolic process|integral component of membrane|ventral spinal cord development|very-low-density lipoprotein particle receptor activity|apolipoprotein binding|very-low-density lipoprotein particle binding|very-low-density lipoprotein particle|glycoprotein transporter acti…	ko04742	Taste transduction
ENSBGRG00000004605	161.17	0.281052	3.57479	2.00653	1.0047	0.000350503	0.0101659	Up	2.21016	2.01938	1.4746	4.39188	2.81014	4.80012	ST3GAL5	ST3 beta-galactoside alpha-2%2C3-sialyltransferase 5 [Source:HGNC Symbol%3BAcc:HGNC:10872]	GO:0000139,GO:0006486,GO:0008373,GO:0016021,GO:0047291	Golgi membrane|protein glycosylation|sialyltransferase activity|integral component of membrane|lactosylceramide alpha-2,3-sialyltransferase activity	ko05168	Herpes simplex virus 1 infection
ENSBGRG00000004656	707.431	0.306507	-2.03532	0.648942	-0.623839	0.0418191	0.161187	Down	23.5567	18.7326	24.1771	7.07267	19.0972	14.0642	TMEM53	transmembrane protein 53 [Source:HGNC Symbol%3BAcc:HGNC:26186]	GO:0016021	integral component of membrane
ENSBGRG00000004660	81.9041	0.35764	-2.37204	0.555425	-0.848335	0.0176902	0.0966216	Down	0.611479	0.526411	0.577793	0.365075	0.452164	0.150828	PDE1C	phosphodiesterase 1C [Source:HGNC Symbol%3BAcc:HGNC:8776]	GO:0003964,GO:0006310,GO:0009036,GO:0032197,GO:0032199,GO:0046872,GO:0090305	RNA-directed DNA polymerase activity|DNA recombination|type II site-specific deoxyribonuclease activity|transposition, RNA-mediated|reverse transcription involved in RNA-mediated transposition|metal ion binding|nucleic acid phosphodiester bond hydrolysis
ENSBGRG00000004693	32.8369	0.420447	-2.65786	0.460895	-1.11749	0.00786395	0.0600086	Down	1.08892	0.649154	2.10182	0.335183	0.737515	0.205688	ATOH8	atonal bHLH transcription factor 8 [Source:HGNC Symbol%3BAcc:HGNC:24126]	GO:0001704,GO:0001937,GO:0003700,GO:0005634,GO:0005654,GO:0005737,GO:0007399,GO:0008134,GO:0010595,GO:0010628,GO:0010629,GO:0016607,GO:0030154,GO:0033613,GO:0035148,GO:0045603,GO:0045892,GO:0045893,GO:0046983,GO:0051450,GO:0060395,GO:0070888	formation of primary germ layer|negative regulation of endothelial cell proliferation|DNA-binding transcription factor activity|nucleus|nucleoplasm|cytoplasm|nervous system development|transcription factor binding|positive regulation of endothelial cell migration|positive regulation of gene expression|negative regulation of gene expression|nuclear speck|cell differentiation|activating transcripti…
ENSBGRG00000004694	514.974	0.306083	-2.23888	0.621884	-0.685282	0.025164	0.119356	Down	12.0488	13.67	11.1537	3.58413	11.0077	6.80761	DNAJB13	DnaJ heat shock protein family (Hsp40) member B13 [Source:HGNC Symbol%3BAcc:HGNC:30718]	GO:0005737,GO:0005829,GO:0005930,GO:0031514,GO:0036126,GO:0051082,GO:0051085,GO:0051087,GO:0097224,GO:1904158	cytoplasm|cytosol|axoneme|motile cilium|sperm flagellum|unfolded protein binding|chaperone cofactor-dependent protein refolding|chaperone binding|sperm connecting piece|axonemal central apparatus assembly	ko05168	Herpes simplex virus 1 infection
ENSBGRG00000004717	431.696	0.278831	-2.63366	0.601091	-0.734345	0.00844701	0.0626047	Down	2.30856	2.93909	2.80383	0.982869	2.24527	1.80822	ITGA5	integrin subunit alpha 5 [Source:HGNC Symbol%3BAcc:HGNC:6141]	GO:0001525,GO:0001618,GO:0001726,GO:0005154,GO:0005161,GO:0005178,GO:0005783,GO:0005794,GO:0005886,GO:0005925,GO:0007044,GO:0007155,GO:0007157,GO:0007159,GO:0007229,GO:0007565,GO:0007613,GO:0008305,GO:0009897,GO:0009986,GO:0010811,GO:0030198,GO:0030335,GO:0030949,GO:0031410,GO:0031589,GO:0033627,GO:0033631,GO:0034113,GO:0035313,GO:0035987,GO:0043184,GO:0045202,GO:0046872,GO:0050731,GO:0050900,GO:…	angiogenesis|virus receptor activity|ruffle|epidermal growth factor receptor binding|platelet-derived growth factor receptor binding|integrin binding|endoplasmic reticulum|Golgi apparatus|plasma membrane|focal adhesion|cell-substrate junction assembly|cell adhesion|heterophilic cell-cell adhesion via plasma membrane cell adhesion molecules|leukocyte cell-cell adhesion|integrin-mediated signaling …	ko04145,ko04151,ko04510,ko04512,ko04640,ko04810,ko05100,ko05131,ko05133,ko05135,ko05165,ko05168,ko05205,ko05206,ko05410,ko05412,ko05414	Phagosome|PI3K-Akt signaling pathway|Focal adhesion|ECM-receptor interaction|Hematopoietic cell lineage|Regulation of actin cytoskeleton|Bacterial invasion of epithelial cells|Shigellosis|Pertussis|Yersinia infection|Human papillomavirus infection|Herpes simplex virus 1 infection|Proteoglycans in cancer|MicroRNAs in cancer|Hypertrophic cardiomyopathy (HCM)|Arrhythmogenic right ventricular cardiom…
ENSBGRG00000004719	138.468	0.26088	3.13065	1.7614	0.816723	0.00174422	0.0257133	Up	0.352767	0.384859	0.417224	0.883623	0.521908	0.66609	CTTNBP2	cortactin binding protein 2 [Source:HGNC Symbol%3BAcc:HGNC:15679]	GO:0005938,GO:0043197	cell cortex|dendritic spine
ENSBGRG00000004733	31.5771	0.428036	4.87764	4.25101	2.08781	1.07364e-06	0.000193512	Up	0.045404	0	0.166563	1.6418	0.80842	0.512209	SELL	selectin L [Source:HGNC Symbol%3BAcc:HGNC:10720]	GO:0005509,GO:0005887,GO:0007155,GO:0016021,GO:0016339,GO:0050901,GO:0070492	calcium ion binding|integral component of plasma membrane|cell adhesion|integral component of membrane|calcium-dependent cell-cell adhesion via plasma membrane cell adhesion molecules|leukocyte tethering or rolling|oligosaccharide binding
ENSBGRG00000004764	225.992	0.368205	-2.80488	0.48877	-1.03277	0.00503352	0.0469547	Down	5.44472	4.46738	5.36457	0.833269	4.03106	1.994	SCO2	SCO cytochrome c oxidase assembly protein 2 [Source:HGNC Symbol%3BAcc:HGNC:10604]
ENSBGRG00000004776	83.5203	0.317198	4.08982	2.45765	1.29728	4.31714e-05	0.00273479	Up	0.949972	1.3791	0.912243	3.65324	1.65597	2.83117	LY6E	lymphocyte antigen 6 family member E [Source:HGNC Symbol%3BAcc:HGNC:6727]	GO:0005576,GO:0005886,GO:0007166,GO:0016020,GO:0030550,GO:0031225	extracellular region|plasma membrane|cell surface receptor signaling pathway|membrane|acetylcholine receptor inhibitor activity|anchored component of membrane
ENSBGRG00000004798	720.746	0.259997	-2.28764	0.662146	-0.59478	0.0221583	0.110354	Down	2.1513	1.23822	1.80805	1.60614	1.81855	1.33738	CHCHD3	coiled-coil-helix-coiled-coil-helix domain containing 3 [Source:HGNC Symbol%3BAcc:HGNC:21906]	GO:0003964,GO:0006310,GO:0009036,GO:0032197,GO:0032199,GO:0046872,GO:0090305	RNA-directed DNA polymerase activity|DNA recombination|type II site-specific deoxyribonuclease activity|transposition, RNA-mediated|reverse transcription involved in RNA-mediated transposition|metal ion binding|nucleic acid phosphodiester bond hydrolysis
ENSBGRG00000004802	448.656	0.296128	-4.79536	0.373701	-1.42004	1.6238e-06	0.000261535	Down	9.33858	7.87677	6.54772	1.82688	4.02426	3.31011	ZNF317	zinc finger protein 317 [Source:HGNC Symbol%3BAcc:HGNC:13507]
ENSBGRG00000004804	1206.74	0.209752	-3.6343	0.589555	-0.762302	0.000278737	0.00873724	Down	7.22294	6.55016	6.92181	3.19188	4.9904	3.76758	FGD4	FYVE%2C RhoGEF and PH domain containing 4 [Source:HGNC Symbol%3BAcc:HGNC:19125]	GO:0003964,GO:0006310,GO:0009036,GO:0032197,GO:0032199,GO:0046872,GO:0090305	RNA-directed DNA polymerase activity|DNA recombination|type II site-specific deoxyribonuclease activity|transposition, RNA-mediated|reverse transcription involved in RNA-mediated transposition|metal ion binding|nucleic acid phosphodiester bond hydrolysis
ENSBGRG00000004809	287.765	0.284077	2.17983	1.53607	0.61924	0.0292698	0.130312	Up	0.420043	0.32111	0.265309	0.713873	0.454769	0.483673	PKHD1L1	PKHD1 like 1 [Source:HGNC Symbol%3BAcc:HGNC:20313]	GO:0005615,GO:0005829,GO:0005929,GO:0006955,GO:0016021,GO:0038023	extracellular space|cytosol|cilium|immune response|integral component of membrane|signaling receptor activity
ENSBGRG00000004832	372.48	0.260822	3.80163	1.98832	0.99155	0.000143746	0.00571923	Up	2.60569	2.55893	2.84383	8.14245	3.97624	5.75912	PELI2	pellino E3 ubiquitin protein ligase family member 2 [Source:HGNC Symbol%3BAcc:HGNC:8828]	GO:0003964,GO:0006310,GO:0009036,GO:0032197,GO:0032199,GO:0046872,GO:0090305	RNA-directed DNA polymerase activity|DNA recombination|type II site-specific deoxyribonuclease activity|transposition, RNA-mediated|reverse transcription involved in RNA-mediated transposition|metal ion binding|nucleic acid phosphodiester bond hydrolysis
ENSBGRG00000004851	31.0811	0.437649	2.73107	2.28984	1.19525	0.00631292	0.0531874	Up	0.217366	0.0346664	0.232525	1.526	0.358363	0.619076	CTTNBP2	cortactin binding protein 2 [Source:HGNC Symbol%3BAcc:HGNC:15679]	GO:0016021	integral component of membrane
ENSBGRG00000004871	1268.4	0.225056	2.82547	1.5539	0.63589	0.00472112	0.0451485	Up	3.72634	4.51123	3.95941	8.03839	4.96899	6.55908	USP53	ubiquitin specific peptidase 53 [Source:HGNC Symbol%3BAcc:HGNC:29255]	GO:0001508,GO:0005923,GO:0007605,GO:0010996,GO:0016579,GO:0051402	action potential|bicellular tight junction|sensory perception of sound|response to auditory stimulus|protein deubiquitination|neuron apoptotic process
ENSBGRG00000004872	116.826	0.279771	-2.47317	0.61903	-0.69192	0.0133921	0.0811255	Down	0.92092	0.823166	1.11322	0.388048	0.741331	0.428052	PLPP2	phospholipid phosphatase 2 [Source:HGNC Symbol%3BAcc:HGNC:9230]	GO:0005887,GO:0006644,GO:0008195,GO:0016791,GO:0042577,GO:0046839	integral component of plasma membrane|phospholipid metabolic process|phosphatidate phosphatase activity|phosphatase activity|lipid phosphatase activity|phospholipid dephosphorylation	ko00561,ko00564,ko00565,ko00600,ko04072,ko04666,ko04975,ko05231	Glycerolipid metabolism|Glycerophospholipid metabolism|Ether lipid metabolism|Sphingolipid metabolism|Phospholipase D signaling pathway|Fc gamma R-mediated phagocytosis|Fat digestion and absorption|Choline metabolism in cancer
ENSBGRG00000004918	51.9339	0.320472	-2.23754	0.608331	-0.717071	0.0252508	0.119617	Down	1.51915	1.45239	2.8353	1.63209	3.73927	2.44744	VAV2	vav guanine nucleotide exchange factor 2 [Source:HGNC Symbol%3BAcc:HGNC:12658]
ENSBGRG00000004924	2180.45	0.258992	-3.27204	0.555774	-0.847431	0.00106775	0.0199012	Down	26.1786	24.1948	29.2022	9.23177	19.8693	14.4863	WDR37	WD repeat domain 37 [Source:HGNC Symbol%3BAcc:HGNC:31406]
ENSBGRG00000004926	516.931	0.285857	-2.93572	0.558955	-0.839197	0.00332771	0.0371819	Down	4.41701	3.68367	6.27219	1.96321	3.17057	2.4369	GUCY1B1	guanylate cyclase 1 soluble subunit beta 1 [Source:HGNC Symbol%3BAcc:HGNC:4687]	GO:0003964,GO:0004519,GO:0006310,GO:0046872	RNA-directed DNA polymerase activity|endonuclease activity|DNA recombination|metal ion binding
ENSBGRG00000004936	637.727	0.22283	3.1016	1.61455	0.691131	0.00192477	0.0274888	Up	4.66689	4.9503	4.07332	8.16663	5.7864	8.48305	BRD3	bromodomain containing 3 [Source:HGNC Symbol%3BAcc:HGNC:1104]	GO:0003682,GO:0005737,GO:0006334,GO:0006357,GO:0016607,GO:0070577	chromatin binding|cytoplasm|nucleosome assembly|regulation of transcription by RNA polymerase II|nuclear speck|lysine-acetylated histone binding
ENSBGRG00000004937	23.3333	0.383277	2.15903	1.77461	0.827506	0.030848	0.134199	Up	0.332701	0.641055	0.199138	1.00011	0.530623	1.0111	LRRC45	leucine rich repeat containing 45 [Source:HGNC Symbol%3BAcc:HGNC:28302]	GO:0004090,GO:0005881,GO:0005902,GO:0005903,GO:0005997,GO:0006006,GO:0006739,GO:0016020,GO:0016655,GO:0042732,GO:0042802,GO:0044105,GO:0050038,GO:0051289	carbonyl reductase (NADPH) activity|cytoplasmic microtubule|microvillus|brush border|xylulose metabolic process|glucose metabolic process|NADP metabolic process|membrane|oxidoreductase activity, acting on NAD(P)H, quinone or similar compound as acceptor|D-xylose metabolic process|identical protein binding|L-xylulose reductase (NAD+) activity|L-xylulose reductase (NADP+) activity|protein homotetra…	ko00040	Pentose and glucuronate interconversions
ENSBGRG00000004938	195.176	0.278129	2.71599	1.6881	0.755396	0.00660778	0.0547174	Up	6.31722	8.19005	6.66776	16.6926	7.35987	10.437	MRPS14	mitochondrial ribosomal protein S14 [Source:HGNC Symbol%3BAcc:HGNC:14049]	GO:0005634,GO:0005737	nucleus|cytoplasm
ENSBGRG00000004941	1190.56	0.239244	3.91119	1.91286	0.935729	9.18438e-05	0.00426538	Up	2.67542	2.52115	2.3168	7.02202	3.67805	5.27722	ARAP2	ArfGAP with RhoGAP domain%2C ankyrin repeat and PH domain 2 [Source:HGNC Symbol%3BAcc:HGNC:16924]	GO:0003964,GO:0006310,GO:0009036,GO:0032197,GO:0032199,GO:0046872,GO:0090305	RNA-directed DNA polymerase activity|DNA recombination|type II site-specific deoxyribonuclease activity|transposition, RNA-mediated|reverse transcription involved in RNA-mediated transposition|metal ion binding|nucleic acid phosphodiester bond hydrolysis
ENSBGRG00000004944	28.438	0.407588	-2.87434	0.443945	-1.17155	0.0040487	0.0411608	Down	0.375955	0.235995	0.344324	0	0.618176	0.22755	MAPRE1	microtubule associated protein RP/EB family member 1 [Source:HGNC Symbol%3BAcc:HGNC:6890]	GO:0005509	calcium ion binding
ENSBGRG00000004956	3936.51	0.300688	-3.36458	0.495965	-1.01169	0.000766605	0.0164864	Down	23.3388	16.4816	14.2958	6.85748	12.5052	7.52234	USP53	ubiquitin specific peptidase 53 [Source:HGNC Symbol%3BAcc:HGNC:29255]
ENSBGRG00000004967	299.003	0.222368	2.6686	1.50881	0.59341	0.00761686	0.0589496	Up	5.39859	6.22081	5.38205	10.8438	6.35517	8.23122	GEMIN2	gem nuclear organelle associated protein 2 [Source:HGNC Symbol%3BAcc:HGNC:10884]	GO:0005634,GO:0005737	nucleus|cytoplasm
ENSBGRG00000004970	89.3656	0.368354	2.76642	2.02654	1.01902	0.0056675	0.0502376	Up	0.759162	0.818159	1.02072	4.0133	1.04889	1.62545	TPP1	tripeptidyl peptidase 1 [Source:HGNC Symbol%3BAcc:HGNC:2073]	GO:0005525,GO:0005634,GO:0005829	GTP binding|nucleus|cytosol
ENSBGRG00000004983	224.469	0.391296	-2.56013	0.499388	-1.00177	0.0104634	0.0704386	Down	5.63026	3.71036	4.35797	1.11966	4.50344	1.23148	SUN5	Sad1 and UNC84 domain containing 5 [Source:HGNC Symbol%3BAcc:HGNC:16252]	GO:0003964,GO:0006310,GO:0009036,GO:0032197,GO:0032199,GO:0046872,GO:0090305	RNA-directed DNA polymerase activity|DNA recombination|type II site-specific deoxyribonuclease activity|transposition, RNA-mediated|reverse transcription involved in RNA-mediated transposition|metal ion binding|nucleic acid phosphodiester bond hydrolysis
ENSBGRG00000004987	183.538	0.309395	2.07325	1.5599	0.641452	0.0381492	0.152476	Up	0.541136	0.294629	0.35125	0.829557	0.780637	0.477778	ADAMTS17	ADAM metallopeptidase with thrombospondin type 1 motif 17 [Source:HGNC Symbol%3BAcc:HGNC:17109]	GO:0003964,GO:0006310,GO:0009036,GO:0032197,GO:0032199,GO:0046872,GO:0090305	RNA-directed DNA polymerase activity|DNA recombination|type II site-specific deoxyribonuclease activity|transposition, RNA-mediated|reverse transcription involved in RNA-mediated transposition|metal ion binding|nucleic acid phosphodiester bond hydrolysis
ENSBGRG00000004989	342.376	0.242826	2.66855	1.56699	0.647994	0.00761792	0.0589496	Up	2.88535	2.25982	2.08384	4.76644	3.08477	3.26454	ACVR2A	activin A receptor type 2A [Source:HGNC Symbol%3BAcc:HGNC:173]	GO:0003964,GO:0006310,GO:0009036,GO:0032197,GO:0032199,GO:0046872,GO:0090305	RNA-directed DNA polymerase activity|DNA recombination|type II site-specific deoxyribonuclease activity|transposition, RNA-mediated|reverse transcription involved in RNA-mediated transposition|metal ion binding|nucleic acid phosphodiester bond hydrolysis	ko05168	Herpes simplex virus 1 infection
ENSBGRG00000005004	740.753	0.338216	-2.93942	0.502029	-0.994158	0.00328831	0.0369419	Down	43.2306	34.9381	39.0285	7.03139	29.2734	15.3139	BANF2	barrier to autointegration factor 2 [Source:HGNC Symbol%3BAcc:HGNC:16172]	GO:0003677,GO:0005634,GO:0005737	DNA binding|nucleus|cytoplasm	ko05168	Herpes simplex virus 1 infection
ENSBGRG00000005006	79.6388	0.349041	-2.11649	0.599261	-0.738742	0.0343028	0.143023	Down	2.32091	1.6942	1.7095	0.716889	1.84055	0.816184	POPDC3	popeye domain containing 3 [Source:HGNC Symbol%3BAcc:HGNC:17649]	GO:0007507,GO:0007519,GO:0016020,GO:0016021,GO:0030552,GO:0042383,GO:0042391	heart development|skeletal muscle tissue development|membrane|integral component of membrane|cAMP binding|sarcolemma|regulation of membrane potential
ENSBGRG00000005016	145.781	0.305967	-3.42701	0.483453	-1.04855	0.000610268	0.0142365	Down	9.90324	5.91342	6.34293	2.19514	4.12537	3.55687	S100A12	S100 calcium binding protein A12 [Source:HGNC Symbol%3BAcc:HGNC:10489]	GO:0005509,GO:0005576,GO:0005856,GO:0005886,GO:0006954,GO:0008144,GO:0042629,GO:0043303,GO:0045087	calcium ion binding|extracellular region|cytoskeleton|plasma membrane|inflammatory response|drug binding|mast cell granule|mast cell degranulation|innate immune response
ENSBGRG00000005017	321.044	0.36763	-3.53565	0.40618	-1.29981	0.00040678	0.0110967	Down	4.6856	4.47128	4.69662	0.386008	2.61213	1.70671	CCDC196	coiled-coil domain containing 196 [Source:HGNC Symbol%3BAcc:HGNC:20100]			ko04742	Taste transduction
ENSBGRG00000005019	154.918	0.293631	2.03895	1.51435	0.598697	0.0414554	0.160557	Up	1.86771	1.14845	1.09346	3.19794	1.67081	2.39025	MTX3	metaxin 3 [Source:HGNC Symbol%3BAcc:HGNC:24812]	GO:0001401,GO:0015031	mitochondrial sorting and assembly machinery complex|protein transport
ENSBGRG00000005031	2235.62	0.242741	-2.5168	0.654773	-0.610933	0.0118425	0.0754609	Down	20.9118	20.9111	20.1402	8.95935	15.7535	15.6669	PREP	prolyl endopeptidase [Source:HGNC Symbol%3BAcc:HGNC:9358]	GO:0003964,GO:0004519,GO:0006310,GO:0046872	RNA-directed DNA polymerase activity|endonuclease activity|DNA recombination|metal ion binding
ENSBGRG00000005032	622.542	0.263196	2.239	1.50451	0.589297	0.0251558	0.119354	Up	5.40305	5.66736	5.06701	13.221	6.87914	7.5652	SNX5	sorting nexin 5 [Source:HGNC Symbol%3BAcc:HGNC:14969]	GO:0001726,GO:0001891,GO:0006886,GO:0006907,GO:0030659,GO:0031234,GO:0031313,GO:0031901,GO:0035091,GO:0070685	ruffle|phagocytic cup|intracellular protein transport|pinocytosis|cytoplasmic vesicle membrane|extrinsic component of cytoplasmic side of plasma membrane|extrinsic component of endosome membrane|early endosome membrane|phosphatidylinositol binding|macropinocytic cup	ko04742	Taste transduction
ENSBGRG00000005034	106.925	0.345251	-3.35068	0.448498	-1.15683	0.000806134	0.0168809	Down	1.76409	1.25548	1.40709	0.330714	0.714666	0.567494	P2RX3	purinergic receptor P2X 3 [Source:HGNC Symbol%3BAcc:HGNC:8534]	GO:0001614,GO:0001666,GO:0004931,GO:0005524,GO:0005639,GO:0005791,GO:0005794,GO:0005887,GO:0006812,GO:0007274,GO:0009408,GO:0009409,GO:0009612,GO:0009743,GO:0014832,GO:0015672,GO:0016020,GO:0016021,GO:0019228,GO:0030432,GO:0034220,GO:0035381,GO:0043005,GO:0043025,GO:0043195,GO:0043197,GO:0043235,GO:0045121,GO:0048167,GO:0050909,GO:0051260,GO:0061368,GO:0070207,GO:0071318,GO:0098685,GO:0098686,GO:…	purinergic nucleotide receptor activity|response to hypoxia|extracellularly ATP-gated cation channel activity|ATP binding|integral component of nuclear inner membrane|rough endoplasmic reticulum|Golgi apparatus|integral component of plasma membrane|cation transport|neuromuscular synaptic transmission|response to heat|response to cold|response to mechanical stimulus|response to carbohydrate|urinar…
ENSBGRG00000005038	38.5323	0.371104	2.11157	1.72143	0.783611	0.0347235	0.143909	Up	0.486373	0.467528	0.637295	1.49123	0.63582	0.862057	WNT2B	Wnt family member 2B [Source:HGNC Symbol%3BAcc:HGNC:12781]	GO:0002062,GO:0002088,GO:0005109,GO:0005576,GO:0005615,GO:0008584,GO:0009267,GO:0016055,GO:0021871,GO:0030182,GO:0043231,GO:0045165,GO:0060070,GO:0060492,GO:0060638,GO:0061072,GO:0061303,GO:0071425,GO:0090190	chondrocyte differentiation|lens development in camera-type eye|frizzled binding|extracellular region|extracellular space|male gonad development|cellular response to starvation|Wnt signaling pathway|forebrain regionalization|neuron differentiation|intracellular membrane-bounded organelle|cell fate commitment|canonical Wnt signaling pathway|lung induction|mesenchymal-epithelial cell signaling|iris…	ko04150,ko04310,ko04390,ko04550,ko04916,ko04934,ko05010,ko05165,ko05200,ko05205,ko05217,ko05224,ko05225,ko05226	mTOR signaling pathway|Wnt signaling pathway|Hippo signaling pathway|Signaling pathways regulating pluripotency of stem cells|Melanogenesis|Cushing syndrome|Alzheimer disease|Human papillomavirus infection|Pathways in cancer|Proteoglycans in cancer|Basal cell carcinoma|Breast cancer|Hepatocellular carcinoma|Gastric cancer
ENSBGRG00000005046	1760.29	0.3213	-3.284	0.481248	-1.05515	0.00102347	0.0194177	Down	42.0275	40.9629	42.0864	8.36857	28.6679	20.5355	CCDC54	coiled-coil domain containing 54 [Source:HGNC Symbol%3BAcc:HGNC:30703]
ENSBGRG00000005062	51.9617	0.379805	2.5525	1.9581	0.969454	0.0106952	0.0713325	Up	0.568857	0.530864	0.29775	1.4709	0.709897	0.741869	KIF26A	kinesin family member 26A [Source:HGNC Symbol%3BAcc:HGNC:20226]	GO:0005886,GO:0016021	plasma membrane|integral component of membrane
ENSBGRG00000005066	541.629	0.236569	2.6577	1.5462	0.628728	0.0078677	0.0600086	Up	2.15381	2.58234	2.62676	4.97167	3.1038	3.37961	TBC1D4	TBC1 domain family member 4 [Source:HGNC Symbol%3BAcc:HGNC:19165]	GO:0005096,GO:0005829,GO:0006886,GO:0016192,GO:0017137,GO:0031339,GO:0031982,GO:0032869,GO:0090630	GTPase activator activity|cytosol|intracellular protein transport|vesicle-mediated transport|Rab GTPase binding|negative regulation of vesicle fusion|vesicle|cellular response to insulin stimulus|activation of GTPase activity	ko04919,ko04931	Thyroid hormone signaling pathway|Insulin resistance
ENSBGRG00000005071	4.2901	0.424017	-2.77672	0.442155	-1.17737	0.00549109		Down	0.0335545	0	0.0303231	0	0	0	PLA2G5	phospholipase A2 group V [Source:HGNC Symbol%3BAcc:HGNC:9038]	GO:0005634,GO:0005737	nucleus|cytoplasm
ENSBGRG00000005072	211.877	0.348315	-3.15209	0.46719	-1.09792	0.00162108	0.0245431	Down	10.4202	13.1984	11.4155	3.42126	9.84548	5.14201	CFAP97D1	CFAP97 domain containing 1 [Source:HGNC Symbol%3BAcc:HGNC:37241]
ENSBGRG00000005082	158.708	0.306796	3.25362	1.9975	0.998196	0.00113945	0.0205901	Up	1.16961	0.665874	1.08954	2.87893	1.7412	2.04326	NPNT	nephronectin [Source:HGNC Symbol%3BAcc:HGNC:27405]	GO:0005634,GO:0005737	nucleus|cytoplasm
ENSBGRG00000005088	24.881	0.439014	2.79148	2.33836	1.2255	0.00524676	0.0479686	Up	0.29076	0.0705469	0.0971788	0.864194	0.375936	0.873145	KIF26A	kinesin family member 26A [Source:HGNC Symbol%3BAcc:HGNC:20226]	GO:0016021	integral component of membrane
ENSBGRG00000005089	2488.92	0.222663	-2.69367	0.659855	-0.599779	0.00706704	0.0567613	Down	70.495	56.4539	66.426	31.7424	46.7694	41.8133	RFNG	RFNG O-fucosylpeptide 3-beta-N-acetylglucosaminyltransferase [Source:HGNC Symbol%3BAcc:HGNC:9974]	GO:0005576,GO:0007389,GO:0007399,GO:0008375,GO:0008593,GO:0009887,GO:0030154,GO:0030173,GO:0032092,GO:0033829,GO:0036066,GO:0045747,GO:0046872	extracellular region|pattern specification process|nervous system development|acetylglucosaminyltransferase activity|regulation of Notch signaling pathway|animal organ morphogenesis|cell differentiation|integral component of Golgi membrane|positive regulation of protein binding|O-fucosylpeptide 3-beta-N-acetylglucosaminyltransferase activity|protein O-linked fucosylation|positive regulation of No…	ko00514,ko04330,ko05165	Other types of O-glycan biosynthesis|Notch signaling pathway|Human papillomavirus infection
ENSBGRG00000005090	299.998	0.283105	-2.27967	0.639322	-0.645385	0.0226275	0.111881	Down	4.04705	2.29272	3.7867	1.5972	2.90604	1.97199	GUCY1A1	guanylate cyclase 1 soluble subunit alpha 1 [Source:HGNC Symbol%3BAcc:HGNC:4685]	GO:0004383,GO:0005525,GO:0008074,GO:0008217,GO:0010750,GO:0020037,GO:0035556,GO:0052565,GO:0060087,GO:0098925,GO:0098978,GO:0098982	guanylate cyclase activity|GTP binding|guanylate cyclase complex, soluble|regulation of blood pressure|positive regulation of nitric oxide mediated signal transduction|heme binding|intracellular signal transduction|response to defense-related host nitric oxide production|relaxation of vascular smooth muscle|retrograde trans-synaptic signaling by nitric oxide, modulating synaptic transmission|glut…	ko00230,ko04022,ko04270,ko04540,ko04611,ko04713,ko04730,ko04921,ko04924,ko04970	Purine metabolism|cGMP-PKG signaling pathway|Vascular smooth muscle contraction|Gap junction|Platelet activation|Circadian entrainment|Long-term depression|Oxytocin signaling pathway|Renin secretion|Salivary secretion
ENSBGRG00000005106	862.731	0.331668	-3.26068	0.472549	-1.08146	0.00111147	0.0202068	Down	8.63111	6.04598	6.46668	1.4708	5.0257	2.95268	THEG	theg spermatid protein [Source:HGNC Symbol%3BAcc:HGNC:13706]	GO:0005634,GO:0005737,GO:0007275,GO:0007283,GO:0030154	nucleus|cytoplasm|multicellular organism development|spermatogenesis|cell differentiation
ENSBGRG00000005117	313.178	0.318409	-2.49217	0.576931	-0.79353	0.0126965	0.0784271	Down	10.5947	6.85187	8.85016	3.99367	6.28704	3.9318	CFAP97D1	CFAP97 domain containing 1 [Source:HGNC Symbol%3BAcc:HGNC:37241]	GO:0000188,GO:0001772,GO:0004725,GO:0005634,GO:0005654,GO:0005829,GO:0008092,GO:0008138,GO:0016311,GO:0016791,GO:0019901,GO:0030336,GO:0030971,GO:0033549,GO:0035335,GO:0042059,GO:0043409,GO:0045931,GO:0046329,GO:0050860,GO:0050868,GO:0050922,GO:0051893,GO:0070373,GO:0071364,GO:0120183,GO:1990264,GO:1990782	inactivation of MAPK activity|immunological synapse|protein tyrosine phosphatase activity|nucleus|nucleoplasm|cytosol|cytoskeletal protein binding|protein tyrosine/serine/threonine phosphatase activity|dephosphorylation|phosphatase activity|protein kinase binding|negative regulation of cell migration|receptor tyrosine kinase binding|MAP kinase phosphatase activity|peptidyl-tyrosine dephosphorylat…	ko04010	MAPK signaling pathway
ENSBGRG00000005124	16.928	0.436583	-2.10759	0.528458	-0.92014	0.0350661	0.144578	Down	0.243803	0.3383	0.277365	0.0437574	0.126783	0.0622966	BPIFB2	BPI fold containing family B member 2 [Source:HGNC Symbol%3BAcc:HGNC:16177]	GO:0005576,GO:0005788,GO:0008289,GO:0019730,GO:0043687,GO:0044267,GO:0070062	extracellular region|endoplasmic reticulum lumen|lipid binding|antimicrobial humoral response|post-translational protein modification|cellular protein metabolic process|extracellular exosome
ENSBGRG00000005147	711.151	0.166698	-4.45003	0.597989	-0.74181	8.58567e-06	0.000880575	Down	7.08871	7.03191	7.22815	3.78971	4.05267	4.81446	PNPLA8	patatin like phospholipase domain containing 8 [Source:HGNC Symbol%3BAcc:HGNC:28900]	GO:0000139,GO:0001516,GO:0004622,GO:0004623,GO:0005524,GO:0005622,GO:0005777,GO:0005778,GO:0005789,GO:0006631,GO:0008219,GO:0016020,GO:0016021,GO:0019369,GO:0034638,GO:0036151,GO:0036152,GO:0043651,GO:0046338,GO:0047499,GO:0048471,GO:0050482	Golgi membrane|prostaglandin biosynthetic process|lysophospholipase activity|phospholipase A2 activity|ATP binding|intracellular|peroxisome|peroxisomal membrane|endoplasmic reticulum membrane|fatty acid metabolic process|cell death|membrane|integral component of membrane|arachidonic acid metabolic process|phosphatidylcholine catabolic process|phosphatidylcholine acyl-chain remodeling|phosphatidyl…
ENSBGRG00000005155	67.1546	0.339422	-2.70264	0.529487	-0.917333	0.0068792	0.0561159	Down	1.09845	0.760225	1.37267	0.419948	0.883877	0.475635	MGME1	mitochondrial genome maintenance exonuclease 1 [Source:HGNC Symbol%3BAcc:HGNC:16205]	GO:0001078,GO:0001227,GO:0001228,GO:0001525,GO:0001755,GO:0001842,GO:0001947,GO:0003677,GO:0003682,GO:0003700,GO:0005634,GO:0007507,GO:0008285,GO:0008544,GO:0009913,GO:0009953,GO:0010628,GO:0010629,GO:0010719,GO:0010837,GO:0010944,GO:0043565,GO:0044212,GO:0045617,GO:0045618,GO:0045746,GO:0045892,GO:0045893,GO:0046872,GO:0048557,GO:0051726,GO:0060214,GO:0060347,GO:0060390,GO:0060716,GO:0071560,GO:…	proximal promoter DNA-binding transcription repressor activity, RNA polymerase II-specific|DNA-binding transcription repressor activity, RNA polymerase II-specific|DNA-binding transcription activator activity, RNA polymerase II-specific|angiogenesis|neural crest cell migration|neural fold formation|heart looping|DNA binding|chromatin binding|DNA-binding transcription factor activity|nucleus|heart…
ENSBGRG00000005160	606.994	0.354366	-2.70334	0.51478	-0.957971	0.00686473	0.0560432	Down	19.6315	15.7657	21.1287	5.27112	15.2086	5.49216	KCNG1	potassium voltage-gated channel modifier subfamily G member 1 [Source:HGNC Symbol%3BAcc:HGNC:6248]	GO:0005249,GO:0005251,GO:0005267,GO:0005886,GO:0006813,GO:0008076,GO:0016021,GO:0051260,GO:0071805,GO:1902259	voltage-gated potassium channel activity|delayed rectifier potassium channel activity|potassium channel activity|plasma membrane|potassium ion transport|voltage-gated potassium channel complex|integral component of membrane|protein homooligomerization|potassium ion transmembrane transport|regulation of delayed rectifier potassium channel activity
ENSBGRG00000005162	80.1837	0.319293	1.96225	1.54385	0.626533	0.0497336	0.178991	Up	0.467893	0.895501	0.714549	0.978691	0.675232	1.52782	NAGK	N-acetylglucosamine kinase [Source:HGNC Symbol%3BAcc:HGNC:17174]	GO:0005524,GO:0019262,GO:0045127	ATP binding|N-acetylneuraminate catabolic process|N-acetylglucosamine kinase activity	ko04742	Taste transduction
ENSBGRG00000005164	686.585	0.268759	-3.81119	0.491651	-1.02429	0.000138298	0.00565621	Down	8.68424	9.89544	9.88868	2.7678	6.27377	4.54298	PDK2	pyruvate dehydrogenase kinase 2 [Source:HGNC Symbol%3BAcc:HGNC:8810]	GO:0004674,GO:0004740,GO:0005524,GO:0005654,GO:0005739,GO:0005829,GO:0005967,GO:0006006,GO:0006111,GO:0006468,GO:0006885,GO:0008286,GO:0010510,GO:0010565,GO:0010906,GO:0018105,GO:0031670,GO:0034614,GO:0042593,GO:0042803,GO:0044877,GO:0045254,GO:0046982,GO:0050848,GO:0072332	protein serine/threonine kinase activity|pyruvate dehydrogenase (acetyl-transferring) kinase activity|ATP binding|nucleoplasm|mitochondrion|cytosol|mitochondrial pyruvate dehydrogenase complex|glucose metabolic process|regulation of gluconeogenesis|protein phosphorylation|regulation of pH|insulin receptor signaling pathway|regulation of acetyl-CoA biosynthetic process from pyruvate|regulation of …	ko04742	Taste transduction
ENSBGRG00000005171	34.5293	0.368767	2.02269	1.67702	0.745902	0.0431049	0.163889	Up	0	0.038799	0	0	0	0	ORC4	origin recognition complex subunit 4 [Source:HGNC Symbol%3BAcc:HGNC:8490]	GO:0003964,GO:0004519,GO:0006310,GO:0046872	RNA-directed DNA polymerase activity|endonuclease activity|DNA recombination|metal ion binding
ENSBGRG00000005173	1072.08	0.207009	3.0886	1.55765	0.639368	0.00201104	0.0281137	Up	4.1771	4.4914	4.82766	9.21295	6.44732	6.96412	MOV10	Mov10 RISC complex RNA helicase [Source:HGNC Symbol%3BAcc:HGNC:7200]	GO:0000932,GO:0003723,GO:0005524,GO:0005634,GO:0005829,GO:0010526,GO:0032575,GO:0035194,GO:0035195,GO:0035279,GO:0036464,GO:0043186,GO:0061014,GO:0061158,GO:0150011	P-body|RNA binding|ATP binding|nucleus|cytosol|negative regulation of transposition, RNA-mediated|ATP-dependent 5'-3' RNA helicase activity|posttranscriptional gene silencing by RNA|gene silencing by miRNA|mRNA cleavage involved in gene silencing by miRNA|cytoplasmic ribonucleoprotein granule|P granule|positive regulation of mRNA catabolic process|3'-UTR-mediated mRNA destabilization|regulation o…
ENSBGRG00000005179	38.2704	0.370888	3.03774	2.18353	1.12666	0.00238356	0.0306863	Up	0.132303	0.0161289	0.208111	0.398048	0.141667	0.232982	KIF26A	kinesin family member 26A [Source:HGNC Symbol%3BAcc:HGNC:20226]
ENSBGRG00000005181	32.4863	0.404839	2.21243	1.86048	0.895676	0.0269373	0.123921	Up	0.0696126	0.132387	0.0322898	0.473722	0.139894	0.285546	PTPN22	protein tyrosine phosphatase non-receptor type 22 [Source:HGNC Symbol%3BAcc:HGNC:9652]	GO:0003964,GO:0006310,GO:0009036,GO:0032197,GO:0032199,GO:0046872,GO:0090305	RNA-directed DNA polymerase activity|DNA recombination|type II site-specific deoxyribonuclease activity|transposition, RNA-mediated|reverse transcription involved in RNA-mediated transposition|metal ion binding|nucleic acid phosphodiester bond hydrolysis
ENSBGRG00000005186	70.9449	0.294237	-2.11102	0.650156	-0.621141	0.0347702	0.143949	Down	0.700167	0.97719	1.03576	0.657705	0.581969	0.51461	GALNT6	polypeptide N-acetylgalactosaminyltransferase 6 [Source:HGNC Symbol%3BAcc:HGNC:4128]	GO:0000139,GO:0004653,GO:0005794,GO:0006486,GO:0016021,GO:0030246,GO:0046872	Golgi membrane|polypeptide N-acetylgalactosaminyltransferase activity|Golgi apparatus|protein glycosylation|integral component of membrane|carbohydrate binding|metal ion binding	ko00512,ko00514	Mucin type O-glycan biosynthesis|Other types of O-glycan biosynthesis
ENSBGRG00000005191	468.351	0.266302	2.27247	1.52115	0.605163	0.023058	0.113197	Up	5.69892	4.18612	4.24512	10.3665	5.72382	6.83012	RXRA	retinoid X receptor alpha [Source:HGNC Symbol%3BAcc:HGNC:10477]	GO:0003700,GO:0003707,GO:0005634,GO:0008270,GO:0043565,GO:0046966,GO:0046982	DNA-binding transcription factor activity|steroid hormone receptor activity|nucleus|zinc ion binding|sequence-specific DNA binding|thyroid hormone receptor binding|protein heterodimerization activity
ENSBGRG00000005198	324.177	0.2283	2.66825	1.52537	0.609161	0.00762486	0.0589496	Up	1.56627	1.96262	1.78763	3.07639	2.39717	3.18379	KAT14	lysine acetyltransferase 14 [Source:HGNC Symbol%3BAcc:HGNC:15904]	GO:0000086,GO:0004402,GO:0005634,GO:0005671,GO:0005737,GO:0016573,GO:0030274,GO:0043966	G2/M transition of mitotic cell cycle|histone acetyltransferase activity|nucleus|Ada2/Gcn5/Ada3 transcription activator complex|cytoplasm|histone acetylation|LIM domain binding|histone H3 acetylation
ENSBGRG00000005201	4.27863	0.416028	-2.59236	0.473523	-1.07849	0.00953201		Down	0.207244	0.514328	0.184415	0	0	0	TPP1	tripeptidyl peptidase 1 [Source:HGNC Symbol%3BAcc:HGNC:2073]			ko04740	Olfactory transduction
ENSBGRG00000005202	608.989	0.331094	-3.80513	0.417585	-1.25986	0.000141729	0.00569907	Down	1.53273	1.59866	1.76827	0.34444	1.06207	0.463574	UNC80	unc-80 homolog%2C NALCN channel complex subunit [Source:HGNC Symbol%3BAcc:HGNC:26582]	GO:0001736,GO:0001764,GO:0001843,GO:0001942,GO:0002052,GO:0004930,GO:0005737,GO:0005886,GO:0009986,GO:0016021,GO:0016324,GO:0016328,GO:0017147,GO:0030165,GO:0030424,GO:0030425,GO:0030901,GO:0032433,GO:0033278,GO:0035567,GO:0036342,GO:0036514,GO:0036515,GO:0042472,GO:0042493,GO:0042813,GO:0043025,GO:0045177,GO:0045976,GO:0051602,GO:0060070,GO:0061549,GO:0071679,GO:1900118,GO:1904938	establishment of planar polarity|neuron migration|neural tube closure|hair follicle development|positive regulation of neuroblast proliferation|G protein-coupled receptor activity|cytoplasm|plasma membrane|cell surface|integral component of membrane|apical plasma membrane|lateral plasma membrane|Wnt-protein binding|PDZ domain binding|axon|dendrite|midbrain development|filopodium tip|cell prolifer…
ENSBGRG00000005205	137.25	0.245841	3.03188	1.67639	0.74536	0.00243038	0.030895	Up	0.9999	0.632274	1.04204	1.67191	0.832653	1.07459	PLEKHB1	pleckstrin homology domain containing B1 [Source:HGNC Symbol%3BAcc:HGNC:19079]	GO:0005737,GO:0007275,GO:0007602,GO:0016021,GO:0045595	cytoplasm|multicellular organism development|phototransduction|integral component of membrane|regulation of cell differentiation	ko04742	Taste transduction
ENSBGRG00000005210	928.892	0.35738	-2.28164	0.568246	-0.815413	0.0225105	0.111448	Down	4.23842	4.24014	5.56166	1.08791	4.45693	1.95697	VWA5B1	von Willebrand factor A domain containing 5B1 [Source:HGNC Symbol%3BAcc:HGNC:26538]	GO:0005576	extracellular region
ENSBGRG00000005221	287.765	0.311918	3.18642	1.99156	0.993902	0.00144047	0.0233101	Up	1.66725	1.31597	2.0635	6.02498	2.5312	3.42601	KIF26A	kinesin family member 26A [Source:HGNC Symbol%3BAcc:HGNC:20226]	GO:0003779,GO:0017048,GO:0030036,GO:0032535,GO:0048471,GO:0090140	actin binding|Rho GTPase binding|actin cytoskeleton organization|regulation of cellular component size|perinuclear region of cytoplasm|regulation of mitochondrial fission
ENSBGRG00000005262	553.912	0.363968	-2.8794	0.483635	-1.04801	0.00398428	0.0410075	Down	4.45698	8.97945	4.61497	0.713421	4.07683	4.27913	ODF3L2	outer dense fiber of sperm tails 3 like 2 [Source:HGNC Symbol%3BAcc:HGNC:26841]	GO:0005881	cytoplasmic microtubule
ENSBGRG00000005277	1892.99	0.264095	-2.75402	0.604024	-0.727323	0.00588688	0.0512227	Down	24.557	22.5012	26.2037	9.37543	18.6937	15.1204	ADSS1	adenylosuccinate synthase 1 [Source:HGNC Symbol%3BAcc:HGNC:20093]	GO:0000287,GO:0004019,GO:0005525,GO:0005737,GO:0044208	magnesium ion binding|adenylosuccinate synthase activity|GTP binding|cytoplasm|'de novo' AMP biosynthetic process
ENSBGRG00000005281	35.4338	0.389946	2.29423	1.85912	0.894623	0.0217776	0.109249	Up	0.51005	0.197728	0.498579	0.909667	0.335364	0.993581	NAPRT	nicotinate phosphoribosyltransferase [Source:HGNC Symbol%3BAcc:HGNC:30450]	GO:0004514,GO:0004516,GO:0005829,GO:0009435,GO:0019358,GO:0034355,GO:0046872	nicotinate-nucleotide diphosphorylase (carboxylating) activity|nicotinate phosphoribosyltransferase activity|cytosol|NAD biosynthetic process|nicotinate nucleotide salvage|NAD salvage|metal ion binding	ko00760	Nicotinate and nicotinamide metabolism
ENSBGRG00000005286	90.7476	0.339173	-3.2879	0.461638	-1.11517	0.00100939	0.019247	Down	0.995812	0.780129	0.710248	0.310501	0.53446	0.177672	SLC9A4	solute carrier family 9 member A4 [Source:HGNC Symbol%3BAcc:HGNC:11077]	GO:0005634,GO:0005737	nucleus|cytoplasm
ENSBGRG00000005292	111.4	0.352944	2.52487	1.85464	0.89114	0.011574	0.0743446	Up	0.517191	0.367654	0.354362	1.5165	0.46379	0.73975	NLRP14	NLR family pyrin domain containing 14 [Source:HGNC Symbol%3BAcc:HGNC:22939]	GO:0005524,GO:0005737,GO:0007275,GO:0007283,GO:0030154	ATP binding|cytoplasm|multicellular organism development|spermatogenesis|cell differentiation
ENSBGRG00000005301	126.969	0.413105	-2.10107	0.54792	-0.867962	0.0356352	0.146145	Down	3.20149	3.2915	3.91572	0.192241	2.85059	0.907329	TSGA13	testis specific 13 [Source:HGNC Symbol%3BAcc:HGNC:12369]	GO:0005634,GO:0005737	nucleus|cytoplasm
ENSBGRG00000005336	3761.76	0.310115	-2.63923	0.567045	-0.818466	0.00830941	0.0620833	Down	21.8161	20.3845	22.2153	5.75488	17.1372	11.5515	KIF5C	kinesin family member 5C [Source:HGNC Symbol%3BAcc:HGNC:6325]	GO:0005634,GO:0005737	nucleus|cytoplasm
ENSBGRG00000005346	3331.09	0.327327	-2.89772	0.518169	-0.948504	0.00375881	0.039796	Down	40.7951	47.0709	44.1415	9.71791	26.7345	28.0771	FAM71D	family with sequence similarity 71 member D [Source:HGNC Symbol%3BAcc:HGNC:20101]	GO:0003964,GO:0006310,GO:0009036,GO:0032197,GO:0032199,GO:0046872,GO:0090305	RNA-directed DNA polymerase activity|DNA recombination|type II site-specific deoxyribonuclease activity|transposition, RNA-mediated|reverse transcription involved in RNA-mediated transposition|metal ion binding|nucleic acid phosphodiester bond hydrolysis	ko05168	Herpes simplex virus 1 infection
ENSBGRG00000005358	110.775	0.377252	-2.03866	0.586788	-0.769089	0.0414841	0.160557	Down	1.75746	2.49227	1.72078	0.414208	1.88452	1.13739	ZNF891	zinc finger protein 891 [Source:HGNC Symbol%3BAcc:HGNC:38709]	GO:0000981,GO:0003677,GO:0005634,GO:0046872	DNA-binding transcription factor activity, RNA polymerase II-specific|DNA binding|nucleus|metal ion binding	ko05168	Herpes simplex virus 1 infection
ENSBGRG00000005366	803.267	0.273782	-2.171	0.662329	-0.594381	0.0299314	0.132028	Down	22.2252	17.9148	17.1938	5.26853	13.123	13.9827	CDC34	cell division cycle 34 [Source:HGNC Symbol%3BAcc:HGNC:1734]			ko04120	Ubiquitin mediated proteolysis
ENSBGRG00000005371	97.5088	0.437256	-2.26243	0.503735	-0.989263	0.0236707	0.114974	Down	1.60007	1.43352	2.11842	0.0731887	1.20138	0.208167	NXPE2	neurexophilin and PC-esterase domain family member 2 [Source:HGNC Symbol%3BAcc:HGNC:26331]	GO:0016021	integral component of membrane
ENSBGRG00000005376	662.658	0.288442	-2.40365	0.618433	-0.693312	0.0162324	0.0913263	Down	6.83053	5.34654	8.52813	3.04452	6.69127	3.68058	SPATA17	spermatogenesis associated 17 [Source:HGNC Symbol%3BAcc:HGNC:25184]	GO:0003964,GO:0006310,GO:0009036,GO:0032197,GO:0032199,GO:0046872,GO:0090305	RNA-directed DNA polymerase activity|DNA recombination|type II site-specific deoxyribonuclease activity|transposition, RNA-mediated|reverse transcription involved in RNA-mediated transposition|metal ion binding|nucleic acid phosphodiester bond hydrolysis
ENSBGRG00000005383	1701.34	0.319607	-2.49274	0.575666	-0.796696	0.0126763	0.0784138	Down	8.21011	6.40215	8.50912	2.25127	6.79383	3.73814	DGKH	diacylglycerol kinase eta [Source:HGNC Symbol%3BAcc:HGNC:2854]	GO:0003964,GO:0006310,GO:0009036,GO:0032197,GO:0032199,GO:0046872,GO:0090305	RNA-directed DNA polymerase activity|DNA recombination|type II site-specific deoxyribonuclease activity|transposition, RNA-mediated|reverse transcription involved in RNA-mediated transposition|metal ion binding|nucleic acid phosphodiester bond hydrolysis
ENSBGRG00000005393	66.2797	0.378009	-2.19215	0.563054	-0.828655	0.0283684	0.128285	Down	0.380759	0.457766	1.27616	0.0981882	0.621686	0.317638	STAC3	SH3 and cysteine rich domain 3 [Source:HGNC Symbol%3BAcc:HGNC:28423]	GO:0003009,GO:0005654,GO:0005829,GO:0005891,GO:0007274,GO:0031234,GO:0035556,GO:0042383,GO:0042802,GO:0046872,GO:0048741,GO:1901387,GO:1903078	skeletal muscle contraction|nucleoplasm|cytosol|voltage-gated calcium channel complex|neuromuscular synaptic transmission|extrinsic component of cytoplasmic side of plasma membrane|intracellular signal transduction|sarcolemma|identical protein binding|metal ion binding|skeletal muscle fiber development|positive regulation of voltage-gated calcium channel activity|positive regulation of protein lo…
ENSBGRG00000005398	7.0864	0.442931	2.98016	2.49667	1.32001	0.00288096		Up	0.0194621	0.0186267	0	0.0787755	0.0773558	0.0929117	NXPE4	neurexophilin and PC-esterase domain family member 4 [Source:HGNC Symbol%3BAcc:HGNC:23117]	GO:0005576	extracellular region
ENSBGRG00000005403	263.261	0.298764	-2.84585	0.554694	-0.850237	0.00442936	0.0434893	Down	5.92521	4.65571	5.34765	1.68209	4.11701	3.40747	CTH	cystathionine gamma-lyase [Source:HGNC Symbol%3BAcc:HGNC:2501]	GO:0005634,GO:0005737	nucleus|cytoplasm	ko05168	Herpes simplex virus 1 infection
ENSBGRG00000005405	79.9266	0.338333	-2.73605	0.526426	-0.925698	0.00621811	0.0527247	Down	0.34822	0.26478	0.693771	0.120039	0.304238	0.132452	NRCAM	neuronal cell adhesion molecule [Source:HGNC Symbol%3BAcc:HGNC:7994]	GO:0003964,GO:0006310,GO:0009036,GO:0032197,GO:0032199,GO:0046872,GO:0090305	RNA-directed DNA polymerase activity|DNA recombination|type II site-specific deoxyribonuclease activity|transposition, RNA-mediated|reverse transcription involved in RNA-mediated transposition|metal ion binding|nucleic acid phosphodiester bond hydrolysis	ko05168	Herpes simplex virus 1 infection
ENSBGRG00000005420	1511.99	0.311674	-2.59491	0.570869	-0.808767	0.00946146	0.0666386	Down	11.1966	7.00675	9.72678	2.72242	7.85305	5.50704	SPATA6L	spermatogenesis associated 6 like [Source:HGNC Symbol%3BAcc:HGNC:25472]	GO:0016021,GO:0042577,GO:0046839	integral component of membrane|lipid phosphatase activity|phospholipid dephosphorylation
ENSBGRG00000005422	7.03719	0.423967	1.97486	1.78667	0.837275	0.0482845		Up	0.0938712	0	0.168904	1.22381	0.179536	0.340176	GZMM	granzyme M [Source:HGNC Symbol%3BAcc:HGNC:4712]	GO:0001913,GO:0004252,GO:0005576,GO:0006915,GO:0008219,GO:0008236,GO:0016020,GO:0019835,GO:0045087	T cell mediated cytotoxicity|serine-type endopeptidase activity|extracellular region|apoptotic process|cell death|serine-type peptidase activity|membrane|cytolysis|innate immune response
ENSBGRG00000005430	142.728	0.295722	3.55601	2.07281	1.05159	0.000376534	0.0105569	Up	0.933751	1.23027	0.840442	2.89717	1.53753	2.21944	HOMER1	homer scaffold protein 1 [Source:HGNC Symbol%3BAcc:HGNC:17512]	GO:0005634,GO:0005737	nucleus|cytoplasm
ENSBGRG00000005433	2234.82	0.194023	-3.62344	0.614281	-0.70303	0.00029071	0.00900249	Down	82.4798	71.5002	61.9268	36.7732	46.4553	45.8839	NAPRT	nicotinate phosphoribosyltransferase [Source:HGNC Symbol%3BAcc:HGNC:30450]	GO:0003746,GO:0005853	translation elongation factor activity|eukaryotic translation elongation factor 1 complex
ENSBGRG00000005436	434.836	0.364073	-2.16292	0.579363	-0.787461	0.0305474	0.133414	Down	16.1587	13.8411	15.892	3.36134	15.297	8.6181	GOLM1	golgi membrane protein 1 [Source:HGNC Symbol%3BAcc:HGNC:15451]
ENSBGRG00000005438	24.0483	0.404782	3.05208	2.35451	1.23543	0.0022726	0.0298423	Up	0.060551	0.176128	0.0727937	0.345425	0.330122	0.267583	CDH24	cadherin 24 [Source:HGNC Symbol%3BAcc:HGNC:14265]	GO:0005509,GO:0005886,GO:0005911,GO:0005913,GO:0007043,GO:0007156,GO:0008013,GO:0008092,GO:0009986,GO:0016021,GO:0016339,GO:0016342,GO:0034332,GO:0042803,GO:0044331,GO:0045294,GO:0045296,GO:0070097,GO:0098609	calcium ion binding|plasma membrane|cell-cell junction|cell-cell adherens junction|cell-cell junction assembly|homophilic cell adhesion via plasma membrane adhesion molecules|beta-catenin binding|cytoskeletal protein binding|cell surface|integral component of membrane|calcium-dependent cell-cell adhesion via plasma membrane cell adhesion molecules|catenin complex|adherens junction organization|pr…
ENSBGRG00000005450	132.179	0.344283	-3.00463	0.488204	-1.03444	0.00265904	0.0324651	Down	2.63711	2.69468	3.44198	0.593608	1.47804	1.35529	BPIFB4	BPI fold containing family B member 4 [Source:HGNC Symbol%3BAcc:HGNC:16179]
ENSBGRG00000005458	249.836	0.313039	-3.48605	0.469348	-1.09127	0.000490209	0.012443	Down	4.40364	2.32855	2.88507	1.39482	2.56403	1.93066	SGCA	sarcoglycan alpha [Source:HGNC Symbol%3BAcc:HGNC:10805]
ENSBGRG00000005474	3184.28	0.219495	-3.07259	0.626585	-0.674418	0.00212212	0.0287199	Down	20.2303	16.3221	22.7909	9.63216	12.5249	14.327	ANKRD28	ankyrin repeat domain 28 [Source:HGNC Symbol%3BAcc:HGNC:29024]	GO:0005634,GO:0005737	nucleus|cytoplasm
ENSBGRG00000005480	3688.94	0.322466	-3.08911	0.501342	-0.996133	0.00200754	0.0281075	Down	212.233	190.343	208.1	45.0827	143.942	98.3615	SGCA	sarcoglycan alpha [Source:HGNC Symbol%3BAcc:HGNC:10805]	GO:0000786,GO:0001673,GO:0003690,GO:0005634,GO:0006334,GO:0006342,GO:0006355,GO:0007275,GO:0007281,GO:0007283,GO:0016584,GO:0030261,GO:0031492,GO:0031936,GO:0045910	nucleosome|male germ cell nucleus|double-stranded DNA binding|nucleus|nucleosome assembly|chromatin silencing|regulation of transcription, DNA-templated|multicellular organism development|germ cell development|spermatogenesis|nucleosome positioning|chromosome condensation|nucleosomal DNA binding|negative regulation of chromatin silencing|negative regulation of DNA recombination
ENSBGRG00000005486	272.632	0.271811	-2.71319	0.599788	-0.737476	0.00666385	0.0549214	Down	15.9531	11.3898	15.1781	6.11623	12.5761	7.57796	ARL4D	ADP ribosylation factor like GTPase 4D [Source:HGNC Symbol%3BAcc:HGNC:656]	GO:0005525,GO:0005730,GO:0005737,GO:0005886,GO:0006886,GO:0016192	GTP binding|nucleolus|cytoplasm|plasma membrane|intracellular protein transport|vesicle-mediated transport
ENSBGRG00000005512	121.195	0.41841	-2.44086	0.492679	-1.02128	0.0146524	0.0859502	Down	1.74781	1.61361	1.70784	0.257769	1.70543	0.608071	ANKRD53	ankyrin repeat domain 53 [Source:HGNC Symbol%3BAcc:HGNC:25691]	GO:0000922,GO:0005737,GO:0005819,GO:0007080,GO:0031116,GO:0051301,GO:0060236,GO:1902412	spindle pole|cytoplasm|spindle|mitotic metaphase plate congression|positive regulation of microtubule polymerization|cell division|regulation of mitotic spindle organization|regulation of mitotic cytokinesis
ENSBGRG00000005521	198.136	0.377242	-2.20285	0.562137	-0.831006	0.0276055	0.12623	Down	13.1651	8.65972	8.88035	3.08321	9.89076	2.12504	MBD3L1	methyl-CpG binding domain protein 3 like 1 [Source:HGNC Symbol%3BAcc:HGNC:15774]	GO:0000122,GO:0005634,GO:0006346,GO:0008327	negative regulation of transcription by RNA polymerase II|nucleus|methylation-dependent chromatin silencing|methyl-CpG binding
ENSBGRG00000005532	710.492	0.257933	-2.34884	0.657088	-0.605842	0.0188322	0.100399	Down	4.90414	4.25498	5.81092	3.03353	4.42863	2.43436	TSPYL4	TSPY like 4 [Source:HGNC Symbol%3BAcc:HGNC:21559]	GO:0005783,GO:0005794,GO:0015012,GO:0016021,GO:0030206,GO:0047757	endoplasmic reticulum|Golgi apparatus|heparan sulfate proteoglycan biosynthetic process|integral component of membrane|chondroitin sulfate biosynthetic process|chondroitin-glucuronate 5-epimerase activity	ko00532	Glycosaminoglycan biosynthesis - chondroitin sulfate / dermatan sulfate
ENSBGRG00000005548	621.436	0.171873	4.68179	1.74675	0.804676	2.84379e-06	0.000406178	Up	1.85631	2.18918	2.24092	4.93511	3.78985	4.12365	SGCA	sarcoglycan alpha [Source:HGNC Symbol%3BAcc:HGNC:10805]	GO:0001501,GO:0001503,GO:0001568,GO:0001649,GO:0001957,GO:0001958,GO:0002020,GO:0005201,GO:0005584,GO:0005615,GO:0005737,GO:0007601,GO:0007605,GO:0009612,GO:0010718,GO:0010812,GO:0015031,GO:0030198,GO:0030199,GO:0030335,GO:0031012,GO:0032964,GO:0034504,GO:0034505,GO:0038063,GO:0042802,GO:0043588,GO:0043589,GO:0045893,GO:0046872,GO:0048407,GO:0048706,GO:0060325,GO:0060346,GO:0060351,GO:0070208,GO:…	skeletal system development|ossification|blood vessel development|osteoblast differentiation|intramembranous ossification|endochondral ossification|protease binding|extracellular matrix structural constituent|collagen type I trimer|extracellular space|cytoplasm|visual perception|sensory perception of sound|response to mechanical stimulus|positive regulation of epithelial to mesenchymal transition…	ko04151,ko04510,ko04512,ko04611,ko04926,ko04933,ko04974,ko05146,ko05165,ko05205	PI3K-Akt signaling pathway|Focal adhesion|ECM-receptor interaction|Platelet activation|Relaxin signaling pathway|AGE-RAGE signaling pathway in diabetic complications|Protein digestion and absorption|Amoebiasis|Human papillomavirus infection|Proteoglycans in cancer
ENSBGRG00000005570	229.522	0.20842	-3.43375	0.608926	-0.715661	0.000595304	0.0140607	Down	0.637234	0.846457	0.505664	1.84204	0.329234	1.78512	NAPRT	nicotinate phosphoribosyltransferase [Source:HGNC Symbol%3BAcc:HGNC:30450]	GO:0003677,GO:0005634	DNA binding|nucleus
ENSBGRG00000005572	32.895	0.372217	2.65345	1.98297	0.98766	0.00796735	0.0603137	Up	0.829368	0.428813	0.537021	1.10843	1.28553	1.51284	NIPA1	NIPA magnesium transporter 1 [Source:HGNC Symbol%3BAcc:HGNC:17043]	GO:0005769,GO:0005886,GO:0015095,GO:0015693,GO:0016021,GO:0055085	early endosome|plasma membrane|magnesium ion transmembrane transporter activity|magnesium ion transport|integral component of membrane|transmembrane transport
ENSBGRG00000005577	61.9264	0.30154	2.60623	1.72415	0.785884	0.00915448	0.0654076	Up	0.874826	0.600073	0.282187	0.946387	0.484658	0.99013	CDK5	cyclin dependent kinase 5 [Source:HGNC Symbol%3BAcc:HGNC:1774]	GO:0001764,GO:0001934,GO:0001963,GO:0002039,GO:0004672,GO:0004674,GO:0004693,GO:0005176,GO:0005524,GO:0005634,GO:0005654,GO:0005737,GO:0005829,GO:0005856,GO:0005874,GO:0005886,GO:0006468,GO:0006886,GO:0006887,GO:0006913,GO:0006915,GO:0007005,GO:0007049,GO:0007160,GO:0007409,GO:0007416,GO:0007519,GO:0008045,GO:0008092,GO:0008306,GO:0008542,GO:0009611,GO:0014044,GO:0014069,GO:0016020,GO:0016301,GO:…	neuron migration|positive regulation of protein phosphorylation|synaptic transmission, dopaminergic|p53 binding|protein kinase activity|protein serine/threonine kinase activity|cyclin-dependent protein serine/threonine kinase activity|ErbB-2 class receptor binding|ATP binding|nucleus|nucleoplasm|cytoplasm|cytosol|cytoskeleton|microtubule|plasma membrane|protein phosphorylation|intracellular prote…	ko04360,ko05010,ko05030	Axon guidance|Alzheimer disease|Cocaine addiction
ENSBGRG00000005582	875.661	0.34574	-2.74926	0.517442	-0.95053	0.005973	0.0516293	Down	37.4294	30.4969	32.2471	5.7435	21.303	21.6763	BPIFA3	BPI fold containing family A member 3 [Source:HGNC Symbol%3BAcc:HGNC:16204]	GO:0005634,GO:0005737	nucleus|cytoplasm
ENSBGRG00000005587	66.609	0.288113	2.26152	1.57088	0.651573	0.0237269	0.115119	Up	0.564613	0.406797	0.522322	0.836922	0.620459	1.00362	GORAB	golgin%2C RAB6 interacting [Source:HGNC Symbol%3BAcc:HGNC:25676]	GO:0005794	Golgi apparatus	ko04115	p53 signaling pathway
ENSBGRG00000005596	832.372	0.383601	-3.06358	0.442825	-1.17519	0.00218702	0.0292014	Down	12.9218	20.9431	11.5541	0.90649	8.25	5.82045	CYB5R2	cytochrome b5 reductase 2 [Source:HGNC Symbol%3BAcc:HGNC:24376]	GO:0004128,GO:0005634,GO:0005789,GO:0015701,GO:0016020,GO:0016126,GO:0055114,GO:0071949	cytochrome-b5 reductase activity, acting on NAD(P)H|nucleus|endoplasmic reticulum membrane|bicarbonate transport|membrane|sterol biosynthetic process|oxidation-reduction process|FAD binding
ENSBGRG00000005614	35.4795	0.389466	2.35111	1.88645	0.915677	0.0187176	0.0999945	Up	0.0979245	0.145714	0.191006	0.535901	0.28721	0.252056	LYPD6	LY6/PLAUR domain containing 6 [Source:HGNC Symbol%3BAcc:HGNC:28751]	GO:0003964,GO:0006310,GO:0009036,GO:0032197,GO:0032199,GO:0046872,GO:0090305	RNA-directed DNA polymerase activity|DNA recombination|type II site-specific deoxyribonuclease activity|transposition, RNA-mediated|reverse transcription involved in RNA-mediated transposition|metal ion binding|nucleic acid phosphodiester bond hydrolysis
ENSBGRG00000005633	59.1414	0.384254	2.26353	1.82737	0.86977	0.0236031	0.114756	Up	0.287862	0.375456	0.119492	0.73406	0.282692	0.595745	TGFB2	transforming growth factor beta 2 [Source:HGNC Symbol%3BAcc:HGNC:11768]	GO:0000902,GO:0001540,GO:0001654,GO:0001666,GO:0001837,GO:0001942,GO:0003007,GO:0005102,GO:0005114,GO:0005125,GO:0005160,GO:0005576,GO:0005615,GO:0006468,GO:0007050,GO:0007179,GO:0007435,GO:0007507,GO:0008083,GO:0008219,GO:0008284,GO:0008285,GO:0008347,GO:0009611,GO:0010002,GO:0010629,GO:0010634,GO:0010693,GO:0010718,GO:0010862,GO:0010936,GO:0014068,GO:0016477,GO:0016525,GO:0023014,GO:0030199,GO:…	cell morphogenesis|amyloid-beta binding|eye development|response to hypoxia|epithelial to mesenchymal transition|hair follicle development|heart morphogenesis|signaling receptor binding|type II transforming growth factor beta receptor binding|cytokine activity|transforming growth factor beta receptor binding|extracellular region|extracellular space|protein phosphorylation|cell cycle arrest|transf…	ko04010,ko04060,ko04068,ko04110,ko04218,ko04350,ko04380,ko04390,ko04933,ko05140,ko05142,ko05144,ko05145,ko05146,ko05152,ko05161,ko05166,ko05200,ko05205,ko05206,ko05210,ko05211,ko05212,ko05220,ko05225,ko05226,ko05321,ko05323,ko05410,ko05414	MAPK signaling pathway|Cytokine-cytokine receptor interaction|FoxO signaling pathway|Cell cycle|Cellular senescence|TGF-beta signaling pathway|Osteoclast differentiation|Hippo signaling pathway|AGE-RAGE signaling pathway in diabetic complications|Leishmaniasis|Chagas disease (American trypanosomiasis)|Malaria|Toxoplasmosis|Amoebiasis|Tuberculosis|Hepatitis B|Human T-cell leukemia virus 1 infectio…
ENSBGRG00000005639	4420.44	0.280387	-2.49924	0.615251	-0.700754	0.0124459	0.0778643	Down	331.239	327.353	365.38	107.859	270.577	233.504	C11orf71	chromosome 11 open reading frame 71 [Source:HGNC Symbol%3BAcc:HGNC:25937]
ENSBGRG00000005647	195.403	0.308088	3.1345	1.95301	0.9657	0.00172148	0.0254524	Up	1.07841	0.759753	0.788504	2.33528	1.16002	2.53032	EHD3	EH domain containing 3 [Source:HGNC Symbol%3BAcc:HGNC:3244]	GO:0001881,GO:0003676,GO:0005509,GO:0005524,GO:0005525,GO:0005634,GO:0005737,GO:0005829,GO:0005925,GO:0007596,GO:0010008,GO:0015031,GO:0020018,GO:0030139,GO:0032456,GO:0034498,GO:0043209,GO:0048471,GO:0051260,GO:0055038,GO:0055117,GO:0060271,GO:0072659,GO:0086036,GO:0090160,GO:1901387,GO:1903358,GO:1903779	receptor recycling|nucleic acid binding|calcium ion binding|ATP binding|GTP binding|nucleus|cytoplasm|cytosol|focal adhesion|blood coagulation|endosome membrane|protein transport|ciliary pocket membrane|endocytic vesicle|endocytic recycling|early endosome to Golgi transport|myelin sheath|perinuclear region of cytoplasm|protein homooligomerization|recycling endosome membrane|regulation of cardiac …	ko04144	Endocytosis
ENSBGRG00000005650	77.9565	0.288984	3.09854	1.86016	0.895429	0.00194474	0.0276724	Up	0.449207	0.38691	0.480412	1.0861	0.81989	0.812147	ZFP64	ZFP64 zinc finger protein [Source:HGNC Symbol%3BAcc:HGNC:15940]	GO:0000981,GO:0003677,GO:0005634,GO:0010468,GO:0046872	DNA-binding transcription factor activity, RNA polymerase II-specific|DNA binding|nucleus|regulation of gene expression|metal ion binding
ENSBGRG00000005655	355.354	0.393813	5.96873	5.10024	2.35056	2.39111e-09	1.29291e-06	Up	0.10776	0.164058	0.0488968	1.47272	0.267065	1.12509	LRP2	LDL receptor related protein 2 [Source:HGNC Symbol%3BAcc:HGNC:6694]	GO:0001843,GO:0003139,GO:0003148,GO:0003223,GO:0005509,GO:0005905,GO:0006898,GO:0007605,GO:0008144,GO:0008584,GO:0009897,GO:0016021,GO:0016324,GO:0017124,GO:0030001,GO:0030424,GO:0030425,GO:0030514,GO:0031526,GO:0031904,GO:0035258,GO:0050769,GO:0051087,GO:0060068,GO:0060982,GO:0061156,GO:0070447,GO:0140058,GO:1904447,GO:1905167	neural tube closure|secondary heart field specification|outflow tract septum morphogenesis|ventricular compact myocardium morphogenesis|calcium ion binding|clathrin-coated pit|receptor-mediated endocytosis|sensory perception of sound|drug binding|male gonad development|external side of plasma membrane|integral component of membrane|apical plasma membrane|SH3 domain binding|metal ion transport|axo…	ko04340,ko04918,ko04979	Hedgehog signaling pathway|Thyroid hormone synthesis|Cholesterol metabolism
ENSBGRG00000005664	22.4492	0.440514	3.95015	3.34058	1.7401	7.81006e-05	0.00386349	Up	0.0397678	0.192187	0.106187	1.25474	0.33735	1.03129	PARP1	poly(ADP-ribose) polymerase 1 [Source:HGNC Symbol%3BAcc:HGNC:270]	GO:0003964,GO:0006310,GO:0009036,GO:0032197,GO:0032199,GO:0046872,GO:0090305	RNA-directed DNA polymerase activity|DNA recombination|type II site-specific deoxyribonuclease activity|transposition, RNA-mediated|reverse transcription involved in RNA-mediated transposition|metal ion binding|nucleic acid phosphodiester bond hydrolysis
ENSBGRG00000005672	524.05	0.290914	3.05774	1.85258	0.889539	0.00223016	0.0295662	Up	3.18067	3.25801	2.56021	9.23482	4.64137	4.55101	SRC	SRC proto-oncogene%2C non-receptor tyrosine kinase [Source:HGNC Symbol%3BAcc:HGNC:11283]	GO:0004715,GO:0005524,GO:0005886	non-membrane spanning protein tyrosine kinase activity|ATP binding|plasma membrane	ko01521,ko01522,ko04012,ko04013,ko04015,ko04062,ko04137,ko04144,ko04360,ko04370,ko04510,ko04520,ko04530,ko04540,ko04611,ko04625,ko04727,ko04750,ko04810,ko04912,ko04915,ko04917,ko04919,ko04921,ko04926,ko05100,ko05120,ko05131,ko05135,ko05152,ko05161,ko05163,ko05167,ko05168,ko05203,ko05205,ko05219,ko05418	EGFR tyrosine kinase inhibitor resistance|Endocrine resistance|ErbB signaling pathway|MAPK signaling pathway - fly|Rap1 signaling pathway|Chemokine signaling pathway|Mitophagy - animal|Endocytosis|Axon guidance|VEGF signaling pathway|Focal adhesion|Adherens junction|Tight junction|Gap junction|Platelet activation|C-type lectin receptor signaling pathway|GABAergic synapse|Inflammatory mediator reg…
ENSBGRG00000005673	574.68	0.294304	-2.26423	0.630089	-0.666372	0.0235598	0.114619	Down	5.24772	3.84554	7.08248	1.68131	5.20194	3.65618	CEP41	centrosomal protein 41 [Source:HGNC Symbol%3BAcc:HGNC:12370]	GO:0005813,GO:0005814,GO:0005929,GO:0015031,GO:0018095,GO:0036064,GO:0060271	centrosome|centriole|cilium|protein transport|protein polyglutamylation|ciliary basal body|cilium assembly	ko05168	Herpes simplex virus 1 infection
ENSBGRG00000005675	2485.65	0.284947	-2.68985	0.587856	-0.766464	0.00714839	0.0571117	Down	35.8354	29.3922	36.2816	12.2612	29.5671	16.4392	IFT57	intraflagellar transport 57 [Source:HGNC Symbol%3BAcc:HGNC:17367]	GO:0003964,GO:0006310,GO:0009036,GO:0032197,GO:0032199,GO:0046872,GO:0090305	RNA-directed DNA polymerase activity|DNA recombination|type II site-specific deoxyribonuclease activity|transposition, RNA-mediated|reverse transcription involved in RNA-mediated transposition|metal ion binding|nucleic acid phosphodiester bond hydrolysis
ENSBGRG00000005676	12.432	0.44443	-2.01961	0.536788	-0.897575	0.0434241	0.16459	Down	0.16576	0.300785	0.0452716	0.0666248	0.113964	0.0157452	CAPN14	calpain 14 [Source:HGNC Symbol%3BAcc:HGNC:16664]	GO:0004198,GO:0005509,GO:0005737,GO:0006508	calcium-dependent cysteine-type endopeptidase activity|calcium ion binding|cytoplasm|proteolysis
ENSBGRG00000005683	359.794	0.279832	4.32452	2.3136	1.21014	1.52863e-05	0.00130754	Up	1.18921	1.33169	1.33664	4.64784	2.13476	2.71724	ITPKB	inositol-trisphosphate 3-kinase B [Source:HGNC Symbol%3BAcc:HGNC:6179]	GO:0000165,GO:0001932,GO:0002262,GO:0005516,GO:0005524,GO:0005634,GO:0005829,GO:0007165,GO:0007166,GO:0008440,GO:0016020,GO:0032957,GO:0032958,GO:0033030,GO:0035726,GO:0043647,GO:0045059,GO:0045638,GO:0046579,GO:0046638,GO:0071277	MAPK cascade|regulation of protein phosphorylation|myeloid cell homeostasis|calmodulin binding|ATP binding|nucleus|cytosol|signal transduction|cell surface receptor signaling pathway|inositol-1,4,5-trisphosphate 3-kinase activity|membrane|inositol trisphosphate metabolic process|inositol phosphate biosynthetic process|negative regulation of neutrophil apoptotic process|common myeloid progenitor c…	ko00562,ko04020,ko04070	Inositol phosphate metabolism|Calcium signaling pathway|Phosphatidylinositol signaling system
ENSBGRG00000005690	6936.58	0.241698	-2.61938	0.64479	-0.633098	0.00880903	0.064017	Down	60.7314	51.0268	55.9196	24.0536	43.7245	39.3187	NBR1	NBR1 autophagy cargo receptor [Source:HGNC Symbol%3BAcc:HGNC:6746]	GO:0005764,GO:0005770,GO:0005776,GO:0005829,GO:0008270,GO:0016236,GO:0031430,GO:0043130,GO:0051259	lysosome|late endosome|autophagosome|cytosol|zinc ion binding|macroautophagy|M band|ubiquitin binding|protein complex oligomerization	ko04137	Mitophagy - animal
ENSBGRG00000005706	74.7029	0.346433	2.11085	1.6601	0.731266	0.0347856	0.143973	Up	0.861296	0.350162	0.788464	2.31399	1.05185	0.652102	LYPLAL1	lysophospholipase like 1 [Source:HGNC Symbol%3BAcc:HGNC:20440]	GO:0002084,GO:0004622,GO:0005737,GO:0005829,GO:0008474,GO:0052689	protein depalmitoylation|lysophospholipase activity|cytoplasm|cytosol|palmitoyl-(protein) hydrolase activity|carboxylic ester hydrolase activity
ENSBGRG00000005709	266.253	0.327553	-2.76417	0.53388	-0.905413	0.00570679	0.0504383	Down	1.96458	1.7647	2.11856	0.527849	1.68505	1.04638	MROH9	maestro heat like repeat family member 9 [Source:HGNC Symbol%3BAcc:HGNC:26287]	GO:0003964,GO:0006310,GO:0009036,GO:0032197,GO:0032199,GO:0046872,GO:0090305	RNA-directed DNA polymerase activity|DNA recombination|type II site-specific deoxyribonuclease activity|transposition, RNA-mediated|reverse transcription involved in RNA-mediated transposition|metal ion binding|nucleic acid phosphodiester bond hydrolysis
ENSBGRG00000005715	608.475	0.258749	3.65637	1.92664	0.946085	0.000255809	0.00831105	Up	1.62652	1.64639	1.68392	4.5801	2.5379	3.41335	PSEN2	presenilin 2 [Source:HGNC Symbol%3BAcc:HGNC:9509]	GO:0000139,GO:0004175,GO:0005634,GO:0005789,GO:0005887,GO:0005938,GO:0006509,GO:0006816,GO:0007219,GO:0007220,GO:0016324,GO:0016485,GO:0030018,GO:0035556,GO:0042500,GO:0042987,GO:0043025,GO:0048471,GO:0050435	Golgi membrane|endopeptidase activity|nucleus|endoplasmic reticulum membrane|integral component of plasma membrane|cell cortex|membrane protein ectodomain proteolysis|calcium ion transport|Notch signaling pathway|Notch receptor processing|apical plasma membrane|protein processing|Z disc|intracellular signal transduction|aspartic endopeptidase activity, intramembrane cleaving|amyloid precursor pro…	ko04330,ko04722,ko05010	Notch signaling pathway|Neurotrophin signaling pathway|Alzheimer disease
ENSBGRG00000005724	271.01	0.257711	2.36284	1.52513	0.60893	0.0181356	0.0980501	Up	3.84521	3.62693	3.95216	7.95246	4.66385	7.60521	PLEK2	pleckstrin 2 [Source:HGNC Symbol%3BAcc:HGNC:19238]
ENSBGRG00000005733	573.129	0.262855	-2.49267	0.634983	-0.655211	0.0126788	0.0784138	Down	6.22702	10.009	6.94633	2.76529	5.79265	5.41445	MRPS9	mitochondrial ribosomal protein S9 [Source:HGNC Symbol%3BAcc:HGNC:14501]	GO:0000462,GO:0003723,GO:0003735,GO:0005730,GO:0005743,GO:0005763,GO:0006412	maturation of SSU-rRNA from tricistronic rRNA transcript (SSU-rRNA, 5.8S rRNA, LSU-rRNA)|RNA binding|structural constituent of ribosome|nucleolus|mitochondrial inner membrane|mitochondrial small ribosomal subunit|translation	ko04742	Taste transduction
ENSBGRG00000005736	87.8337	0.330769	-1.99465	0.63298	-0.659769	0.0460808	0.170703	Down	1.58284	2.14423	3.08822	1.02705	1.51427	1.36747	FGF22	fibroblast growth factor 22 [Source:HGNC Symbol%3BAcc:HGNC:3679]			ko04010,ko04014,ko04015,ko04151,ko04810,ko05200,ko05218,ko05224,ko05226	MAPK signaling pathway|Ras signaling pathway|Rap1 signaling pathway|PI3K-Akt signaling pathway|Regulation of actin cytoskeleton|Pathways in cancer|Melanoma|Breast cancer|Gastric cancer
ENSBGRG00000005744	39.9983	0.344896	2.78934	1.94805	0.962033	0.00528152	0.048141	Up	0.407358	0.397555	0	1.10284	0.523712	0.737229	NNAT	neuronatin [Source:HGNC Symbol%3BAcc:HGNC:7860]	GO:0005737,GO:0007420,GO:0032024	cytoplasm|brain development|positive regulation of insulin secretion
ENSBGRG00000005747	305.679	0.240379	2.58763	1.53902	0.622011	0.00966393	0.0672502	Up	5.68367	3.5195	3.60418	7.22607	5.49954	10.7285	TMEM229B	transmembrane protein 229B [Source:HGNC Symbol%3BAcc:HGNC:20130]	GO:0009617,GO:0016021	response to bacterium|integral component of membrane
ENSBGRG00000005751	987.301	0.327462	7.40495	5.3697	2.42484	1.31198e-13	1.65528e-10	Up	4.07863	3.65457	3.67506	51.7117	14.4001	26.9	DKK3	dickkopf WNT signaling pathway inhibitor 3 [Source:HGNC Symbol%3BAcc:HGNC:2893]	GO:0003964,GO:0046872	RNA-directed DNA polymerase activity|metal ion binding
ENSBGRG00000005752	120.746	0.257467	2.77595	1.64116	0.714715	0.00550404	0.0491422	Up	1.58521	1.21611	1.2577	2.09175	2.11139	2.26874	YARS2	tyrosyl-tRNA synthetase 2 [Source:HGNC Symbol%3BAcc:HGNC:24249]	GO:0000049,GO:0003723,GO:0004831,GO:0005524,GO:0005739,GO:0005759,GO:0005829,GO:0006412,GO:0006418,GO:0016604,GO:0042803,GO:0043039,GO:0070184,GO:0072545	tRNA binding|RNA binding|tyrosine-tRNA ligase activity|ATP binding|mitochondrion|mitochondrial matrix|cytosol|translation|tRNA aminoacylation for protein translation|nuclear body|protein homodimerization activity|tRNA aminoacylation|mitochondrial tyrosyl-tRNA aminoacylation|tyrosine binding	ko00970	Aminoacyl-tRNA biosynthesis
ENSBGRG00000005757	151.891	0.365199	-2.57677	0.52086	-0.941033	0.00997293	0.0683324	Down	3.26888	2.53389	2.96662	0.695174	2.16606	0.858912	ABRA	actin binding Rho activating protein [Source:HGNC Symbol%3BAcc:HGNC:30655]	GO:0000060,GO:0003779,GO:0005856,GO:0030017,GO:0035025,GO:0045893,GO:0045944,GO:0051091	protein import into nucleus, translocation|actin binding|cytoskeleton|sarcomere|positive regulation of Rho protein signal transduction|positive regulation of transcription, DNA-templated|positive regulation of transcription by RNA polymerase II|positive regulation of DNA-binding transcription factor activity
ENSBGRG00000005758	120.355	0.349351	3.58378	2.38171	1.252	0.000338656	0.00991693	Up	0.418697	0.274354	0.364657	1.62826	0.622102	1.06034	PLEKHH1	pleckstrin homology%2C MyTH4 and FERM domain containing H1 [Source:HGNC Symbol%3BAcc:HGNC:17733]	GO:0005856	cytoskeleton
ENSBGRG00000005760	40.3407	0.406781	4.91089	3.99351	1.99766	9.06661e-07	0.000173758	Up	0.145197	5.83355e-09	0.16346	1.8432	0.430925	0.855855	CNKSR1	connector enhancer of kinase suppressor of Ras 1 [Source:HGNC Symbol%3BAcc:HGNC:19700]	GO:0005886,GO:0005911,GO:0005938,GO:0007169,GO:0007265,GO:0007266,GO:0030674	plasma membrane|cell-cell junction|cell cortex|transmembrane receptor protein tyrosine kinase signaling pathway|Ras protein signal transduction|Rho protein signal transduction|protein binding, bridging
ENSBGRG00000005767	10.4701	0.44435	-3.9175	0.299216	-1.74074	8.94717e-05	0.00419381	Down	0.490792	0.148689	0.191685	0	0.0519824	0	SMIM31	small integral membrane protein 31 [Source:HGNC Symbol%3BAcc:HGNC:49638]
ENSBGRG00000005774	874.19	0.25939	2.82773	1.66265	0.733485	0.00468791	0.0449777	Up	6.3597	7.55961	6.81764	16.546	7.95909	14.8392	SERPING1	serpin family G member 1 [Source:HGNC Symbol%3BAcc:HGNC:1228]	GO:0004867,GO:0005615,GO:0007596,GO:0010951,GO:0042730,GO:0045916	serine-type endopeptidase inhibitor activity|extracellular space|blood coagulation|negative regulation of endopeptidase activity|fibrinolysis|negative regulation of complement activation	ko04610,ko05133	Complement and coagulation cascades|Pertussis
ENSBGRG00000005776	2420.37	0.182205	3.43016	1.5422	0.624992	0.000603225	0.0141594	Up	25.32	23.1201	24.3939	46.5731	33.9446	35.7796	MAT2A	methionine adenosyltransferase 2A [Source:HGNC Symbol%3BAcc:HGNC:6904]	GO:0004478,GO:0005524,GO:0005829,GO:0006556,GO:0006730,GO:0034214,GO:0042802,GO:0046872,GO:0048269,GO:0051291,GO:1990830	methionine adenosyltransferase activity|ATP binding|cytosol|S-adenosylmethionine biosynthetic process|one-carbon metabolic process|protein hexamerization|identical protein binding|metal ion binding|methionine adenosyltransferase complex|protein heterooligomerization|cellular response to leukemia inhibitory factor	ko00270	Cysteine and methionine metabolism
ENSBGRG00000005778	78.9022	0.337215	-2.81927	0.517381	-0.950701	0.00481332	0.0457561	Down	0.54401	0.500851	0.568495	0.0927679	0.491604	0.184629	HHLA2	HERV-H LTR-associating 2 [Source:HGNC Symbol%3BAcc:HGNC:4905]	GO:0005634,GO:0005737	nucleus|cytoplasm
ENSBGRG00000005798	890.006	0.283491	-2.40518	0.623367	-0.681846	0.0161645	0.0911188	Down	6.07378	5.77435	8.27655	2.66109	6.44656	3.8747	TTC23	tetratricopeptide repeat domain 23 [Source:HGNC Symbol%3BAcc:HGNC:25730]	GO:0003964,GO:0006310,GO:0009036,GO:0032197,GO:0032199,GO:0046872,GO:0090305	RNA-directed DNA polymerase activity|DNA recombination|type II site-specific deoxyribonuclease activity|transposition, RNA-mediated|reverse transcription involved in RNA-mediated transposition|metal ion binding|nucleic acid phosphodiester bond hydrolysis
ENSBGRG00000005800	207.065	0.263368	4.09893	2.11335	1.07953	4.15058e-05	0.00264986	Up	0.700099	0.751994	0.674346	1.82621	1.06965	1.83746	TGFBRAP1	transforming growth factor beta receptor associated protein 1 [Source:HGNC Symbol%3BAcc:HGNC:16836]	GO:0005769,GO:0006886,GO:0007165,GO:0016192,GO:0046332	early endosome|intracellular protein transport|signal transduction|vesicle-mediated transport|SMAD binding
ENSBGRG00000005801	171.478	0.328401	2.08549	1.60757	0.684878	0.0370246	0.149521	Up	2.11034	1.31875	1.54233	4.66889	1.65775	2.365	POGK	pogo transposable element derived with KRAB domain [Source:HGNC Symbol%3BAcc:HGNC:18800]	GO:0003677,GO:0005634,GO:0006355,GO:0007275	DNA binding|nucleus|regulation of transcription, DNA-templated|multicellular organism development
ENSBGRG00000005804	12.625	0.442686	2.32374	2.04017	1.02869	0.0201395	0.104315	Up	0.0692337	0.0502735	0.0316624	0.301148	0.0682721	0.165507	ADD2	adducin 2 [Source:HGNC Symbol%3BAcc:HGNC:244]	GO:0003964,GO:0006310,GO:0009036,GO:0032197,GO:0032199,GO:0046872,GO:0090305	RNA-directed DNA polymerase activity|DNA recombination|type II site-specific deoxyribonuclease activity|transposition, RNA-mediated|reverse transcription involved in RNA-mediated transposition|metal ion binding|nucleic acid phosphodiester bond hydrolysis
ENSBGRG00000005820	1057.16	0.382303	-2.80385	0.475686	-1.07192	0.00504965	0.0470761	Down	6.55914	3.73574	8.61423	1.21916	5.73607	2.25435	SMIM31	small integral membrane protein 31 [Source:HGNC Symbol%3BAcc:HGNC:49638]	GO:0005634,GO:0005737	nucleus|cytoplasm
ENSBGRG00000005829	147.16	0.279628	3.98277	2.16399	1.1137	6.81156e-05	0.00359014	Up	0.543823	0.39797	0.406522	1.35853	0.849226	1.26033	PKP2	plakophilin 2 [Source:HGNC Symbol%3BAcc:HGNC:9024]	GO:0003964,GO:0006310,GO:0009036,GO:0032197,GO:0032199,GO:0046872,GO:0090305	RNA-directed DNA polymerase activity|DNA recombination|type II site-specific deoxyribonuclease activity|transposition, RNA-mediated|reverse transcription involved in RNA-mediated transposition|metal ion binding|nucleic acid phosphodiester bond hydrolysis
ENSBGRG00000005833	78.8713	0.310715	-1.9651	0.654931	-0.610586	0.0494031	0.178214	Down	0.141641	0.24998	0.387985	0.259887	0.304707	0.188769	CCDC85A	coiled-coil domain containing 85A [Source:HGNC Symbol%3BAcc:HGNC:29400]	GO:0003964,GO:0004519,GO:0006310,GO:0046872	RNA-directed DNA polymerase activity|endonuclease activity|DNA recombination|metal ion binding
ENSBGRG00000005834	551.537	0.208677	2.95743	1.53384	0.617147	0.00310218	0.0354736	Up	1.74522	1.52629	1.19279	2.56008	2.03932	2.87621	MICAL2	microtubule associated monooxygenase%2C calponin and LIM domain containing 2 [Source:HGNC Symbol%3BAcc:HGNC:24693]	GO:0005634,GO:0005737	nucleus|cytoplasm
ENSBGRG00000005838	179.052	0.247315	-2.41403	0.661115	-0.597026	0.0157773	0.0896653	Down	2.02413	1.21727	1.45531	1.29086	1.2137	1.15604	HOOK2	hook microtubule tethering protein 2 [Source:HGNC Symbol%3BAcc:HGNC:19885]	GO:0005737,GO:0005813,GO:0005829,GO:0005874,GO:0006897,GO:0007032,GO:0007040,GO:0008017,GO:0008333,GO:0015031,GO:0030705,GO:0031122,GO:0042802,GO:0043231,GO:0045022,GO:0051959,GO:0070695	cytoplasm|centrosome|cytosol|microtubule|endocytosis|endosome organization|lysosome organization|microtubule binding|endosome to lysosome transport|protein transport|cytoskeleton-dependent intracellular transport|cytoplasmic microtubule organization|identical protein binding|intracellular membrane-bounded organelle|early endosome to late endosome transport|dynein light intermediate chain binding|…
ENSBGRG00000005839	1012.87	0.353332	-2.74698	0.510295	-0.970596	0.00601463	0.0518186	Down	23.3373	11.9542	20.2088	3.99774	15.0673	6.90503	SMIM31	small integral membrane protein 31 [Source:HGNC Symbol%3BAcc:HGNC:49638]	GO:0007283,GO:0016021,GO:0030154	spermatogenesis|integral component of membrane|cell differentiation
ENSBGRG00000005842	50.9009	0.437821	-2.12899	0.524088	-0.932119	0.0332547	0.140636	Down	0.469772	0.546914	0.751575	0	0.14006	0.407584	HTR3B	5-hydroxytryptamine receptor 3B [Source:HGNC Symbol%3BAcc:HGNC:5298]	GO:0004888,GO:0005886,GO:0005887,GO:0007165,GO:0007268,GO:0009986,GO:0022850,GO:0034220,GO:0042391,GO:0043005,GO:0045202,GO:0045211,GO:0050877,GO:1904602	transmembrane signaling receptor activity|plasma membrane|integral component of plasma membrane|signal transduction|chemical synaptic transmission|cell surface|serotonin-gated cation-selective channel activity|ion transmembrane transport|regulation of membrane potential|neuron projection|synapse|postsynaptic membrane|nervous system process|serotonin-activated cation-selective channel complex	ko05168	Herpes simplex virus 1 infection
ENSBGRG00000005843	71.0339	0.3049	2.10585	1.56057	0.642073	0.0352177	0.14489	Up	1.44793	2.01947	0.970464	2.36512	1.62384	2.41716	GAS1	growth arrest specific 1 [Source:HGNC Symbol%3BAcc:HGNC:4165]	GO:0005886,GO:0007050,GO:0008589,GO:0010955,GO:0016021,GO:0035924,GO:0042981,GO:0045165,GO:0045930,GO:0046658,GO:0048589,GO:0060628	plasma membrane|cell cycle arrest|regulation of smoothened signaling pathway|negative regulation of protein processing|integral component of membrane|cellular response to vascular endothelial growth factor stimulus|regulation of apoptotic process|cell fate commitment|negative regulation of mitotic cell cycle|anchored component of plasma membrane|developmental growth|regulation of ER to Golgi vesi…	ko04340	Hedgehog signaling pathway
ENSBGRG00000005844	83.9619	0.394932	-3.42969	0.391071	-1.3545	0.000604261	0.0141618	Down	0.738258	0.477499	0.681483	0.199208	0.83235	0.193208	RWDD1	RWD domain containing 1 [Source:HGNC Symbol%3BAcc:HGNC:20993]	GO:0005634,GO:0005737	nucleus|cytoplasm
ENSBGRG00000005845	4.59476	0.43852	1.9657	1.81755	0.861999	0.049333		Up	0.0309204	0	0.0287614	0.189246	0.124881	0.118474	RBM43	RNA binding motif protein 43 [Source:HGNC Symbol%3BAcc:HGNC:24790]	GO:0003964,GO:0006310,GO:0009036,GO:0032197,GO:0032199,GO:0046872,GO:0090305	RNA-directed DNA polymerase activity|DNA recombination|type II site-specific deoxyribonuclease activity|transposition, RNA-mediated|reverse transcription involved in RNA-mediated transposition|metal ion binding|nucleic acid phosphodiester bond hydrolysis
ENSBGRG00000005851	4527.14	0.259484	-2.97281	0.58585	-0.771397	0.00295087	0.0344076	Down	29.0743	23.852	30.8725	10.2969	21.1837	18.5912	HIPK1	homeodomain interacting protein kinase 1 [Source:HGNC Symbol%3BAcc:HGNC:19006]	GO:0001654,GO:0004674,GO:0005524,GO:0005634,GO:0005654,GO:0005737,GO:0005813,GO:0005829,GO:0007224,GO:0008284,GO:0009952,GO:0010803,GO:0010842,GO:0016605,GO:0016607,GO:0030182,GO:0034333,GO:0042771,GO:0045766,GO:0048596,GO:0060059,GO:0060216,GO:0060235,GO:0061072,GO:0072577,GO:0097191,GO:1901796	eye development|protein serine/threonine kinase activity|ATP binding|nucleus|nucleoplasm|cytoplasm|centrosome|cytosol|smoothened signaling pathway|positive regulation of cell proliferation|anterior/posterior pattern specification|regulation of tumor necrosis factor-mediated signaling pathway|retina layer formation|PML body|nuclear speck|neuron differentiation|adherens junction assembly|intrinsic …	ko04218	Cellular senescence
ENSBGRG00000005853	66.5212	0.332138	3.36246	2.16865	1.1168	0.000772516	0.0165196	Up	0.630615	0.603892	0.847747	2.34615	1.36671	1.48452	NMI	N-myc and STAT interactor [Source:HGNC Symbol%3BAcc:HGNC:7854]	GO:0003964,GO:0006310,GO:0009036,GO:0032197,GO:0032199,GO:0046872,GO:0090305	RNA-directed DNA polymerase activity|DNA recombination|type II site-specific deoxyribonuclease activity|transposition, RNA-mediated|reverse transcription involved in RNA-mediated transposition|metal ion binding|nucleic acid phosphodiester bond hydrolysis
ENSBGRG00000005861	95.6778	0.310596	2.30707	1.64327	0.716567	0.0210507	0.107129	Up	0.210764	0.318373	0.373706	0.585231	0.302121	0.566771	LDLR	low density lipoprotein receptor [Source:HGNC Symbol%3BAcc:HGNC:6547]	GO:0001540,GO:0002020,GO:0005041,GO:0005509,GO:0005764,GO:0005769,GO:0005770,GO:0005771,GO:0005794,GO:0005901,GO:0005905,GO:0007616,GO:0008203,GO:0009897,GO:0009986,GO:0010628,GO:0010629,GO:0010867,GO:0010899,GO:0010986,GO:0015914,GO:0016021,GO:0016323,GO:0030169,GO:0030229,GO:0030299,GO:0034362,GO:0034383,GO:0034384,GO:0036477,GO:0042159,GO:0042632,GO:0042802,GO:0043235,GO:0045177,GO:0045807,GO:…	amyloid-beta binding|protease binding|low-density lipoprotein particle receptor activity|calcium ion binding|lysosome|early endosome|late endosome|multivesicular body|Golgi apparatus|caveola|clathrin-coated pit|long-term memory|cholesterol metabolic process|external side of plasma membrane|cell surface|positive regulation of gene expression|negative regulation of gene expression|positive regulati…	ko04144,ko04913,ko04925,ko04927,ko04934,ko04976,ko04979,ko05145,ko05160	Endocytosis|Ovarian steroidogenesis|Aldosterone synthesis and secretion|Cortisol synthesis and secretion|Cushing syndrome|Bile secretion|Cholesterol metabolism|Toxoplasmosis|Hepatitis C
ENSBGRG00000005869	42.5627	0.350984	-2.97341	0.485109	-1.04362	0.00294508	0.0344076	Down	0.584613	0.861373	0.424958	0.219309	0.338342	0.256365	FMO3	flavin containing dimethylaniline monoxygenase 3 [Source:HGNC Symbol%3BAcc:HGNC:3771]	GO:0004497,GO:0004499,GO:0005789,GO:0016021,GO:0031090,GO:0034899,GO:0050660,GO:0050661	monooxygenase activity|N,N-dimethylaniline monooxygenase activity|endoplasmic reticulum membrane|integral component of membrane|organelle membrane|trimethylamine monooxygenase activity|flavin adenine dinucleotide binding|NADP binding
ENSBGRG00000005878	26.9779	0.408571	-2.53727	0.487456	-1.03665	0.0111721	0.0731452	Down	0.235686	0.187114	0.327174	0.0660684	0.144118	0.0376303	RSPH4A	radial spoke head component 4A [Source:HGNC Symbol%3BAcc:HGNC:21558]	GO:0001534,GO:0003341,GO:0005634,GO:0005654,GO:0005730,GO:0005930,GO:0031514,GO:0035082	radial spoke|cilium movement|nucleus|nucleoplasm|nucleolus|axoneme|motile cilium|axoneme assembly
ENSBGRG00000005879	1088.51	0.249651	-2.71094	0.625556	-0.67679	0.00670927	0.0552157	Down	11.5253	13.3297	11.3865	4.55391	9.13979	7.66215	PLD4	phospholipase D family member 4 [Source:HGNC Symbol%3BAcc:HGNC:23792]	GO:0005622,GO:0030276,GO:0046907	intracellular|clathrin binding|intracellular transport
ENSBGRG00000005882	127.752	0.336076	2.58604	1.82653	0.869104	0.00970868	0.0672598	Up	1.74784	1.24542	0.790676	3.83725	1.75982	1.63342	FSTL3	follistatin like 3 [Source:HGNC Symbol%3BAcc:HGNC:3973]	GO:0001503,GO:0001968,GO:0002244,GO:0005615,GO:0005654,GO:0022409,GO:0030514,GO:0032926,GO:0045671,GO:0045944,GO:0048185	ossification|fibronectin binding|hematopoietic progenitor cell differentiation|extracellular space|nucleoplasm|positive regulation of cell-cell adhesion|negative regulation of BMP signaling pathway|negative regulation of activin receptor signaling pathway|negative regulation of osteoclast differentiation|positive regulation of transcription by RNA polymerase II|activin binding
ENSBGRG00000005883	58.9303	0.406197	-2.44767	0.502001	-0.994237	0.0143783	0.084703	Down	0.629764	1.43402	0.979932	0.582504	0.189453	0.497436	LPL	lipoprotein lipase [Source:HGNC Symbol%3BAcc:HGNC:6677]	GO:0004465,GO:0005102,GO:0005615,GO:0005886,GO:0006633,GO:0008201,GO:0009617,GO:0009749,GO:0009986,GO:0010744,GO:0010886,GO:0010890,GO:0019432,GO:0019433,GO:0031225,GO:0034185,GO:0034361,GO:0034372,GO:0042627,GO:0042632,GO:0055096,GO:0070328,GO:0090197	lipoprotein lipase activity|signaling receptor binding|extracellular space|plasma membrane|fatty acid biosynthetic process|heparin binding|response to bacterium|response to glucose|cell surface|positive regulation of macrophage derived foam cell differentiation|positive regulation of cholesterol storage|positive regulation of sequestering of triglyceride|triglyceride biosynthetic process|triglyce…
ENSBGRG00000005906	210.198	0.282127	2.24188	1.55024	0.632495	0.0249692	0.118841	Up	1.08559	1.15365	1.1668	2.95934	1.26887	1.95331	COQ8A	coenzyme Q8A [Source:HGNC Symbol%3BAcc:HGNC:16812]	GO:0005524,GO:0005739,GO:0006468,GO:0006744,GO:0016021,GO:0016301,GO:0016310,GO:0031314,GO:0043531	ATP binding|mitochondrion|protein phosphorylation|ubiquinone biosynthetic process|integral component of membrane|kinase activity|phosphorylation|extrinsic component of mitochondrial inner membrane|ADP binding
ENSBGRG00000005910	962.01	0.293496	-2.05082	0.658883	-0.601906	0.0402848	0.157442	Down	10.1372	10.0348	11.6417	3.56694	8.86435	8.71209	ENTPD5	ectonucleoside triphosphate diphosphohydrolase 5 (inactive) [Source:HGNC Symbol%3BAcc:HGNC:3367]	GO:0004382,GO:0005576,GO:0005783,GO:0006487,GO:0008283,GO:0014066,GO:0045134,GO:0045821,GO:0046034,GO:0051084	guanosine-diphosphatase activity|extracellular region|endoplasmic reticulum|protein N-linked glycosylation|cell proliferation|regulation of phosphatidylinositol 3-kinase signaling|uridine-diphosphatase activity|positive regulation of glycolytic process|ATP metabolic process|'de novo' posttranslational protein folding
ENSBGRG00000005926	4117.19	0.310234	3.61446	2.17547	1.12133	0.000300972	0.00920548	Up	12.1347	14.26	11.9479	51.6947	16.3292	28.036	ARMH4	armadillo like helical domain containing 4 [Source:HGNC Symbol%3BAcc:HGNC:19846]	GO:0016021	integral component of membrane
ENSBGRG00000005929	147.485	0.295871	-3.72588	0.465748	-1.10238	0.000194637	0.00703295	Down	8.75901	8.22925	10.0158	4.48527	5.55357	3.39747	YPEL4	yippee like 4 [Source:HGNC Symbol%3BAcc:HGNC:18328]	GO:0005730,GO:0046872	nucleolus|metal ion binding
ENSBGRG00000005939	405.877	0.230572	3.1157	1.64535	0.718392	0.00183511	0.026715	Up	3.59691	3.59344	2.43719	7.50872	4.79661	5.84641	ANKLE2	ankyrin repeat and LEM domain containing 2 [Source:HGNC Symbol%3BAcc:HGNC:29101]	GO:0004722,GO:0005096,GO:0005739,GO:0005741,GO:0016021,GO:0016236,GO:0016791,GO:0044877,GO:0070266,GO:0120163	protein serine/threonine phosphatase activity|GTPase activator activity|mitochondrion|mitochondrial outer membrane|integral component of membrane|macroautophagy|phosphatase activity|protein-containing complex binding|necroptotic process|negative regulation of cold-induced thermogenesis	ko04137,ko04217,ko04668	Mitophagy - animal|Necroptosis|TNF signaling pathway
ENSBGRG00000005943	306.788	0.247338	-2.5259	0.648532	-0.62475	0.0115403	0.0742177	Down	1.83764	1.4236	1.56505	0.765156	1.11483	1.35036	CAPN13	calpain 13 [Source:HGNC Symbol%3BAcc:HGNC:16663]	GO:0003964,GO:0006310,GO:0009036,GO:0032197,GO:0032199,GO:0046872,GO:0090305	RNA-directed DNA polymerase activity|DNA recombination|type II site-specific deoxyribonuclease activity|transposition, RNA-mediated|reverse transcription involved in RNA-mediated transposition|metal ion binding|nucleic acid phosphodiester bond hydrolysis
ENSBGRG00000005947	95.707	0.337301	-3.89299	0.402452	-1.31311	9.90156e-05	0.00450179	Down	2.3323	1.36756	1.6383	0.324066	0.982988	0.631824	GDF6	growth differentiation factor 6 [Source:HGNC Symbol%3BAcc:HGNC:4221]	GO:0005125,GO:0005160,GO:0005615,GO:0006915,GO:0008083,GO:0010862,GO:0030509,GO:0032332,GO:0032924,GO:0042803,GO:0042981,GO:0043408,GO:0045444,GO:0045666,GO:0045893,GO:0048468,GO:0060389,GO:0060395,GO:1900745	cytokine activity|transforming growth factor beta receptor binding|extracellular space|apoptotic process|growth factor activity|positive regulation of pathway-restricted SMAD protein phosphorylation|BMP signaling pathway|positive regulation of chondrocyte differentiation|activin receptor signaling pathway|protein homodimerization activity|regulation of apoptotic process|regulation of MAPK cascade…	ko04060,ko04350,ko04390	Cytokine-cytokine receptor interaction|TGF-beta signaling pathway|Hippo signaling pathway
ENSBGRG00000005976	479.571	0.319739	-2.15543	0.620208	-0.689175	0.0311281	0.134844	Down	6.56589	4.61119	7.44369	1.98354	5.47678	3.16925	CPA5	carboxypeptidase A5 [Source:HGNC Symbol%3BAcc:HGNC:15722]	GO:0004181,GO:0005576,GO:0008270	metallocarboxypeptidase activity|extracellular region|zinc ion binding
ENSBGRG00000005983	10.4638	0.443213	-2.24531	0.501683	-0.995152	0.0247481	0.118198	Down	0.286941	0.0421139	0.22098	0.0884146	0	0.0209991	CATSPER4	cation channel sperm associated 4 [Source:HGNC Symbol%3BAcc:HGNC:23220]
ENSBGRG00000006004	41.1087	0.333234	-2.45639	0.56701	-0.818554	0.014034	0.0835906	Down	1.98206	1.36046	1.40202	0.285093	0.806692	0.515031	PTRH1	peptidyl-tRNA hydrolase 1 homolog [Source:HGNC Symbol%3BAcc:HGNC:27039]	GO:0003723,GO:0004045	RNA binding|aminoacyl-tRNA hydrolase activity
ENSBGRG00000006010	61.6575	0.304203	-2.00005	0.655914	-0.608422	0.0454944	0.169509	Down	0.554915	0.941909	0.75427	0.421299	0.370096	0.551357	ATG16L2	autophagy related 16 like 2 [Source:HGNC Symbol%3BAcc:HGNC:25464]	GO:0000045,GO:0000421,GO:0005654,GO:0015031,GO:0039689	autophagosome assembly|autophagosome membrane|nucleoplasm|protein transport|negative stranded viral RNA replication	ko04140	Autophagy - animal
ENSBGRG00000006023	58.8286	0.376718	3.98903	2.83381	1.50274	6.63435e-05	0.00353676	Up	0.638924	0.667773	0.577081	3.58409	1.18232	1.80772	FHL2	four and a half LIM domains 2 [Source:HGNC Symbol%3BAcc:HGNC:3703]	GO:0000122,GO:0001649,GO:0005634,GO:0008134,GO:0009725,GO:0030018,GO:0042802,GO:0043066,GO:0046872,GO:0055014,GO:0055015,GO:0060347,GO:0070885	negative regulation of transcription by RNA polymerase II|osteoblast differentiation|nucleus|transcription factor binding|response to hormone|Z disc|identical protein binding|negative regulation of apoptotic process|metal ion binding|atrial cardiac muscle cell development|ventricular cardiac muscle cell development|heart trabecula formation|negative regulation of calcineurin-NFAT signaling cascade
ENSBGRG00000006041	37.8124	0.338741	3.39096	2.21707	1.14866	0.000696484	0.0156451	Up	0.274282	0.22373	0.14173	0.430985	0.418053	0.366611	SYT10	synaptotagmin 10 [Source:HGNC Symbol%3BAcc:HGNC:19266]	GO:0003964,GO:0006310,GO:0009036,GO:0032197,GO:0032199,GO:0046872,GO:0090305	RNA-directed DNA polymerase activity|DNA recombination|type II site-specific deoxyribonuclease activity|transposition, RNA-mediated|reverse transcription involved in RNA-mediated transposition|metal ion binding|nucleic acid phosphodiester bond hydrolysis
ENSBGRG00000006052	1266.51	0.300474	-2.49642	0.594558	-0.750109	0.0125455	0.0780357	Down	11.9802	10.4745	5.18043	3.4396	6.80116	5.77201	TTC16	tetratricopeptide repeat domain 16 [Source:HGNC Symbol%3BAcc:HGNC:26536]			ko05168	Herpes simplex virus 1 infection
ENSBGRG00000006053	34.1516	0.415361	3.06532	2.417	1.27322	0.00217436	0.0290895	Up	0.24839	0.238534	0.301379	2.75613	0.643597	0.9299	CSNK1D	casein kinase 1 delta [Source:HGNC Symbol%3BAcc:HGNC:2452]	GO:0002250,GO:0005886,GO:0006955,GO:0007169,GO:0016020,GO:0016021,GO:0038023,GO:0042110	adaptive immune response|plasma membrane|immune response|transmembrane receptor protein tyrosine kinase signaling pathway|membrane|integral component of membrane|signaling receptor activity|T cell activation	ko04640	Hematopoietic cell lineage
ENSBGRG00000006081	87.4648	0.354912	2.30022	1.76098	0.816376	0.0214356	0.108431	Up	1.06756	0.713352	1.11862	3.57163	1.1539	1.54086	RASSF2	Ras association domain family member 2 [Source:HGNC Symbol%3BAcc:HGNC:9883]			ko04742	Taste transduction
ENSBGRG00000006091	50.5906	0.343443	2.29577	1.72724	0.788467	0.021689	0.109021	Up	0.428399	0.672256	0.433749	1.53753	0.626087	1.03983	SNX7	sorting nexin 7 [Source:HGNC Symbol%3BAcc:HGNC:14971]	GO:0003964,GO:0006310,GO:0009036,GO:0032197,GO:0032199,GO:0046872,GO:0090305	RNA-directed DNA polymerase activity|DNA recombination|type II site-specific deoxyribonuclease activity|transposition, RNA-mediated|reverse transcription involved in RNA-mediated transposition|metal ion binding|nucleic acid phosphodiester bond hydrolysis
ENSBGRG00000006104	4175.6	0.205707	2.90868	1.51397	0.598338	0.00362953	0.0389448	Up	21.6235	23.6829	21.0223	42.3728	26.8818	35.9508	TP53INP1	tumor protein p53 inducible nuclear protein 1 [Source:HGNC Symbol%3BAcc:HGNC:18022]
ENSBGRG00000006119	436.894	0.266962	-2.23142	0.661722	-0.595704	0.0256532	0.120655	Down	1.22708	0.85813	0.736263	0.577909	0.714235	1.36723	MAP2	microtubule associated protein 2 [Source:HGNC Symbol%3BAcc:HGNC:6839]	GO:0005212	structural constituent of eye lens
ENSBGRG00000006123	2931.06	0.301454	-2.52665	0.589814	-0.761667	0.0115158	0.0741845	Down	60.7617	60.472	71.2169	19.0741	53.4832	35.1434	ATG16L2	autophagy related 16 like 2 [Source:HGNC Symbol%3BAcc:HGNC:25464]	GO:0005829,GO:0005902,GO:0006656,GO:0008289,GO:0015914,GO:0016020,GO:0031514,GO:0032782,GO:0035360,GO:0046581	cytosol|microvillus|phosphatidylcholine biosynthetic process|lipid binding|phospholipid transport|membrane|motile cilium|bile acid secretion|positive regulation of peroxisome proliferator activated receptor signaling pathway|intercellular canaliculus
ENSBGRG00000006128	205.151	0.296615	3.58129	2.08821	1.06227	0.000341895	0.00995441	Up	0.501694	0.56195	0.339662	2.3908	1.0292	0.785432	ALAD	aminolevulinate dehydratase [Source:HGNC Symbol%3BAcc:HGNC:395]	GO:0004655,GO:0005829,GO:0006782,GO:0006783,GO:0008270,GO:0042802,GO:0051260,GO:0071353,GO:1901799	porphobilinogen synthase activity|cytosol|protoporphyrinogen IX biosynthetic process|heme biosynthetic process|zinc ion binding|identical protein binding|protein homooligomerization|cellular response to interleukin-4|negative regulation of proteasomal protein catabolic process	ko00860	Porphyrin and chlorophyll metabolism
ENSBGRG00000006136	33.2759	0.392035	2.27558	1.85588	0.892106	0.0228713	0.112566	Up	0.298401	0.853258	1.64846	3.39848	0.58482	2.3141	LBH	LBH regulator of WNT signaling pathway [Source:HGNC Symbol%3BAcc:HGNC:29532]	GO:0005634,GO:0005737,GO:0033147,GO:0045893,GO:0060644,GO:1904674,GO:1904677,GO:2000103,GO:2000737	nucleus|cytoplasm|negative regulation of intracellular estrogen receptor signaling pathway|positive regulation of transcription, DNA-templated|mammary gland epithelial cell differentiation|positive regulation of somatic stem cell population maintenance|positive regulation of somatic stem cell division|positive regulation of mammary stem cell proliferation|negative regulation of stem cell differen…	ko04742	Taste transduction
ENSBGRG00000006137	2372.86	0.284661	-2.47065	0.614167	-0.703298	0.0134868	0.0814477	Down	17.264	15.3825	16.5924	4.40178	11.645	10.7508	UBXN11	UBX domain protein 11 [Source:HGNC Symbol%3BAcc:HGNC:30600]	GO:0005737,GO:0005856,GO:0043130,GO:0043161	cytoplasm|cytoskeleton|ubiquitin binding|proteasome-mediated ubiquitin-dependent protein catabolic process	ko05168	Herpes simplex virus 1 infection
ENSBGRG00000006141	68.689	0.407559	-1.987	0.570454	-0.809818	0.0469228	0.172723	Down	0.366333	0.414573	0.195779	0.0706191	0.270239	0.101981	KIAA1755	KIAA1755 [Source:HGNC Symbol%3BAcc:HGNC:29372]	GO:0001530,GO:0005615,GO:0006955,GO:0016020,GO:0050829	lipopolysaccharide binding|extracellular space|immune response|membrane|defense response to Gram-negative bacterium
ENSBGRG00000006142	394.302	0.276497	-3.05721	0.556592	-0.845309	0.00223406	0.029592	Down	11.6024	8.93459	9.79683	3.97691	7.54031	4.99012	TOR2A	torsin family 2 member A [Source:HGNC Symbol%3BAcc:HGNC:11996]	GO:0005179,GO:0005524,GO:0005576	hormone activity|ATP binding|extracellular region
ENSBGRG00000006143	611.508	0.271298	-2.49852	0.625099	-0.677843	0.0124715	0.0779024	Down	0.740386	0.640462	0.675612	0.261938	0.551248	0.432318	NEB	nebulin [Source:HGNC Symbol%3BAcc:HGNC:7720]	GO:0005829,GO:0007517,GO:0007525,GO:0008307,GO:0015629,GO:0030018,GO:0030049,GO:0030832,GO:0051015,GO:0070062,GO:0071691	cytosol|muscle organ development|somatic muscle development|structural constituent of muscle|actin cytoskeleton|Z disc|muscle filament sliding|regulation of actin filament length|actin filament binding|extracellular exosome|cardiac muscle thin filament assembly
ENSBGRG00000006163	21.4865	0.389918	2.85569	2.16368	1.11348	0.00429431	0.0427174	Up	0.0811856	0.0583429	0.110284	0.265055	0.256396	0.247938	IFI35	interferon induced protein 35 [Source:HGNC Symbol%3BAcc:HGNC:5399]	GO:0005634,GO:0005829,GO:0060337	nucleus|cytosol|type I interferon signaling pathway
ENSBGRG00000006168	53.3965	0.385669	6.11903	5.13343	2.35992	9.41461e-10	5.70149e-07	Up	0.190097	0.182194	0.304435	3.14227	1.16348	2.55973	PLPPR5	phospholipid phosphatase related 5 [Source:HGNC Symbol%3BAcc:HGNC:31703]	GO:0002181,GO:0005730,GO:0005829,GO:0019221,GO:0046872	cytoplasmic translation|nucleolus|cytosol|cytokine-mediated signaling pathway|metal ion binding
ENSBGRG00000006177	719.06	0.343609	-2.14074	0.600578	-0.735576	0.0322954	0.138107	Down	5.53367	5.55208	6.01319	1.46046	5.63623	2.49723	RFX6	regulatory factor X6 [Source:HGNC Symbol%3BAcc:HGNC:21478]	GO:0000977,GO:0000978,GO:0000981,GO:0001228,GO:0003309,GO:0003310,GO:0003311,GO:0003700,GO:0005634,GO:0005730,GO:0006357,GO:0031018,GO:0035774,GO:0042593,GO:0044212,GO:0045893,GO:0045944,GO:0050796,GO:0090104	RNA polymerase II regulatory region sequence-specific DNA binding|RNA polymerase II proximal promoter sequence-specific DNA binding|DNA-binding transcription factor activity, RNA polymerase II-specific|DNA-binding transcription activator activity, RNA polymerase II-specific|type B pancreatic cell differentiation|pancreatic A cell differentiation|pancreatic D cell differentiation|DNA-binding trans…	ko04950	Maturity onset diabetes of the young
ENSBGRG00000006186	2537.73	0.248232	2.75426	1.60625	0.683695	0.00588251	0.0512227	Up	35.102	31.0993	25.7543	71.4224	35.6114	61.4538	SLC7A14	solute carrier family 7 member 14 [Source:HGNC Symbol%3BAcc:HGNC:29326]	GO:0005198,GO:0005886,GO:0005923,GO:0016021	structural molecule activity|plasma membrane|bicellular tight junction|integral component of membrane	ko04514,ko04530,ko04670,ko05130,ko05160	Cell adhesion molecules (CAMs)|Tight junction|Leukocyte transendothelial migration|Pathogenic Escherichia coli infection|Hepatitis C
ENSBGRG00000006193	38.8341	0.444094	-2.9419	0.404306	-1.30648	0.00326202	0.0367737	Down	0.198395	0.972903	0.446245	0.0302021	0.0448508	0.261707	QRFPR	pyroglutamylated RFamide peptide receptor [Source:HGNC Symbol%3BAcc:HGNC:15565]	GO:0004930,GO:0004983,GO:0005886,GO:0007186,GO:0016021	G protein-coupled receptor activity|neuropeptide Y receptor activity|plasma membrane|G protein-coupled receptor signaling pathway|integral component of membrane
ENSBGRG00000006194	63.6355	0.330074	-1.99865	0.633008	-0.659705	0.0456458	0.169879	Down	0.994634	1.19153	0.650902	0.392176	0.692412	0.70759	NECAB3	N-terminal EF-hand calcium binding protein 3 [Source:HGNC Symbol%3BAcc:HGNC:15851]
ENSBGRG00000006195	8.6681	0.441579	2.03201	1.86257	0.897293	0.0421529	0.161896	Up	0	0	0.394724	0	0	0	SIT1	signaling threshold regulating transmembrane adaptor 1 [Source:HGNC Symbol%3BAcc:HGNC:17710]	GO:0002250,GO:0005886,GO:0005887,GO:0007165,GO:0019900,GO:0042169,GO:0043029,GO:0050863,GO:0070062	adaptive immune response|plasma membrane|integral component of plasma membrane|signal transduction|kinase binding|SH2 domain binding|T cell homeostasis|regulation of T cell activation|extracellular exosome
ENSBGRG00000006198	1211.07	0.233244	2.93161	1.60634	0.683781	0.00337207	0.0374678	Up	47.8285	46.2536	53.9882	116.649	70.2705	71.0345	RPL27	ribosomal protein L27 [Source:HGNC Symbol%3BAcc:HGNC:10328]	GO:0000184,GO:0003723,GO:0003735,GO:0005634,GO:0005829,GO:0005840,GO:0005925,GO:0006364,GO:0006412,GO:0006413,GO:0006614,GO:0016020,GO:0022625,GO:0070062,GO:0098556,GO:1990904	nuclear-transcribed mRNA catabolic process, nonsense-mediated decay|RNA binding|structural constituent of ribosome|nucleus|cytosol|ribosome|focal adhesion|rRNA processing|translation|translational initiation|SRP-dependent cotranslational protein targeting to membrane|membrane|cytosolic large ribosomal subunit|extracellular exosome|cytoplasmic side of rough endoplasmic reticulum membrane|ribonucle…	ko03010	Ribosome
ENSBGRG00000006203	54.2835	0.405023	3.21744	2.46764	1.30313	0.00129342	0.0220618	Up	0.275998	0.152134	0.388928	2.1903	1.12072	0.62837	MFNG	MFNG O-fucosylpeptide 3-beta-N-acetylglucosaminyltransferase [Source:HGNC Symbol%3BAcc:HGNC:7038]	GO:0001825,GO:0002315,GO:0007389,GO:0008375,GO:0008593,GO:0030173,GO:0032092,GO:0033829,GO:0036066,GO:0045747,GO:0046872	blastocyst formation|marginal zone B cell differentiation|pattern specification process|acetylglucosaminyltransferase activity|regulation of Notch signaling pathway|integral component of Golgi membrane|positive regulation of protein binding|O-fucosylpeptide 3-beta-N-acetylglucosaminyltransferase activity|protein O-linked fucosylation|positive regulation of Notch signaling pathway|metal ion binding	ko00514,ko04330,ko05165	Other types of O-glycan biosynthesis|Notch signaling pathway|Human papillomavirus infection
ENSBGRG00000006215	78.0433	0.378271	-2.02475	0.588085	-0.765903	0.0428932	0.16329	Down	3.95819	5.83331	6.73077	0.719533	4.08728	3.55438	S100A2	S100 calcium binding protein A2 [Source:HGNC Symbol%3BAcc:HGNC:10492]	GO:0005509,GO:0042802,GO:0043542,GO:0046914	calcium ion binding|identical protein binding|endothelial cell migration|transition metal ion binding
ENSBGRG00000006225	80.7836	0.434964	5.88943	5.90398	2.56169	3.87538e-09	2.02322e-06	Up	0.249029	0.0265162	0.0508814	1.91406	0.548948	1.11005	PLPPR4	phospholipid phosphatase related 4 [Source:HGNC Symbol%3BAcc:HGNC:23496]	GO:0005886,GO:0005887,GO:0006644,GO:0007409,GO:0008195,GO:0016791,GO:0042577,GO:0046839,GO:0048839,GO:0098978,GO:0099061	plasma membrane|integral component of plasma membrane|phospholipid metabolic process|axonogenesis|phosphatidate phosphatase activity|phosphatase activity|lipid phosphatase activity|phospholipid dephosphorylation|inner ear development|glutamatergic synapse|integral component of postsynaptic density membrane
ENSBGRG00000006234	519.824	0.244627	2.77174	1.59997	0.678041	0.00557577	0.0495697	Up	4.23785	4.48813	4.22256	9.56649	5.66717	5.6557	PRDX2	peroxiredoxin 2 [Source:HGNC Symbol%3BAcc:HGNC:9353]	GO:0005829,GO:0006979,GO:0008379,GO:0019430,GO:0042744,GO:0042981,GO:0045454	cytosol|response to oxidative stress|thioredoxin peroxidase activity|removal of superoxide radicals|hydrogen peroxide catabolic process|regulation of apoptotic process|cell redox homeostasis	ko04214	Apoptosis - fly
ENSBGRG00000006246	176.6	0.231404	2.59326	1.51581	0.600091	0.00950708	0.0666463	Up	1.47392	1.6653	1.58947	2.65117	2.10685	2.6102	LTA4H	leukotriene A4 hydrolase [Source:HGNC Symbol%3BAcc:HGNC:6710]	GO:0004177,GO:0004301,GO:0004463,GO:0005634,GO:0005654,GO:0005829,GO:0008270,GO:0019370,GO:0043171,GO:0044255,GO:0044267,GO:0070006	aminopeptidase activity|epoxide hydrolase activity|leukotriene-A4 hydrolase activity|nucleus|nucleoplasm|cytosol|zinc ion binding|leukotriene biosynthetic process|peptide catabolic process|cellular lipid metabolic process|cellular protein metabolic process|metalloaminopeptidase activity	ko04742	Taste transduction
ENSBGRG00000006261	27.7472	0.408416	2.77972	2.19661	1.13528	0.0054406	0.0487689	Up	0	1.64996	3.54495	6.18922	3.75262	2.53446	CD52	CD52 molecule [Source:HGNC Symbol%3BAcc:HGNC:1804]	GO:0005886,GO:0007204,GO:0031225,GO:0097225	plasma membrane|positive regulation of cytosolic calcium ion concentration|anchored component of membrane|sperm midpiece
ENSBGRG00000006262	18.0326	0.421326	-2.19396	0.526909	-0.924375	0.028238	0.127907	Down	0.26427	0.463618	0.368197	0.269552	0.354919	0.126068	RTN4IP1	reticulon 4 interacting protein 1 [Source:HGNC Symbol%3BAcc:HGNC:18647]	GO:0003964,GO:0006310,GO:0009036,GO:0032197,GO:0032199,GO:0046872,GO:0090305	RNA-directed DNA polymerase activity|DNA recombination|type II site-specific deoxyribonuclease activity|transposition, RNA-mediated|reverse transcription involved in RNA-mediated transposition|metal ion binding|nucleic acid phosphodiester bond hydrolysis
ENSBGRG00000006263	119.879	0.278294	2.22898	1.53721	0.62031	0.0258155	0.121005	Up	2.24619	2.43516	1.82155	5.58099	2.86193	3.71342	OGFOD3	2-oxoglutarate and iron dependent oxygenase domain containing 3 [Source:HGNC Symbol%3BAcc:HGNC:26174]	GO:0005506,GO:0016020,GO:0016021,GO:0016705,GO:0031418,GO:0051213	iron ion binding|membrane|integral component of membrane|oxidoreductase activity, acting on paired donors, with incorporation or reduction of molecular oxygen|L-ascorbic acid binding|dioxygenase activity
ENSBGRG00000006275	178.419	0.309257	3.79506	2.25582	1.17365	0.000147606	0.00579038	Up	0.646195	0.585029	0.75391	2.65331	1.09111	1.69368	SEMA4F	ssemaphorin 4F [Source:HGNC Symbol%3BAcc:HGNC:10734]	GO:0001755,GO:0005615,GO:0005783,GO:0005886,GO:0005887,GO:0007267,GO:0007399,GO:0007411,GO:0016020,GO:0030215,GO:0030335,GO:0031290,GO:0038191,GO:0045211,GO:0045499,GO:0048843,GO:0050919,GO:0071526	neural crest cell migration|extracellular space|endoplasmic reticulum|plasma membrane|integral component of plasma membrane|cell-cell signaling|nervous system development|axon guidance|membrane|semaphorin receptor binding|positive regulation of cell migration|retinal ganglion cell axon guidance|neuropilin binding|postsynaptic membrane|chemorepellent activity|negative regulation of axon extension …	ko04360	Axon guidance
ENSBGRG00000006284	842.038	0.305103	-2.96391	0.534292	-0.904298	0.00303754	0.0349826	Down	26.0166	24.3015	28.9824	7.77903	20.9442	13.2618	DNAJB7	DnaJ heat shock protein family (Hsp40) member B7 [Source:HGNC Symbol%3BAcc:HGNC:24986]	GO:0051087	chaperone binding
ENSBGRG00000006287	3686.29	0.263169	-3.00121	0.578414	-0.789825	0.00268912	0.032649	Down	57.7711	48.4938	51.6368	17.3259	34.4027	37.4847	TESK1	testis associated actin remodelling kinase 1 [Source:HGNC Symbol%3BAcc:HGNC:11731]	GO:0004674,GO:0004712,GO:0004713,GO:0005524,GO:0005634,GO:0005737,GO:0005829,GO:0007283,GO:0008022,GO:0019901,GO:0030036,GO:0031410,GO:0031953,GO:0032880,GO:0046872,GO:0051496,GO:0071901	protein serine/threonine kinase activity|protein serine/threonine/tyrosine kinase activity|protein tyrosine kinase activity|ATP binding|nucleus|cytoplasm|cytosol|spermatogenesis|protein C-terminus binding|protein kinase binding|actin cytoskeleton organization|cytoplasmic vesicle|negative regulation of protein autophosphorylation|regulation of protein localization|metal ion binding|positive regula…
ENSBGRG00000006288	2700.31	0.321321	-3.27817	0.48185	-1.05334	0.00104484	0.0196263	Down	17.6041	17.9302	18.9409	4.04592	13.5003	7.91241	FBP2	fructose-bisphosphatase 2 [Source:HGNC Symbol%3BAcc:HGNC:3607]	GO:0003964,GO:0006310,GO:0009036,GO:0032197,GO:0032199,GO:0046872,GO:0090305	RNA-directed DNA polymerase activity|DNA recombination|type II site-specific deoxyribonuclease activity|transposition, RNA-mediated|reverse transcription involved in RNA-mediated transposition|metal ion binding|nucleic acid phosphodiester bond hydrolysis	ko04140,ko05200,ko05219	Autophagy - animal|Pathways in cancer|Bladder cancer
ENSBGRG00000006303	1581.2	0.317746	-2.95517	0.521596	-0.938994	0.00312497	0.0356265	Down	16.8912	17.8953	15.9147	4.1033	13.4737	7.867	CLIP4	CAP-Gly domain containing linker protein family member 4 [Source:HGNC Symbol%3BAcc:HGNC:26108]	GO:0003964,GO:0006310,GO:0009036,GO:0032197,GO:0032199,GO:0046872,GO:0090305	RNA-directed DNA polymerase activity|DNA recombination|type II site-specific deoxyribonuclease activity|transposition, RNA-mediated|reverse transcription involved in RNA-mediated transposition|metal ion binding|nucleic acid phosphodiester bond hydrolysis
ENSBGRG00000006305	3.28769	0.405637	2.27024	1.89329	0.920892	0.0231931		Up	0	0.0362986	0	0.154475	0.0763986	0.036284	FANCL	FA complementation group L [Source:HGNC Symbol%3BAcc:HGNC:20748]	GO:0003964,GO:0006310,GO:0009036,GO:0032197,GO:0032199,GO:0046872,GO:0090305	RNA-directed DNA polymerase activity|DNA recombination|type II site-specific deoxyribonuclease activity|transposition, RNA-mediated|reverse transcription involved in RNA-mediated transposition|metal ion binding|nucleic acid phosphodiester bond hydrolysis	ko05168	Herpes simplex virus 1 infection
ENSBGRG00000006310	47.1416	0.305513	-2.18296	0.629849	-0.666921	0.029039	0.129805	Down	0.828353	0.754898	0.701371	0.540886	0.491027	0.532396	ELFN2	extracellular leucine rich repeat and fibronectin type III domain containing 2 [Source:HGNC Symbol%3BAcc:HGNC:29396]	GO:0004864,GO:0005615,GO:0010923,GO:0016021,GO:0031012	protein phosphatase inhibitor activity|extracellular space|negative regulation of phosphatase activity|integral component of membrane|extracellular matrix
ENSBGRG00000006314	742.226	0.37223	-2.28815	0.554124	-0.851719	0.0221287	0.110354	Down	40.379	40.7719	37.4888	9.22933	28.7186	21.8982	C20orf144	chromosome 20 open reading frame 144 [Source:HGNC Symbol%3BAcc:HGNC:16137]
ENSBGRG00000006323	1630.52	0.311815	-2.92596	0.531316	-0.912358	0.00343399	0.0379045	Down	34.6692	27.4408	31.7241	7.86105	24.31	15.1459	FLT4	fms related tyrosine kinase 4 [Source:HGNC Symbol%3BAcc:HGNC:3767]
ENSBGRG00000006328	1319.45	0.262265	-2.66608	0.615905	-0.69922	0.00767413	0.0590961	Down	5.16847	4.28153	5.11056	2.05867	4.33339	2.98045	CLIP1	CAP-Gly domain containing linker protein 1 [Source:HGNC Symbol%3BAcc:HGNC:10461]	GO:0001726,GO:0005881,GO:0008017,GO:0030659,GO:0035371,GO:0042803,GO:0046872,GO:0051010,GO:1900006	ruffle|cytoplasmic microtubule|microtubule binding|cytoplasmic vesicle membrane|microtubule plus-end|protein homodimerization activity|metal ion binding|microtubule plus-end binding|positive regulation of dendrite development
ENSBGRG00000006339	2281.4	0.297425	-2.98019	0.540968	-0.886386	0.00288065	0.0340621	Down	58.9932	53.0639	54.6563	14.3898	37.0323	30.0013	ARRDC4	arrestin domain containing 4 [Source:HGNC Symbol%3BAcc:HGNC:28087]	GO:0005768,GO:0005769,GO:0005886,GO:0015031,GO:0016567,GO:0051443,GO:0140112,GO:1903561,GO:1990756	endosome|early endosome|plasma membrane|protein transport|protein ubiquitination|positive regulation of ubiquitin-protein transferase activity|extracellular vesicle biogenesis|extracellular vesicle|protein binding, bridging involved in substrate recognition for ubiquitination
ENSBGRG00000006360	114.433	0.256098	2.96631	1.6931	0.759667	0.00301392	0.0348592	Up	1.54516	1.46969	1.32813	3.10527	2.11968	2.19192	FASTK	Fas activated serine/threonine kinase [Source:HGNC Symbol%3BAcc:HGNC:24676]	GO:0000060,GO:0003924,GO:0005096,GO:0005525,GO:0005634,GO:0005737,GO:0007165,GO:0016020,GO:0031593,GO:0034614,GO:0043161,GO:0046872,GO:0071944	protein import into nucleus, translocation|GTPase activity|GTPase activator activity|GTP binding|nucleus|cytoplasm|signal transduction|membrane|polyubiquitin modification-dependent protein binding|cellular response to reactive oxygen species|proteasome-mediated ubiquitin-dependent protein catabolic process|metal ion binding|cell periphery
ENSBGRG00000006361	87.4127	0.295039	2.02772	1.51389	0.598257	0.0425886	0.162861	Up	0.712349	0.252242	1.12261	1.60974	1.55313	1.07398	CYBC1	cytochrome b-245 chaperone 1 [Source:HGNC Symbol%3BAcc:HGNC:28672]	GO:0005783,GO:0005789,GO:0016021,GO:0045087,GO:0045728	endoplasmic reticulum|endoplasmic reticulum membrane|integral component of membrane|innate immune response|respiratory burst after phagocytosis
ENSBGRG00000006372	126.05	0.373272	-2.08812	0.582593	-0.779439	0.0367866	0.149055	Down	0.89008	0.688668	0.581253	0.163879	0.611893	0.262188	FRRS1	ferric chelate reductase 1 [Source:HGNC Symbol%3BAcc:HGNC:27622]	GO:0016021,GO:0016491,GO:0046872	integral component of membrane|oxidoreductase activity|metal ion binding	ko05168	Herpes simplex virus 1 infection
ENSBGRG00000006397	339.916	0.305053	2.3549	1.64532	0.718371	0.0185275	0.0995055	Up	2.50751	2.711	2.90647	6.85547	2.58684	3.79218	ARRDC3	arrestin domain containing 3 [Source:HGNC Symbol%3BAcc:HGNC:29263]	GO:0001659,GO:0005764,GO:0005769,GO:0005886,GO:0031651,GO:0031699,GO:0043588,GO:0051443,GO:0060613,GO:0071878,GO:0090327,GO:0120163	temperature homeostasis|lysosome|early endosome|plasma membrane|negative regulation of heat generation|beta-3 adrenergic receptor binding|skin development|positive regulation of ubiquitin-protein transferase activity|fat pad development|negative regulation of adenylate cyclase-activating adrenergic receptor signaling pathway|negative regulation of locomotion involved in locomotory behavior|negati…
ENSBGRG00000006415	42.1756	0.392452	2.33067	1.88515	0.914676	0.0197709	0.103111	Up	0.100587	0.324696	0.152149	0.488198	0.27621	0.331939	GLI1	GLI family zinc finger 1 [Source:HGNC Symbol%3BAcc:HGNC:4317]			ko04024,ko04340,ko05200,ko05217	cAMP signaling pathway|Hedgehog signaling pathway|Pathways in cancer|Basal cell carcinoma
ENSBGRG00000006422	143.316	0.363894	-2.58661	0.520781	-0.941252	0.00969258	0.0672598	Down	23.3125	17.3906	16.5953	4.85524	14.4125	12.2342	ADIG	adipogenin [Source:HGNC Symbol%3BAcc:HGNC:28606]	GO:0005634,GO:0005737,GO:0005811,GO:0007283,GO:0016021,GO:0045600,GO:0050872,GO:0050873	nucleus|cytoplasm|lipid droplet|spermatogenesis|integral component of membrane|positive regulation of fat cell differentiation|white fat cell differentiation|brown fat cell differentiation
ENSBGRG00000006423	83.4966	0.351409	2.61301	1.8898	0.918237	0.00897477	0.0647899	Up	0.550443	0.787481	0.260877	1.42885	0.941115	1.55369	MYOC	myocilin [Source:HGNC Symbol%3BAcc:HGNC:7610]	GO:0001649,GO:0001953,GO:0005741,GO:0005743,GO:0005758,GO:0005783,GO:0005791,GO:0005794,GO:0005929,GO:0014068,GO:0014734,GO:0022011,GO:0030335,GO:0031175,GO:0031410,GO:0033268,GO:0035024,GO:0038031,GO:0038133,GO:0043408,GO:0045162,GO:0046872,GO:0051496,GO:0051497,GO:0051894,GO:0051897,GO:0051901,GO:0060348,GO:0062023,GO:0070062,GO:1900026	osteoblast differentiation|negative regulation of cell-matrix adhesion|mitochondrial outer membrane|mitochondrial inner membrane|mitochondrial intermembrane space|endoplasmic reticulum|rough endoplasmic reticulum|Golgi apparatus|cilium|positive regulation of phosphatidylinositol 3-kinase signaling|skeletal muscle hypertrophy|myelination in peripheral nervous system|positive regulation of cell mig…
ENSBGRG00000006432	242.408	0.329977	3.39652	2.17464	1.12077	0.000682484	0.0154683	Up	2.05555	1.61049	2.02901	8.01878	2.68694	3.69113	ISOC1	isochorismatase domain containing 1 [Source:HGNC Symbol%3BAcc:HGNC:24254]	GO:0003824,GO:0005737	catalytic activity|cytoplasm
ENSBGRG00000006433	35.3111	0.396352	-2.49566	0.503771	-0.989159	0.0125724	0.0780641	Down	0.55362	0.241112	0.36599	0.0756004	0.320063	0.0475027	BMPER	BMP binding endothelial regulator [Source:HGNC Symbol%3BAcc:HGNC:24154]	GO:0003964,GO:0006310,GO:0009036,GO:0032197,GO:0032199,GO:0046872,GO:0090305	RNA-directed DNA polymerase activity|DNA recombination|type II site-specific deoxyribonuclease activity|transposition, RNA-mediated|reverse transcription involved in RNA-mediated transposition|metal ion binding|nucleic acid phosphodiester bond hydrolysis
ENSBGRG00000006439	318.235	0.318357	-2.81238	0.53762	-0.895342	0.00491759	0.0462854	Down	8.04473	5.3958	7.23443	2.29129	5.37097	3.69441	MTRES1	mitochondrial transcription rescue factor 1 [Source:HGNC Symbol%3BAcc:HGNC:17971]	GO:0005739	mitochondrion
ENSBGRG00000006441	32.6795	0.402056	3.41383	2.58928	1.37255	0.000640573	0.014784	Up	0.100848	0	0.364797	1.86135	0.883022	1.20715	RAC2	Rac family small GTPase 2 [Source:HGNC Symbol%3BAcc:HGNC:9802]			ko04742	Taste transduction
ENSBGRG00000006472	27.4133	0.397616	2.23474	1.85134	0.888569	0.0254344	0.120074	Up	0.0935397	0.0555687	0.0429151	0.186681	0.12734	0.0894934	NR2F2	nuclear receptor subfamily 2 group F member 2 [Source:HGNC Symbol%3BAcc:HGNC:7976]			ko04742	Taste transduction
ENSBGRG00000006479	109.644	0.401686	-2.86902	0.449863	-1.15244	0.00411748	0.0416424	Down	0.316283	0.25274	0.340913	0.0276072	0.153726	0.149067	ROS1	ROS proto-oncogene 1%2C receptor tyrosine kinase [Source:HGNC Symbol%3BAcc:HGNC:10261]	GO:0001558,GO:0002066,GO:0004713,GO:0004714,GO:0004888,GO:0005524,GO:0005737,GO:0005887,GO:0006468,GO:0007169,GO:0007283,GO:0008283,GO:0009968,GO:0009986,GO:0010629,GO:0010966,GO:0016020,GO:0019903,GO:0023014,GO:0030154,GO:0032006,GO:0038083,GO:0043066,GO:0043235,GO:0048471,GO:0070372,GO:0070374	regulation of cell growth|columnar/cuboidal epithelial cell development|protein tyrosine kinase activity|transmembrane receptor protein tyrosine kinase activity|transmembrane signaling receptor activity|ATP binding|cytoplasm|integral component of plasma membrane|protein phosphorylation|transmembrane receptor protein tyrosine kinase signaling pathway|spermatogenesis|cell proliferation|negative reg…
ENSBGRG00000006484	46.4293	0.331348	2.58329	1.80997	0.855968	0.00978632	0.0673783	Up	0.202421	0.374709	0.278351	0.575042	0.337693	0.698762	ZNF341	zinc finger protein 341 [Source:HGNC Symbol%3BAcc:HGNC:15992]	GO:0000981,GO:0003677,GO:0003700,GO:0005634,GO:0006355,GO:0046872	DNA-binding transcription factor activity, RNA polymerase II-specific|DNA binding|DNA-binding transcription factor activity|nucleus|regulation of transcription, DNA-templated|metal ion binding
ENSBGRG00000006487	587.21	0.328656	-2.34918	0.585576	-0.772071	0.0188148	0.100399	Down	18.2055	16.759	18.6614	5.00905	16.7448	8.86833	SSMEM1	serine rich single-pass membrane protein 1 [Source:HGNC Symbol%3BAcc:HGNC:29580]	GO:0016021	integral component of membrane
ENSBGRG00000006515	1837.99	0.292328	-2.50007	0.602553	-0.73084	0.012417	0.0777476	Down	9.55321	7.77711	9.78979	3.48439	7.59972	5.31874	STPG1	sperm tail PG-rich repeat containing 1 [Source:HGNC Symbol%3BAcc:HGNC:28070]	GO:0005634,GO:0005739,GO:0043065,GO:0090073,GO:1902110	nucleus|mitochondrion|positive regulation of apoptotic process|positive regulation of protein homodimerization activity|positive regulation of mitochondrial membrane permeability involved in apoptotic process
ENSBGRG00000006527	23.4036	0.410532	-2.27186	0.523888	-0.93267	0.023095	0.113341	Down	0.0492404	0.0312987	0.24032	0.032869	0.11353	0.0468457	AHCTF1	AT-hook containing transcription factor 1 [Source:HGNC Symbol%3BAcc:HGNC:24618]	GO:0003964,GO:0004519,GO:0006310,GO:0046872	RNA-directed DNA polymerase activity|endonuclease activity|DNA recombination|metal ion binding
ENSBGRG00000006535	10.1558	0.44329	3.02578	2.53379	1.3413	0.00247991	0.0312362	Up	0	0.0291955	0	0	0.0301714	0	NR2F2	nuclear receptor subfamily 2 group F member 2 [Source:HGNC Symbol%3BAcc:HGNC:7976]	GO:0003735,GO:0005840,GO:0005844,GO:0006412,GO:0007275,GO:0008284,GO:0019843,GO:0022627,GO:0036464,GO:0045202,GO:0045727,GO:1990904	structural constituent of ribosome|ribosome|polysome|translation|multicellular organism development|positive regulation of cell proliferation|rRNA binding|cytosolic small ribosomal subunit|cytoplasmic ribonucleoprotein granule|synapse|positive regulation of translation|ribonucleoprotein complex	ko03010	Ribosome
ENSBGRG00000006538	385.115	0.296671	-2.36837	0.614451	-0.702629	0.0178664	0.0972664	Down	25.5913	24.7893	28.9742	7.03741	23.1417	16.6987	C9orf116	chromosome 9 open reading frame 116 [Source:HGNC Symbol%3BAcc:HGNC:28435]	GO:0005634,GO:0006974,GO:0007368,GO:0010468,GO:0071494	nucleus|cellular response to DNA damage stimulus|determination of left/right symmetry|regulation of gene expression|cellular response to UV-C
ENSBGRG00000006540	190.436	0.270489	3.33918	1.87023	0.903213	0.00084025	0.0171447	Up	0.947276	0.914874	0.899975	2.77748	1.32917	1.57609	FNBP1	formin binding protein 1 [Source:HGNC Symbol%3BAcc:HGNC:17069]
ENSBGRG00000006544	239.684	0.265906	2.3417	1.53972	0.622672	0.0191961	0.101654	Up	2.9812	4.51797	3.87868	8.15505	4.9574	5.43931	ZFP36L1	ZFP36 ring finger protein like 1 [Source:HGNC Symbol%3BAcc:HGNC:1107]	GO:0000165,GO:0000288,GO:0000932,GO:0001570,GO:0003342,GO:0003677,GO:0003729,GO:0003730,GO:0005634,GO:0005737,GO:0005829,GO:0006397,GO:0006402,GO:0006417,GO:0006915,GO:0007507,GO:0008283,GO:0009611,GO:0010468,GO:0010837,GO:0014065,GO:0017091,GO:0021915,GO:0031086,GO:0031440,GO:0032869,GO:0033077,GO:0035264,GO:0035925,GO:0038066,GO:0043488,GO:0043491,GO:0044344,GO:0045577,GO:0045600,GO:0045616,GO:…	MAPK cascade|nuclear-transcribed mRNA catabolic process, deadenylation-dependent decay|P-body|vasculogenesis|proepicardium development|DNA binding|mRNA binding|mRNA 3'-UTR binding|nucleus|cytoplasm|cytosol|mRNA processing|mRNA catabolic process|regulation of translation|apoptotic process|heart development|cell proliferation|response to wounding|regulation of gene expression|regulation of keratino…	ko04218	Cellular senescence
ENSBGRG00000006547	342.135	0.243196	3.07604	1.67956	0.748083	0.00209767	0.0285697	Up	1.71848	1.76269	2.01402	4.11303	2.49833	3.2887	FASTKD1	FAST kinase domains 1 [Source:HGNC Symbol%3BAcc:HGNC:26150]	GO:0000959,GO:0003723,GO:0004672,GO:0005739,GO:0044528,GO:0045333	mitochondrial RNA metabolic process|RNA binding|protein kinase activity|mitochondrion|regulation of mitochondrial mRNA stability|cellular respiration
ENSBGRG00000006554	957.045	0.214622	-2.9594	0.643872	-0.635153	0.00308235	0.0353001	Down	5.48558	6.05599	7.64319	4.02198	5.25533	4.32863	DIAPH3	diaphanous related formin 3 [Source:HGNC Symbol%3BAcc:HGNC:15480]	GO:0005634,GO:0005737	nucleus|cytoplasm
[truncated: 2,538 more rows]
