# Supplementary material for: Characterization of N6-Methyladenosine in Domesticated Yak Testes Before and After Sexual Maturity
Source: Front Cell Dev Biol. 2021 Nov 11;9:755670. doi: 10.3389/fcell.2021.755670 (PMC8632223; doi:10.3389/fcell.2021.755670)
Supplement: Supplementary file 5 [file Table4.XLSX]

## Sheet: Supplementary table S3. Statist
Supplementary table S3. Statistical results of methylation peak detection
Sample Name	Y	M
Number of Peaks	10042	11763
Total Length of Peaks(bp)	43539198	52949762
Average Length of Peaks(bp)	4335.71	4501.38
Median Length of Peaks(bp)	699	724
Percentage of Genome(%)	1.54	1.87
