# Supplementary material for: Characterization of N6-Methyladenosine in Domesticated Yak Testes Before and After Sexual Maturity
Source: Front Cell Dev Biol. 2021 Nov 11;9:755670. doi: 10.3389/fcell.2021.755670 (PMC8632223; doi:10.3389/fcell.2021.755670)
Supplement: Supplementary file 6 [file Table5.XLSX]

## Sheet: Y-vs-M_stat
Table S5. The m6A peak number on each gene
Gene name	Peak number	Chromosome
FREM2	6	15
MACF1	5	3
ZFHX3	5	20
SLC26A11	5	19
CASP8AP2	5	10
KIAA0232	4	6
SYNE2	4	11
ENSBGRG00000014596	4	15
SH3BP4	4	3
TRANK1	4	22
PCDHGA4	4	8
FAM20C	4	26
PHLDB2	3	1
ENSBGRG00000001065	3	2
SOGA1	3	12
CHSY1	3	17
ARAP2	3	6
ENSBGRG00000005570	3	18
ZNF618	3	7
HTT	3	6
DMXL2	3	11
PBRM1	3	22
KDM6A	3	X
AHDC1	3	2
CNOT1	3	20
ARFGAP3	3	5
RAI1	3	19
ENSBGRG00000013929	3	20
HAUS3	3	6
TNRC18	3	26
ENSBGRG00000018532	3	16
ZFP36L2	3	9
ZNF292	3	10
IGF2R	3	10
CHD9	3	20
PSD	3	25
ENSBGRG00000026355	3	X
TIAM1	2	1
VANGL2	2	3
MGAT5	2	2
ENSBGRG00000000599	2	7
SLC37A3	2	4
RFX2	2	8
CDC42EP1	2	5
FGD6	2	5
RANBP3	2	8
ENSBGRG00000001055	2	8
DHH	2	5
ENSBGRG00000001454	2	8
SCARA3	2	7
TROAP	2	5
UBN2	2	4
CERK	2	5
TMEM168	2	4
ENSBGRG00000002067	2	5
ZGRF1	2	6
LRRC58	2	1
ENSBGRG00000002717	2	8
POLQ	2	1
ZYG11B	2	3
ECPAS	2	7
KANK1	2	7
EIF4G1	2	1
RMI1	2	7
MAML1	2	8
IRS2	2	15
PGM2	2	6
LRRC45	2	19
LRIG2	2	3
USP53	2	6
ENSBGRG00000004970	2	13
C14orf180	2	17
PNPLA8	2	4
SENP6	2	10
ILDR2	2	3
LZTS1	2	7
ZCCHC8	2	16
NR2F2	2	17
SRBD1	2	9
IQCA1L	2	4
CHTF18	2	26
BIRC6	2	9
MMAA	2	16
ENSBGRG00000008078	2	9
ZBED6	2	14
KMT2C	2	4
UBQLN2	2	X
SRRM3	2	26
NAXD	2	15
UNC13B	2	7
WFIKKN2	2	19
ZNF518B	2	6
ENSBGRG00000009244	2	9
EDNRA	2	16
NCALD	2	18
FYCO1	2	22
SH3PXD2A	2	25
TET3	2	9
NEO1	2	11
TCAF1	2	4
BAZ2B	2	2
KLF13	2	17
KIAA1109	2	16
CDK12	2	19
ENSBGRG00000011753	2	X
DAB2IP	2	9
EFHC2	2	X
LRP3	2	20
N4BP1	2	20
ZFC3H1	2	5
NHSL1	2	10
NEDD9	2	24
PLCD1	2	22
ANKS3	2	26
ATM	2	13
BTBD11	2	5
TADA2A	2	19
ZNF532	2	21
ATP7B	2	15
DPYSL3	2	8
ZKSCAN7	2	22
PSAT1	2	7
ENSBGRG00000015604	2	15
ZKSCAN4	2	24
ZSCAN26	2	24
PHKA2	2	Y
ENSBGRG00000016438	2	20
ENSBGRG00000016721	2	26
TRIM62	2	2
ENSBGRG00000016829	2	11
LATS1	2	10
PWWP2A	2	8
GTF3C1	2	26
MIDEAS	2	11
ZBED8	2	8
IFIT5	2	25
MLYCD	2	20
SEMA4D	2	7
OTUD5	2	X
LYST	2	27
PAK2	2	1
MINPP1	2	25
ENSBGRG00000019521	2	20
BCL9L	2	13
SNAPC2	2	8
HMGXB3	2	8
ENSBGRG00000020704	2	16
CCDC51	2	22
ARL15	2	23
FAM181B	2	29
SLC25A29	2	17
FGD5	2	22
ENSBGRG00000021533	2	X
SMCR8	2	19
ANKRD17	2	6
ITPR3	2	24
CNNM1	2	25
PALB2	2	26
ZNF516	2	21
FAM200B	2	6
TRIB2	2	9
FLNA	2	X
FAM135B	2	18
GPR37	2	4
CAMSAP1	2	9
CCDC103	2	19
DENND4A	2	11
UBE2O	2	19
ENSBGRG00000025281	2	14
ENSBGRG00000025288	2	29
USP27X	2	X
ENKD1	2	20
NAPG	2	21
HUWE1	2	X
LCOR	2	25
ALKBH2	2	16
USP25	1	1
DONSON	1	1
PLCL2	1	1
ENSBGRG00000000256	1	2
ZNHIT6	1	3
DDAH1	1	3
ALG2	1	7
BCL10	1	3
LRP6	1	5
HENMT1	1	3
ENSBGRG00000000421	1	8
RPRD2	1	3
GDF9	1	8
TBC1D5	1	1
PLAA	1	7
SYDE2	1	3
CCDC50	1	1
USP44	1	5
BORCS5	1	5
CLCC1	1	3
WNT6	1	2
RNF20	1	7
ENSBGRG00000000725	1	4
CDKN1B	1	5
COL6A1	1	1
TAL1	1	3
KDM7A	1	4
KLHDC9	1	3
PASK	1	3
DNAH11	1	4
ATXN10	1	5
ELAPOR1	1	3
ENSBGRG00000001087	1	3
THAP5	1	4
PLCD4	1	2
ENSBGRG00000001156	1	7
PDXP	1	5
FOXE1	1	7
ENSBGRG00000001197	1	5
CELSR2	1	3
ENSBGRG00000001206	1	5
ENSBGRG00000001216	1	7
PKDREJ	1	5
ZBTB38	1	1
NRTN	1	8
ACO1	1	7
ENSBGRG00000001272	1	1
SLC25A36	1	1
HIPK2	1	4
KLHL24	1	1
JADE2	1	8
ATP10D	1	6
NFE2L3	1	4
MCF2L2	1	1
TENM2	1	8
CCDC25	1	7
GRAMD1C	1	1
HDLBP	1	3
GNAI3	1	3
RFC4	1	1
SEMA6C	1	3
ENSBGRG00000001703	1	8
ITPR2	1	5
FRMPD1	1	7
ADGRL2	1	3
PIP5K1A	1	3
BMT2	1	4
ZFYVE16	1	8
DENND4C	1	7
FXR1	1	1
TBCCD1	1	1
GLS	1	2
ZNF395	1	7
ZNF462	1	7
TGFBR3	1	3
TM7SF3	1	5
HOXA3	1	4
ENSBGRG00000002013	1	5
ZNF596	1	1
MDFIC	1	4
IGSF11	1	1
CCDC39	1	1
HMBOX1	1	7
POGZ	1	3
ARHGAP31	1	1
ENSBGRG00000002206	1	7
IGFBP5	1	2
MYORG	1	7
TIMMDC1	1	1
AP1AR	1	6
EIF3G	1	8
FBXO42	1	2
PLA2G6	1	5
DCBLD2	1	1
SNX27	1	3
MRPL4	1	8
ATP13A1	1	8
IPP	1	3
MTMR9	1	7
ENSBGRG00000002564	1	5
BCDIN3D	1	5
MELK	1	7
FSTL1	1	1
ENSBGRG00000002625	1	8
DMC1	1	5
STAT2	1	5
RACGAP1	1	5
FDFT1	1	7
JOSD1	1	5
CPVL	1	4
UTP20	1	5
RABL3	1	1
ENSBGRG00000002843	1	8
CEP290	1	5
CPT2	1	3
LIMA1	1	5
GNE	1	7
IRF1	1	8
KCNA2	1	3
KCNA3	1	3
LIAS	1	6
ENSBGRG00000003191	1	8
PTPRS	1	8
TAB1	1	5
BARD1	1	2
SP1	1	5
ACTL8	1	2
ZBTB40	1	2
DYRK1A	1	1
PLXNB2	1	5
DENND6B	1	5
LPAR1	1	7
AMMECR1L	1	2
ENSBGRG00000003552	1	5
TF	1	1
IBTK	1	10
MEIKIN	1	8
TRMT10C	1	1
CC2D1B	1	3
DYSF	1	9
SLC19A2	1	14
ENSBGRG00000003782	1	12
ENSBGRG00000003799	1	15
UBE3A	1	17
ZPR1	1	13
CREB3	1	7
ENSBGRG00000003844	1	5
SNRNP35	1	16
LACTB	1	11
TTK	1	10
ENSBGRG00000003902	1	9
LUZP1	1	2
ENSBGRG00000003931	1	17
ENAH	1	14
DSN1	1	12
LRP10	1	11
DENND5B	1	5
CEBPB	1	12
ZBTB34	1	9
SH3BP5	1	1
ENSBGRG00000004136	1	13
TSC22D1	1	15
RO60	1	14
NAB2	1	5
RIPOR3	1	12
ABHD13	1	15
EAF1	1	1
RGS2	1	14
ENSBGRG00000004428	1	8
CDK8	1	15
PFKP	1	12
ALDH1A3	1	17
METTL14	1	6
PTPN21	1	11
FBXO5	1	10
POP1	1	18
LRP1	1	5
CBLB	1	1
PDGFC	1	16
ISLR	1	17
EXOC4	1	4
CLEC14A	1	17
TNKS1BP1	1	13
PAAF1	1	13
PELI2	1	11
FUT8	1	11
LRSAM1	1	9
NUDCD1	1	18
MIER2	1	8
ACVR2A	1	2
ZNF696	1	18
LIN9	1	14
TBC1D4	1	15
LNX2	1	15
MOCS3	1	12
ENSBGRG00000005179	1	17
KAT14	1	12
ENSBGRG00000005226	1	7
ZNF133	1	12
DNM1L	1	5
ENSBGRG00000005276	1	3
ENSBGRG00000005328	1	5
PTGER3	1	3
PPP1R9B	1	19
MUL1	1	2
HOMER1	1	11
LYSMD4	1	17
TSPYL4	1	10
MBD3L1	1	16
ARHGEF17	1	13
ENSBGRG00000005532	1	10
JMY	1	11
TIGD5	1	18
ENSBGRG00000005594	1	12
CHFR	1	16
P2RY2	1	13
CFAP54	1	5
LRP2	1	2
ZBTB16	1	13
ITPKB	1	14
CRYBG1	1	10
AP4B1	1	3
LYSMD3	1	8
POGK	1	3
FOXN3	1	11
FOXG1	1	17
CDCA4	1	17
FAM83H	1	18
ZUP1	1	10
OLFML3	1	3
PALM	1	8
RIF1	1	2
TGM2	1	12
CDC42BPA	1	14
RND2	1	19
ARAP1	1	13
PRKCI	1	1
SEMA4F	1	9
CLIP1	1	16
BTBD18	1	13
MTHFD1L	1	10
FBRSL1	1	16
PPP1R26	1	9
COG5	1	4
MCTP2	1	17
IL2RB	1	5
SNIP1	1	3
TDRD3	1	15
ENSBGRG00000006611	1	7
DNM3	1	14
TRMT6	1	12
PHOSPHO2	1	2
HTRA2	1	9
KLHL23	1	2
STK33	1	13
FOSL2	1	9
CCDC38	1	5
UHRF2	1	7
TFB2M	1	14
ENSBGRG00000006815	1	12
ENSBGRG00000006818	1	13
METTL5	1	2
EP400	1	16
ENTHD1	1	5
PACS2	1	17
PLEKHG1	1	10
SIKE1	1	3
NCAM1	1	13
THBD	1	12
AJM1	1	9
PUF60	1	18
NTN4	1	5
TNRC6B	1	5
CARHSP1	1	26
MTARC2	1	14
ENSBGRG00000007174	1	10
WDR5B	1	1
ALAS1	1	22
GALNT16	1	11
SLF1	1	8
RPS6KA5	1	11
DMAP1	1	3
ENSBGRG00000007343	1	28
KLHL28	1	17
TRIM8	1	25
ZC3HC1	1	4
AKNA	1	7
ABRAXAS2	1	25
CLPB	1	13
ENSBGRG00000007617	1	18
VPS13D	1	14
CTBP2	1	25
ENSBGRG00000007677	1	Y
COA3	1	19
HECTD1	1	17
DPH2	1	3
TENM3	1	28
KLF7	1	2
LONRF1	1	28
PRRG1	1	X
PLEC	1	18
NCOA6	1	12
NIP7	1	20
ENSBGRG00000008039	1	3
MDH1B	1	2
ARID1A	1	2
DLC1	1	28
TTC27	1	9
ENSBGRG00000008278	1	Y
AHCYL2	1	4
ENSBGRG00000008360	1	25
GPR88	1	3
MLH3	1	11
SOWAHC	1	9
MCM9	1	10
SEPTIN10	1	9
ENSBGRG00000008564	1	11
MYLK	1	1
ENTPD6	1	12
METRN	1	26
PATZ1	1	16
SPG11	1	11
UROS	1	25
FAM184A	1	10
ENSBGRG00000008821	1	29
ARHGEF7	1	15
TUBB2A	1	24
CENPJ	1	15
GPATCH3	1	2
PLEKHA6	1	14
AP3M2	1	28
DHX32	1	25
BPTF	1	19
SSH1	1	16
GADD45A	1	3
FANK1	1	25
RIPK1	1	24
PLEKHA7	1	13
CDK13	1	4
CRY2	1	13
MSN	1	X
NUMA1	1	13
CAPN2	1	14
ZNF608	1	8
TBC1D22B	1	24
CSNK1G3	1	8
SMO	1	4
AP4E1	1	11
ZSCAN29	1	17
EHBP1	1	9
INHBA	1	4
LRIG3	1	5
PCNX1	1	11
IQGAP1	1	17
ENSBGRG00000009705	1	12
NR1D2	1	28
SLC16A7	1	5
ENSBGRG00000009762	1	18
TMEM217	1	24
UQCC1	1	12
DEGS1	1	14
PPP2R1B	1	13
ANKRD50	1	16
SLC25A12	1	2
TENT4B	1	20
XIAP	1	X
SPRY1	1	16
AR	1	X
FRY	1	15
FAM131B	1	4
MRPL32	1	4
ENSBGRG00000010073	1	VBZB01000091.1
PAXIP1	1	4
STN1	1	25
SMURF2	1	19
ATRN	1	12
ENSBGRG00000010189	1	X
ENSBGRG00000010193	1	13
CAVIN1	1	19
RAI14	1	23
WRNIP1	1	24
RARB	1	28
ENSBGRG00000010334	1	X
PHLDA1	1	5
SAP30L	1	8
CLSPN	1	3
MTUS1	1	28
PRR14L	1	16
TANC1	1	2
JADE3	1	X
TMEM232	1	8
ENSBGRG00000010630	1	8
ENSBGRG00000010672	1	X
DOCK6	1	8
RSPH9	1	24
HPCAL1	1	9
ENSBGRG00000010781	1	X
GTF2A1L	1	9
AMOTL1	1	13
ENSBGRG00000010887	1	19
RTF2	1	12
ENSBGRG00000010981	1	VBZB01000093.1
FZD9	1	26
GTF3C6	1	10
STAMBP	1	9
SLCO5A1	1	18
RBM10	1	X
SORL1	1	13
CDKN1A	1	24
WDR81	1	19
KIAA0319L	1	3
ZNF592	1	17
ACVR2B	1	22
KLF11	1	9
ENSBGRG00000011216	1	29
H6PD	1	14
AACS	1	16
EHMT1	1	9
ENSBGRG00000011305	1	7
ZMYM4	1	3
CDC42EP4	1	19
CSTF1	1	12
NELFB	1	9
ZNF576	1	20
MFSD4B	1	10
ENSBGRG00000011569	1	19
TCF20	1	5
KCNA4	1	13
RASD2	1	5
REV3L	1	10
SLC1A4	1	9
SORBS3	1	7
POLR2M	1	11
DHX37	1	16
SC5D	1	13
SRSF6	1	12
ZNF691	1	3
MYD88	1	22
NR3C1	1	8
ZNF423	1	20
SPTAN1	1	9
NSMF	1	9
KLHDC4	1	20
ZNF484	1	7
P3H1	1	3
OSGIN2	1	18
WARS2	1	3
ZMYM6	1	3
FAM214B	1	7
CHML	1	14
TIGAR	1	5
RRP7A	1	5
ENSBGRG00000012314	1	29
ENSBGRG00000012335	1	8
NFS1	1	12
CEBPG	1	20
BTBD17	1	19
FAM169A	1	23
SNPH	1	12
LRBA	1	16
ENSBGRG00000012454	1	12
COL4A4	1	2
STX1A	1	26
RAB11FIP3	1	26
PTPRA	1	12
SQLE	1	18
NCK2	1	9
HMGXB4	1	5
ENSBGRG00000012578	1	18
ENSBGRG00000012615	1	12
ENSBGRG00000012633	1	14
SLITRK2	1	X
ZNF572	1	18
PIGT	1	12
TMED8	1	11
OSBPL11	1	1
CASD1	1	4
OXSM	1	28
ZFP62	1	8
USP6NL	1	12
NOM1	1	4
ENSBGRG00000012824	1	X
AEN	1	17
ENSBGRG00000012933	1	12
PSD3	1	28
NCOA7	1	10
PRPF6	1	12
BSDC1	1	2
IPMK	1	25
FNIP2	1	16
ENSBGRG00000013132	1	3
ENSBGRG00000013159	1	16
CYLC1	1	X
IRS1	1	2
XKR8	1	2
POLR2E	1	8
ENSBGRG00000013234	1	3
HNF4A	1	12
DMXL1	1	8
EYA3	1	2
DNAH10	1	16
CCDC63	1	16
ZC3H12C	1	13
TICAM2	1	11
UHRF1	1	8
MROH2A	1	3
CCDC197	1	17
ENSBGRG00000013519	1	1
ACBD5	1	12
ENSBGRG00000013572	1	8
ARFGEF3	1	10
LATS2	1	15
ENSBGRG00000013651	1	16
DDX24	1	17
ACAN	1	17
PHF24	1	7
ZBTB25	1	11
GGT6	1	19
ASAP2	1	9
ENSBGRG00000013872	1	18
TRMT12	1	18
ZBTB1	1	11
FAM71B	1	8
ENSBGRG00000013932	1	7
LRRC75A	1	19
ENSBGRG00000013970	1	25
GSE1	1	20
TLE1	1	7
PNPLA7	1	9
ENSBGRG00000014047	1	1
MED12L	1	1
ENSBGRG00000014069	1	25
SOD3	1	6
PIGM	1	3
CBARP	1	8
NKX3-1	1	7
JAK1	1	3
ENSBGRG00000014207	1	22
ENSBGRG00000014208	1	29
ENSBGRG00000014276	1	26
CLCN3	1	7
ENSBGRG00000014286	1	20
ENSBGRG00000014388	1	20
ATP6V0A2	1	16
FAM160A1	1	16
MIDN	1	8
ENSBGRG00000014439	1	23
FOXO6	1	3
ENSBGRG00000014480	1	28
CCNY	1	12
DUSP14	1	19
APBB1	1	13
ZAR1L	1	15
ENSBGRG00000014536	1	20
ESYT2	1	4
C16orf96	1	26
ADD1	1	6
ENSBGRG00000014571	1	24
ZNF783	1	4
ENSBGRG00000014605	1	19
ENSBGRG00000014621	1	X
HOOK3	1	28
BRCA2	1	15
ADGRA3	1	6
ENSBGRG00000014745	1	19
SH3BP2	1	6
C6orf118	1	10
DCLK3	1	22
AGAP1	1	3
IQSEC1	1	22
GATA6	1	21
WDR20	1	17
CEP152	1	11
ENSBGRG00000015048	1	20
EDEM3	1	14
ENSBGRG00000015081	1	20
RNASEL	1	14
STK4	1	12
MEX3B	1	17
GTF3C4	1	9
ENSBGRG00000015252	1	7
PALLD	1	7
TACC1	1	28
FMNL2	1	2
ENSBGRG00000015382	1	15
KLHL8	1	6
ASPHD2	1	16
ZZEF1	1	19
LRRK2	1	5
RNF2	1	14
ENSBGRG00000015563	1	5
HFE	1	24
FAT1	1	28
FHOD3	1	21
F10	1	15
PYGO1	1	11
FAM124B	1	2
ZBTB6	1	9
ENSBGRG00000015660	1	20
RIC8B	1	5
SRRD	1	16
ENSBGRG00000015693	1	8
ENSBGRG00000015698	1	26
RBM19	1	16
RUBCN	1	1
XPNPEP1	1	25
ENSBGRG00000015777	1	28
ENSBGRG00000015791	1	20
FGFR1	1	28
PAM16	1	26
ENSBGRG00000015904	1	20
SDAD1	1	6
MGAT2	1	11
PRPF40A	1	2
ENSBGRG00000015930	1	20
DOCK5	1	7
UTP6	1	19
ATRX	1	X
ESCO1	1	21
MN1	1	16
CLIC1	1	24
ENSBGRG00000016166	1	25
ANO10	1	22
ENSBGRG00000016319	1	6
ADCY9	1	26
CCDC172	1	25
SRMS	1	12
TANC2	1	19
NSD1	1	8
QSER1	1	13
ENSBGRG00000016611	1	7
DUSP15	1	12
TAF1C	1	20
LEKR1	1	1
NFYC	1	3
ZHX1	1	18
LTBP4	1	20
CREBBP	1	26
BNC1	1	17
SRA1	1	8
ZNF12	1	26
SYNE3	1	17
ENSBGRG00000016843	1	22
OTUD7B	1	3
SLC1A5	1	20
ENSBGRG00000016869	1	28
PEX2	1	18
HRAS	1	29
TTC28	1	16
CDK6	1	4
FAM210A	1	21
HPS3	1	1
MAP3K4	1	10
ENSBGRG00000017055	1	9
ZNF329	1	20
PBX2	1	24
EFCAB7	1	3
ENSBGRG00000017233	1	21
UVRAG	1	13
GPR153	1	14
MADD	1	13
ZBTB17	1	14
ADGRG1	1	20
NUAK1	1	5
MMS19	1	25
NOTCH4	1	24
BMPR2	1	2
FAM214A	1	11
ENSBGRG00000017439	1	3
GXYLT1	1	5
PDLIM3	1	28
SPEN	1	14
POFUT1	1	12
ENSBGRG00000017697	1	19
RBM20	1	25
PRR5	1	5
PXDN	1	7
TFRC	1	1
ZBTB47	1	22
ACSBG1	1	17
RIOK1	1	24
MRPL45	1	19
LSM1	1	28
ENSBGRG00000018010	1	17
GSKIP	1	17
SFMBT1	1	22
ENSBGRG00000018063	1	16
EPG5	1	21
CCDC117	1	16
POP4	1	20
ZNF829	1	20
ST3GAL2	1	20
REPIN1	1	4
ZNF410	1	11
ENSBGRG00000018212	1	8
LENG8	1	20
ZHX2	1	18
GPAM	1	25
GPT2	1	20
PURB	1	4
STXBP2	1	8
ENSBGRG00000018441	1	X
WDFY3	1	6
CMTR2	1	20
ENSBGRG00000018594	1	10
OBSL1	1	2
ENSBGRG00000018622	1	5
C22orf31	1	16
PRICKLE1	1	5
STXBP5	1	10
KREMEN1	1	16
ASB6	1	9
XPC	1	22
ENSBGRG00000018851	1	19
ZNF74	1	16
ZNF146	1	20
TGM1	1	11
ENSBGRG00000018948	1	23
TRAK1	1	22
KNOP1	1	26
ZKSCAN2	1	26
RPRD1A	1	21
ENSBGRG00000019019	1	9
ENSBGRG00000019035	1	12
PAG1	1	18
ZNF32	1	27
MYO7A	1	13
ENSBGRG00000019175	1	Y
ENSBGRG00000019177	1	14
NKAP	1	X
SSH2	1	19
FLRT2	1	11
ASAP1	1	18
C9orf78	1	9
USP36	1	19
C18orf25	1	21
YWHAH	1	16
RARA	1	19
RAB11FIP2	1	25
GOLGA1	1	9
SUV39H1	1	X
MCM7	1	26
ENSBGRG00000019527	1	X
CACUL1	1	25
LRRC24	1	18
WDR62	1	20
AKAP9	1	4
MTSS2	1	20
CAMSAP2	1	14
EVI5L	1	8
PTPN14	1	14
HNRNPH2	1	X
UFD1	1	16
ENSBGRG00000019765	1	4
MTERF1	1	4
ANKH	1	23
ENSBGRG00000019835	1	21
FAM110C	1	7
ENSBGRG00000019865	1	22
RIN3	1	17
ENSBGRG00000019868	1	12
ZNF821	1	20
CORO6	1	19
FZD1	1	4
ENSBGRG00000019976	1	29
DDX41	1	8
LDAH	1	9
SOWAHD	1	X
ENSBGRG00000020090	1	15
ENSBGRG00000020117	1	5
KAT6B	1	27
ZNF34	1	18
ENSBGRG00000020130	1	X
ENSBGRG00000020204	1	29
ENSBGRG00000020208	1	20
KIF23	1	11
DSEL	1	21
DIDO1	1	12
PRX	1	20
FAM193B	1	8
SLAIN1	1	15
ENSBGRG00000020366	1	18
DDX6	1	13
LGR4	1	13
CBX4	1	19
KCNG3	1	9
RRP36	1	24
CEP162	1	10
NME6	1	22
VASH2	1	14
NYNRIN	1	11
DBP	1	20
TMEM51	1	14
SCO1	1	19
MYO10	1	23
RECQL5	1	19
MED4	1	15
TMEM109	1	29
ENSBGRG00000020669	1	2
TMEM251	1	17
IRF2	1	28
ENSBGRG00000020717	1	13
NFE2L1	1	19
ENSBGRG00000020871	1	3
BSN	1	22
DHX38	1	20
PPM1K	1	6
FBXO46	1	20
TXNRD2	1	16
CD40	1	12
NDC80	1	21
LRRC3C	1	19
CCDC174	1	22
RHOU	1	27
ENSBGRG00000021080	1	6
ENSBGRG00000021138	1	29
SNX11	1	19
ENSBGRG00000021224	1	24
ENSBGRG00000021239	1	29
ENSBGRG00000021241	1	2
PFKFB4	1	22
BICRAL	1	24
ENSBGRG00000021353	1	X
FOXK1	1	26
CTNS	1	19
DDIAS	1	29
ENSBGRG00000021429	1	20
UBR2	1	24
PDCD6	1	23
RAB30	1	29
PIAS2	1	21
FBXL3	1	15
LPIN2	1	21
ENSBGRG00000021556	1	14
RIT1	1	3
RCC1L	1	26
DHX29	1	23
SOCS6	1	21
RNF150	1	16
EGFLAM	1	23
RNF123	1	22
SRP72	1	6
TYSND1	1	27
AGPAT3	1	1
TMEM143	1	20
PHF23	1	19
TSC2	1	26
TBC1D9	1	16
ARVCF	1	16
AKAP8	1	8
ENSBGRG00000021948	1	20
ENSBGRG00000021978	1	14
ZNF667	1	20
ENSBGRG00000022014	1	16
DVL2	1	19
FUZ	1	20
ZNF583	1	20
DHX40	1	19
ZNF582	1	20
CABIN1	1	16
SLC5A10	1	19
CEP72	1	23
UBE2Z	1	19
KLHL20	1	14
THAP9	1	6
MSANTD2	1	29
COBL	1	4
MAML3	1	16
ZC3H13	1	15
APLP1	1	20
SEMA3D	1	4
ARHGEF3	1	22
ZNF579	1	20
SEC23IP	1	25
SMAD7	1	21
TSHZ1	1	21
ORC3	1	10
HIVEP2	1	10
CDKN3	1	11
XYLT1	1	26
KLHL13	1	X
LIFR	1	23
OSBPL2	1	12
AMIGO2	1	5
ZNF628	1	20
RAF1	1	22
ENSBGRG00000022930	1	12
KLF15	1	22
CEMIP	1	17
TRIM44	1	13
CCSER1	1	6
LDLRAD3	1	13
ENSBGRG00000023166	1	22
IQCE	1	26
ENSBGRG00000023227	1	26
ZXDC	1	22
CT83	1	X
CLYBL	1	15
MAGEA10	1	X
ENSBGRG00000023378	1	29
FAM43A	1	1
SNUPN	1	17
SUPT5H	1	20
TTI2	1	28
SLC48A1	1	5
SMARCAD1	1	6
MAF	1	20
CSNK1G1	1	11
ZNF655	1	26
ZNF213	1	26
KIT	1	6
ENSBGRG00000023926	1	20
CHST12	1	26
IFT122	1	22
HEXIM1	1	19
BOD1L1	1	6
ENSBGRG00000024000	1	25
ENSBGRG00000024015	1	20
ZNF248	1	27
ZKSCAN5	1	26
COL22A1	1	18
ENSBGRG00000024101	1	20
ENSBGRG00000024138	1	26
FAM217B	1	12
MAD1L1	1	26
HYAL2	1	22
ENSBGRG00000024192	1	29
ENSBGRG00000024251	1	9
ROCK2	1	9
ADAMTS18	1	20
GNB1	1	14
RSPH14	1	16
MICU1	1	27
PES1	1	16
PTPRM	1	21
IQGAP3	1	3
TMCC1	1	22
TAF4B	1	21
ITPR1	1	22
ELAC1	1	21
MON1B	1	20
PDE12	1	22
MYSM1	1	3
ASB15	1	4
MTCL1	1	21
DPH1	1	19
ENSBGRG00000024801	1	12
TRRAP	1	26
KMT2B	1	20
ANKRD12	1	21
SENP1	1	5
C15orf39	1	17
FBXL19	1	26
GJC1	1	19
PFKM	1	5
TBC1D12	1	25
ENSBGRG00000025025	1	8
HTRA1	1	25
ENSBGRG00000025059	1	19
ENSBGRG00000025125	1	16
ENSBGRG00000025140	1	20
ENSBGRG00000025153	1	26
ZNF711	1	X
HIC2	1	16
NHSL2	1	X
STAU1	1	12
TWNK	1	25
RAP2C	1	X
PGLS	1	8
LZTS2	1	25
ENSBGRG00000025341	1	25
ENSBGRG00000025342	1	26
CCDC81	1	29
CLIC5	1	24
NAPA	1	20
ZNF451	1	24
FAAP100	1	19
ENSBGRG00000025397	1	22
FLNB	1	22
ENSBGRG00000025405	1	12
TRIM56	1	26
CLCN5	1	X
PELP1	1	19
ZNFX1	1	12
CDC5L	1	24
FIS1	1	26
ZMYND15	1	19
CHST15	1	25
PMS2	1	26
PPP1R3B	1	28
DLG5	1	27
KDM5C	1	X
ARID5B	1	27
PTPRZ1	1	4
AIFM1	1	X
NRBF2	1	27
NOTCH1	1	9
UBTF	1	19
IQSEC2	1	X
RNPEP	1	14
NOXO1	1	26
DNAH3	1	26
VAPA	1	21
APCDD1	1	21
GNAL	1	21
ENSBGRG00000026079	1	22
ENSBGRG00000026084	1	X
ENSBGRG00000026118	1	16
BICDL1	1	16
GCN1	1	16
CRAMP1	1	26
ENSBGRG00000026200	1	4
MANEA	1	10
ACADS	1	16
PTPRG	1	22
TXNDC11	1	26
KCTD10	1	16
CACNA1H	1	26
THOC7	1	22
TEKT5	1	26
ENSBGRG00000026650	1	19
SYNJ2	1	10
TFB1M	1	10
ACACB	1	16
ENSBGRG00000026734	1	19
CNTROB	1	19
SEMA4C	1	9
ANKRD11	1	20
E2F4	1	20
CBFA2T3	1	20
TERB1	1	20
