# Supplementary material for: Characterization of N6-Methyladenosine in Domesticated Yak Testes Before and After Sexual Maturity
Source: Front Cell Dev Biol. 2021 Nov 11;9:755670. doi: 10.3389/fcell.2021.755670 (PMC8632223; doi:10.3389/fcell.2021.755670)
Supplement: Supplementary file 7 [file Table7.XLSX]

## Sheet: M-vs-Y-Diffpeak_diffexpression
Supplementary Table S7. Combine analysis of differential genes and differential methylation peaks
chr	start	end	width	geneId	gene name	transcriptId	distanceToTSS	peak_fold_enrichment	peak_diff.lg.fdr	peak_diff.lg.p	peak_diff.log2.fc	exp_foldChange	exp_log2FoldChange	exp_pval	exp_padj	exp_significant
1	16124422	16128122	3701	ENSBGRG00000000031	USP25	GO:0003964,GO:0046872	RNA-directed DNA polymerase activity|metal ion binding	4.79	-2	-3.48	2.2	0.58532	-0.772701	0.000735846	0.0160298	yes
1	34598989	34599336	348	ENSBGRG00000000112	TIAM1	GO:0003964,GO:0006310,GO:0009036,GO:0032197,GO:0032199,GO:0046872,GO:0090305	RNA-directed DNA polymerase activity|DNA recombination|type II site-specific deoxyribonuclease activity|transposition, RNA-mediated|reverse transcription involved in RNA-mediated transposition|metal ion binding|nucleic acid phosphodiester bond hydrolysis	3.28	-3.34	-5.54	1.11	1.36905	0.453178	0.0428839	0.16329	no
1	34527000	34535016	8017	ENSBGRG00000000112	TIAM1	GO:0003964,GO:0006310,GO:0009036,GO:0032197,GO:0032199,GO:0046872,GO:0090305	RNA-directed DNA polymerase activity|DNA recombination|type II site-specific deoxyribonuclease activity|transposition, RNA-mediated|reverse transcription involved in RNA-mediated transposition|metal ion binding|nucleic acid phosphodiester bond hydrolysis	2.11	-0.913	-1.67	0.754	1.36905	0.453178	0.0428839	0.16329	no
1	37242476	37242625	150	ENSBGRG00000000141	DONSON	GO:0000077,GO:0005634,GO:0005657,GO:0006260,GO:0007095,GO:0007275,GO:0030894,GO:0033260,GO:0048478	DNA damage checkpoint|nucleus|replication fork|DNA replication|mitotic G2 DNA damage checkpoint|multicellular organism development|replisome|nuclear DNA replication|replication fork protection	1.78	-1.29	-2.32	0.67	0.97318	-0.0392217	0.838661	0.915585	no
3	8159023	8161426	2404	ENSBGRG00000000209	VANGL2	GO:0001725,GO:0001736,GO:0001843,GO:0001942,GO:0001947,GO:0003149,GO:0003150,GO:0003402,GO:0005886,GO:0005911,GO:0007266,GO:0009952,GO:0015012,GO:0016021,GO:0016323,GO:0016324,GO:0016328,GO:0022007,GO:0030111,GO:0030134,GO:0032835,GO:0032956,GO:0035019,GO:0035787,GO:0036342,GO:0036514,GO:0036515,GO:0042060,GO:0043507,GO:0045176,GO:0045197,GO:0048103,GO:0048105,GO:0048546,GO:0060028,GO:0060122,GO:…	stress fiber|establishment of planar polarity|neural tube closure|hair follicle development|heart looping|membranous septum morphogenesis|muscular septum morphogenesis|planar cell polarity pathway involved in axis elongation|plasma membrane|cell-cell junction|Rho protein signal transduction|anterior/posterior pattern specification|heparan sulfate proteoglycan biosynthetic process|integral compone…	1.77	-1.06	-1.92	0.721	0.750391	-0.414285	0.0280269	0.127387	no
3	8169145	8169341	197	ENSBGRG00000000209	VANGL2	GO:0001725,GO:0001736,GO:0001843,GO:0001942,GO:0001947,GO:0003149,GO:0003150,GO:0003402,GO:0005886,GO:0005911,GO:0007266,GO:0009952,GO:0015012,GO:0016021,GO:0016323,GO:0016324,GO:0016328,GO:0022007,GO:0030111,GO:0030134,GO:0032835,GO:0032956,GO:0035019,GO:0035787,GO:0036342,GO:0036514,GO:0036515,GO:0042060,GO:0043507,GO:0045176,GO:0045197,GO:0048103,GO:0048105,GO:0048546,GO:0060028,GO:0060122,GO:…	stress fiber|establishment of planar polarity|neural tube closure|hair follicle development|heart looping|membranous septum morphogenesis|muscular septum morphogenesis|planar cell polarity pathway involved in axis elongation|plasma membrane|cell-cell junction|Rho protein signal transduction|anterior/posterior pattern specification|heparan sulfate proteoglycan biosynthetic process|integral compone…	3.65	-0.778	-1.44	0.7	0.750391	-0.414285	0.0280269	0.127387	no
1	168299137	168299286	150	ENSBGRG00000000215	PLCL2	GO:0002322,GO:0002337,GO:0004435,GO:0005737,GO:0006629,GO:0007214,GO:0032228,GO:0033135,GO:0035556,GO:0050811,GO:0050859,GO:0070679,GO:0120163,GO:1900122	B cell proliferation involved in immune response|B-1a B cell differentiation|phosphatidylinositol phospholipase C activity|cytoplasm|lipid metabolic process|gamma-aminobutyric acid signaling pathway|regulation of synaptic transmission, GABAergic|regulation of peptidyl-serine phosphorylation|intracellular signal transduction|GABA receptor binding|negative regulation of B cell receptor signaling pa…	3.22	-1.66	-2.92	1.09	0.766898	-0.382893	0.167896	0.36355	no
1	61214344	61214493	150	ENSBGRG00000000255	PHLDB2	GO:0000226,GO:0005829,GO:0005886,GO:0010470,GO:0010717,GO:0031252,GO:0045111,GO:0045180,GO:0045184,GO:0045296,GO:0051497,GO:0051895,GO:0070507,GO:1903690,GO:1904261	microtubule cytoskeleton organization|cytosol|plasma membrane|regulation of gastrulation|regulation of epithelial to mesenchymal transition|cell leading edge|intermediate filament cytoskeleton|basal cortex|establishment of protein localization|cadherin binding|negative regulation of stress fiber assembly|negative regulation of focal adhesion assembly|regulation of microtubule cytoskeleton organiz…	1.68	-1.21	-2.18	0.885	1.34964	0.432577	0.0132591	0.0806104	no
1	61214740	61214889	150	ENSBGRG00000000255	PHLDB2	GO:0000226,GO:0005829,GO:0005886,GO:0010470,GO:0010717,GO:0031252,GO:0045111,GO:0045180,GO:0045184,GO:0045296,GO:0051497,GO:0051895,GO:0070507,GO:1903690,GO:1904261	microtubule cytoskeleton organization|cytosol|plasma membrane|regulation of gastrulation|regulation of epithelial to mesenchymal transition|cell leading edge|intermediate filament cytoskeleton|basal cortex|establishment of protein localization|cadherin binding|negative regulation of stress fiber assembly|negative regulation of focal adhesion assembly|regulation of microtubule cytoskeleton organiz…	1.74	-1.19	-2.15	0.879	1.34964	0.432577	0.0132591	0.0806104	no
1	61214988	61237783	22796	ENSBGRG00000000255	PHLDB2	GO:0000226,GO:0005829,GO:0005886,GO:0010470,GO:0010717,GO:0031252,GO:0045111,GO:0045180,GO:0045184,GO:0045296,GO:0051497,GO:0051895,GO:0070507,GO:1903690,GO:1904261	microtubule cytoskeleton organization|cytosol|plasma membrane|regulation of gastrulation|regulation of epithelial to mesenchymal transition|cell leading edge|intermediate filament cytoskeleton|basal cortex|establishment of protein localization|cadherin binding|negative regulation of stress fiber assembly|negative regulation of focal adhesion assembly|regulation of microtubule cytoskeleton organiz…	2.49	-2.94	-4.95	0.692	1.34964	0.432577	0.0132591	0.0806104	no
2	128994610	128994760	151	ENSBGRG00000000256	ENSBGRG00000000256	GO:0005929,GO:0030992,GO:0042073	cilium|intraciliary transport particle B|intraciliary transport	3.06	-0.774	-1.43	0.633	0.865028	-0.20918	0.371576	0.577738	no
3	63048280	63048602	323	ENSBGRG00000000263	ZNHIT6	GO:0005634,GO:0005737	nucleus|cytoplasm	2.02	-0.802	-1.48	0.599	1.20871	0.273466	0.21893	0.424259	no
3	63317122	63317319	198	ENSBGRG00000000347	DDAH1	GO:0005634,GO:0005737	nucleus|cytoplasm	1.68	-1.54	-2.72	0.687	2.14091	1.09822	3.64681e-06	0.000475712	yes
7	53002569	53002765	197	ENSBGRG00000000372	ALG2	GO:0000033,GO:0004378,GO:0005634,GO:0005737,GO:0005789,GO:0005829,GO:0006488,GO:0006490,GO:0015629,GO:0016020,GO:0016021,GO:0033577,GO:0046982,GO:0047485,GO:0048306,GO:0048471,GO:0051592,GO:0102704	alpha-1,3-mannosyltransferase activity|GDP-Man:Man1GlcNAc2-PP-Dol alpha-1,3-mannosyltransferase activity|nucleus|cytoplasm|endoplasmic reticulum membrane|cytosol|dolichol-linked oligosaccharide biosynthetic process|oligosaccharide-lipid intermediate biosynthetic process|actin cytoskeleton|membrane|integral component of membrane|protein glycosylation in endoplasmic reticulum|protein heterodimeriza…	3.2	-0.836	-1.54	0.772	1.10988	0.150401	0.436325	0.634516	no
3	63553338	63553484	147	ENSBGRG00000000384	BCL10			1.5	-1.1	-1.98	1	1.44506	0.531134	0.0393531	0.155239	no
5	4343795	4345154	1360	ENSBGRG00000000408	LRP6	GO:0005634,GO:0005737	nucleus|cytoplasm	2.61	-2.79	-4.73	0.997	1.14378	0.193805	0.311308	0.520164	no
3	37597018	37597266	249	ENSBGRG00000000419	HENMT1	GO:0005634,GO:0005737	nucleus|cytoplasm	2.38	-1.25	-2.25	0.631	1.19709	0.259528	0.317409	0.526536	no
8	21659858	21660201	344	ENSBGRG00000000421	ENSBGRG00000000421	GO:0000122,GO:0000981,GO:0003677,GO:0005634,GO:0006260,GO:0045944	negative regulation of transcription by RNA polymerase II|DNA-binding transcription factor activity, RNA polymerase II-specific|DNA binding|nucleus|DNA replication|positive regulation of transcription by RNA polymerase II	4.21	-1.2	-2.16	0.795	1.36791	0.451974	0.00885811	0.0641683	no
3	20940002	20940447	446	ENSBGRG00000000422	RPRD2	GO:0005654,GO:0016591,GO:0042795	nucleoplasm|RNA polymerase II, holoenzyme|snRNA transcription by RNA polymerase II	2.42	-0.998	-1.82	0.654	1.06545	0.0914658	0.578257	0.745942	no
8	48128972	48129118	147	ENSBGRG00000000431	GDF9	GO:0001555,GO:0005125,GO:0005160,GO:0005615,GO:0005737,GO:0008083,GO:0008284,GO:0010862,GO:0030308,GO:0030509,GO:0042981,GO:0043408,GO:0048468,GO:0060395,GO:2000870	oocyte growth|cytokine activity|transforming growth factor beta receptor binding|extracellular space|cytoplasm|growth factor activity|positive regulation of cell proliferation|positive regulation of pathway-restricted SMAD protein phosphorylation|negative regulation of cell growth|BMP signaling pathway|regulation of apoptotic process|regulation of MAPK cascade|cell development|SMAD protein signal…	1.55	-1.1	-1.98	1.07	0.82051	-0.285408	0.303947	0.512903	no
1	168820125	168856257	36133	ENSBGRG00000000433	TBC1D5	GO:0003964,GO:0006310,GO:0009036,GO:0032197,GO:0032199,GO:0046872,GO:0090305	RNA-directed DNA polymerase activity|DNA recombination|type II site-specific deoxyribonuclease activity|transposition, RNA-mediated|reverse transcription involved in RNA-mediated transposition|metal ion binding|nucleic acid phosphodiester bond hydrolysis	1.69	-1.35	-2.42	-0.739	0.827007	-0.274029	0.0932355	0.256621	no
7	105172858	105173058	201	ENSBGRG00000000455	PLAA	GO:0005634,GO:0005737,GO:0006693,GO:0006954,GO:0010992,GO:0016005,GO:0016236,GO:0030054,GO:0032430,GO:0043130,GO:0043161,GO:0043162,GO:0045202,GO:0070062,GO:0071222,GO:1900045,GO:1903423,GO:1903861,GO:2001224	nucleus|cytoplasm|prostaglandin metabolic process|inflammatory response|ubiquitin recycling|phospholipase A2 activator activity|macroautophagy|cell junction|positive regulation of phospholipase A2 activity|ubiquitin binding|proteasome-mediated ubiquitin-dependent protein catabolic process|ubiquitin-dependent protein catabolic process via the multivesicular body sorting pathway|synapse|extracellul…	1.62	-1.04	-1.89	0.811	1.02266	0.0323213	0.847576	0.920507	no
3	63638425	63638575	151	ENSBGRG00000000456	SYDE2	GO:0005096,GO:0005829,GO:0007165,GO:0051056,GO:0090630	GTPase activator activity|cytosol|signal transduction|regulation of small GTPase mediated signal transduction|activation of GTPase activity	1.73	-0.739	-1.37	1.46	1.31146	0.391179	0.221335	0.426753	no
1	82587218	82588203	986	ENSBGRG00000000499	CCDC50	GO:0003964,GO:0006310,GO:0009036,GO:0032197,GO:0032199,GO:0046872,GO:0090305	RNA-directed DNA polymerase activity|DNA recombination|type II site-specific deoxyribonuclease activity|transposition, RNA-mediated|reverse transcription involved in RNA-mediated transposition|metal ion binding|nucleic acid phosphodiester bond hydrolysis	1.48	-0.853	-1.57	0.609	0.935858	-0.0956379	0.683149	0.819063	no
2	81119988	81136532	16545	ENSBGRG00000000528	MGAT5	GO:0003964,GO:0006310,GO:0009036,GO:0032197,GO:0032199,GO:0046872,GO:0090305	RNA-directed DNA polymerase activity|DNA recombination|type II site-specific deoxyribonuclease activity|transposition, RNA-mediated|reverse transcription involved in RNA-mediated transposition|metal ion binding|nucleic acid phosphodiester bond hydrolysis	1.33	-0.891	-1.63	0.797	1.39016	0.475253	0.0802793	0.235366	no
2	80785257	80886219	100963	ENSBGRG00000000528	MGAT5	GO:0003964,GO:0006310,GO:0009036,GO:0032197,GO:0032199,GO:0046872,GO:0090305	RNA-directed DNA polymerase activity|DNA recombination|type II site-specific deoxyribonuclease activity|transposition, RNA-mediated|reverse transcription involved in RNA-mediated transposition|metal ion binding|nucleic acid phosphodiester bond hydrolysis	1.85	-2.11	-3.65	1.13	1.39016	0.475253	0.0802793	0.235366	no
7	28456567	28456815	249	ENSBGRG00000000599	ENSBGRG00000000599	GO:0003964,GO:0004519,GO:0006310,GO:0046872	RNA-directed DNA polymerase activity|endonuclease activity|DNA recombination|metal ion binding	2.93	-1.64	-2.88	1.22	1.18847	0.249106	0.351466	0.558714	no
7	28456270	28456418	149	ENSBGRG00000000599	ENSBGRG00000000599	GO:0003964,GO:0004519,GO:0006310,GO:0046872	RNA-directed DNA polymerase activity|endonuclease activity|DNA recombination|metal ion binding	2.03	-1.01	-1.84	0.988	1.18847	0.249106	0.351466	0.558714	no
5	82733513	82733663	151	ENSBGRG00000000638	USP44	GO:0004843,GO:0005634,GO:0007049,GO:0008270,GO:0016579,GO:0036459,GO:0043161,GO:0051301,GO:0090266,GO:1904667	thiol-dependent ubiquitin-specific protease activity|nucleus|cell cycle|zinc ion binding|protein deubiquitination|thiol-dependent ubiquitinyl hydrolase activity|proteasome-mediated ubiquitin-dependent protein catabolic process|cell division|regulation of mitotic cell cycle spindle assembly checkpoint|negative regulation of ubiquitin protein ligase activity	1.68	-1.07	-1.94	0.829	0.833069	-0.263491	0.253261	0.462753	no
5	4668728	4669071	344	ENSBGRG00000000670	BORCS5	GO:0003964,GO:0006310,GO:0009036,GO:0032197,GO:0032199,GO:0046872,GO:0090305	RNA-directed DNA polymerase activity|DNA recombination|type II site-specific deoxyribonuclease activity|transposition, RNA-mediated|reverse transcription involved in RNA-mediated transposition|metal ion binding|nucleic acid phosphodiester bond hydrolysis	2.48	-0.913	-1.67	-0.773	1.55897	0.640598	0.0147698	0.0861901	yes
3	37915140	37918174	3035	ENSBGRG00000000679	CLCC1	GO:0005254,GO:0005634,GO:0005783,GO:0005794,GO:0034707	chloride channel activity|nucleus|endoplasmic reticulum|Golgi apparatus|chloride channel complex	2.35	-0.82	-1.51	0.826	1.04153	0.0587064	0.699066	0.830301	no
2	32796660	32797154	495	ENSBGRG00000000692	WNT6	GO:0001658,GO:0005102,GO:0005109,GO:0005615,GO:0005788,GO:0007165,GO:0007267,GO:0009798,GO:0009887,GO:0009986,GO:0010628,GO:0016055,GO:0030182,GO:0031012,GO:0042475,GO:0045165,GO:0045893,GO:0060684,GO:0070172,GO:0072079,GO:0072080	branching involved in ureteric bud morphogenesis|signaling receptor binding|frizzled binding|extracellular space|endoplasmic reticulum lumen|signal transduction|cell-cell signaling|axis specification|animal organ morphogenesis|cell surface|positive regulation of gene expression|Wnt signaling pathway|neuron differentiation|extracellular matrix|odontogenesis of dentin-containing tooth|cell fate com…	2.65	-1.93	-3.38	0.661	1.03798	0.0537733	0.853343	0.924017	no
7	28495532	28495782	251	ENSBGRG00000000693	RNF20	GO:0003964,GO:0006310,GO:0009036,GO:0032197,GO:0032199,GO:0046872,GO:0090305	RNA-directed DNA polymerase activity|DNA recombination|type II site-specific deoxyribonuclease activity|transposition, RNA-mediated|reverse transcription involved in RNA-mediated transposition|metal ion binding|nucleic acid phosphodiester bond hydrolysis	2.88	-1.07	-1.93	0.673	0.911544	-0.133616	0.461016	0.654869	no
4	96147655	96148004	350	ENSBGRG00000000725	ENSBGRG00000000725	GO:0005654,GO:0005730,GO:0005829,GO:0005886,GO:0016567,GO:0031463,GO:0042803,GO:0048471	nucleoplasm|nucleolus|cytosol|plasma membrane|protein ubiquitination|Cul3-RING ubiquitin ligase complex|protein homodimerization activity|perinuclear region of cytoplasm	1.8	-1.68	-2.95	0.685	0.974514	-0.0372458	0.811234	0.89893	no
5	4928185	4928577	393	ENSBGRG00000000764	CDKN1B	GO:0000082,GO:0001666,GO:0001890,GO:0004861,GO:0005634,GO:0005737,GO:0005768,GO:0005829,GO:0006813,GO:0007096,GO:0007219,GO:0007605,GO:0008284,GO:0008285,GO:0009749,GO:0010942,GO:0019901,GO:0019903,GO:0030308,GO:0030332,GO:0030544,GO:0031116,GO:0031464,GO:0032355,GO:0032991,GO:0042326,GO:0042493,GO:0043066,GO:0043200,GO:0043434,GO:0044877,GO:0045732,GO:0045736,GO:0045737,GO:0045892,GO:0046686,GO:…	G1/S transition of mitotic cell cycle|response to hypoxia|placenta development|cyclin-dependent protein serine/threonine kinase inhibitor activity|nucleus|cytoplasm|endosome|cytosol|potassium ion transport|regulation of exit from mitosis|Notch signaling pathway|sensory perception of sound|positive regulation of cell proliferation|negative regulation of cell proliferation|response to glucose|posit…	2.74	-0.964	-1.75	0.645	1.67263	0.742115	0.00203599	0.0281506	yes
4	17653612	17653910	299	ENSBGRG00000000779	SLC37A3	GO:0000139,GO:0003924,GO:0005525,GO:0005789,GO:0005886,GO:0006886,GO:0006888,GO:0032482	Golgi membrane|GTPase activity|GTP binding|endoplasmic reticulum membrane|plasma membrane|intracellular protein transport|ER to Golgi vesicle-mediated transport|Rab protein signal transduction	2.34	-2.12	-3.69	1.27	1.03221	0.0457319	0.798802	0.892232	no
4	17654010	17654209	200	ENSBGRG00000000779	SLC37A3	GO:0000139,GO:0003924,GO:0005525,GO:0005789,GO:0005886,GO:0006886,GO:0006888,GO:0032482	Golgi membrane|GTPase activity|GTP binding|endoplasmic reticulum membrane|plasma membrane|intracellular protein transport|ER to Golgi vesicle-mediated transport|Rab protein signal transduction	1.65	-1.63	-2.87	0.982	1.03221	0.0457319	0.798802	0.892232	no
1	159045690	159046011	322	ENSBGRG00000000813	COL6A1	GO:0001649,GO:0003429,GO:0005576,GO:0005589,GO:0005615,GO:0005765,GO:0005788,GO:0007155,GO:0016020,GO:0030020,GO:0030198,GO:0031012,GO:0032991,GO:0035987,GO:0042383,GO:0048407,GO:0062023,GO:0070062,GO:0070208,GO:0071230	osteoblast differentiation|growth plate cartilage chondrocyte morphogenesis|extracellular region|collagen type VI trimer|extracellular space|lysosomal membrane|endoplasmic reticulum lumen|cell adhesion|membrane|extracellular matrix structural constituent conferring tensile strength|extracellular matrix organization|extracellular matrix|protein-containing complex|endodermal cell differentiation|sa…	1.82	-0.843	-1.55	0.673	1.07715	0.107219	0.664291	0.805943	no
3	107849481	107851019	1539	ENSBGRG00000000873	TAL1			3.62	-1.05	-1.9	1.12	0.852077	-0.230944	0.442696	0.639666	no
4	17894601	17895001	401	ENSBGRG00000000910	KDM7A	GO:0005506,GO:0005654,GO:0005730,GO:0008270,GO:0016706,GO:0030901,GO:0032454,GO:0033169,GO:0035064,GO:0035574,GO:0035575,GO:0045893,GO:0051864,GO:0070544,GO:0071557,GO:0071558	iron ion binding|nucleoplasm|nucleolus|zinc ion binding|oxidoreductase activity, acting on paired donors, with incorporation or reduction of molecular oxygen, 2-oxoglutarate as one donor, and incorporation of one atom each of oxygen into both donors|midbrain development|histone demethylase activity (H3-K9 specific)|histone H3-K9 demethylation|methylated histone binding|histone H4-K20 demethylatio…	2.69	-1.9	-3.32	0.636	1.11644	0.158902	0.375447	0.581022	no
8	19194978	19197097	2120	ENSBGRG00000000923	RFX2	GO:0000978,GO:0001675,GO:0003700,GO:0005634,GO:0005737,GO:0006357,GO:0007286,GO:0045944,GO:0060271,GO:1990830	RNA polymerase II proximal promoter sequence-specific DNA binding|acrosome assembly|DNA-binding transcription factor activity|nucleus|cytoplasm|regulation of transcription by RNA polymerase II|spermatid development|positive regulation of transcription by RNA polymerase II|cilium assembly|cellular response to leukemia inhibitory factor	1.83	-2.59	-4.42	-1.32	0.871	-0.199256	0.459905	0.65383	no
8	19181722	19187802	6081	ENSBGRG00000000923	RFX2	GO:0000978,GO:0001675,GO:0003700,GO:0005634,GO:0005737,GO:0006357,GO:0007286,GO:0045944,GO:0060271,GO:1990830	RNA polymerase II proximal promoter sequence-specific DNA binding|acrosome assembly|DNA-binding transcription factor activity|nucleus|cytoplasm|regulation of transcription by RNA polymerase II|spermatid development|positive regulation of transcription by RNA polymerase II|cilium assembly|cellular response to leukemia inhibitory factor	4.95	-1.24	-2.24	-2.14	0.871	-0.199256	0.459905	0.65383	no
3	9100541	9100684	144	ENSBGRG00000000928	KLHDC9	GO:0030332	cyclin binding	1.92	-1	-1.82	0.677	0.70392	-0.506517	0.0666413	0.211166	no
5	117345727	117345925	199	ENSBGRG00000000971	CDC42EP1	GO:0005737,GO:0005856,GO:0005886,GO:0007266,GO:0008360,GO:0012505,GO:0017049,GO:0030838,GO:0031274	cytoplasm|cytoskeleton|plasma membrane|Rho protein signal transduction|regulation of cell shape|endomembrane system|GTP-Rho binding|positive regulation of actin filament polymerization|positive regulation of pseudopodium assembly	3.27	-1.62	-2.85	0.933	1.21813	0.284663	0.296898	0.50597	no
5	117348600	117348748	149	ENSBGRG00000000971	CDC42EP1	GO:0005737,GO:0005856,GO:0005886,GO:0007266,GO:0008360,GO:0012505,GO:0017049,GO:0030838,GO:0031274	cytoplasm|cytoskeleton|plasma membrane|Rho protein signal transduction|regulation of cell shape|endomembrane system|GTP-Rho binding|positive regulation of actin filament polymerization|positive regulation of pseudopodium assembly	2.06	-0.884	-1.62	0.801	1.21813	0.284663	0.296898	0.50597	no
5	83033456	83033803	348	ENSBGRG00000000973	FGD6	GO:0001726,GO:0005085,GO:0005089,GO:0005737,GO:0005794,GO:0005856,GO:0007010,GO:0008360,GO:0030027,GO:0030036,GO:0031267,GO:0035023,GO:0043087,GO:0046847,GO:0046872	ruffle|guanyl-nucleotide exchange factor activity|Rho guanyl-nucleotide exchange factor activity|cytoplasm|Golgi apparatus|cytoskeleton|cytoskeleton organization|regulation of cell shape|lamellipodium|actin cytoskeleton organization|small GTPase binding|regulation of Rho protein signal transduction|regulation of GTPase activity|filopodium assembly|metal ion binding	2.58	-4.69	-7.46	1.4	1.53866	0.62167	0.00789356	0.0600545	yes
5	83032665	83032813	149	ENSBGRG00000000973	FGD6	GO:0001726,GO:0005085,GO:0005089,GO:0005737,GO:0005794,GO:0005856,GO:0007010,GO:0008360,GO:0030027,GO:0030036,GO:0031267,GO:0035023,GO:0043087,GO:0046847,GO:0046872	ruffle|guanyl-nucleotide exchange factor activity|Rho guanyl-nucleotide exchange factor activity|cytoplasm|Golgi apparatus|cytoskeleton|cytoskeleton organization|regulation of cell shape|lamellipodium|actin cytoskeleton organization|small GTPase binding|regulation of Rho protein signal transduction|regulation of GTPase activity|filopodium assembly|metal ion binding	1.8	-1.6	-2.81	0.876	1.53866	0.62167	0.00789356	0.0600545	yes
8	19279641	19281135	1495	ENSBGRG00000000978	RANBP3	GO:0005634,GO:0005643,GO:0005654,GO:0005737,GO:0005813,GO:0006611,GO:0008536,GO:0043547,GO:0070412	nucleus|nuclear pore|nucleoplasm|cytoplasm|centrosome|protein export from nucleus|Ran GTPase binding|positive regulation of GTPase activity|R-SMAD binding	1.68	-0.91	-1.66	1.55	0.915358	-0.127592	0.553232	0.727519	no
8	19272097	19277284	5188	ENSBGRG00000000978	RANBP3	GO:0005634,GO:0005643,GO:0005654,GO:0005737,GO:0005813,GO:0006611,GO:0008536,GO:0043547,GO:0070412	nucleus|nuclear pore|nucleoplasm|cytoplasm|centrosome|protein export from nucleus|Ran GTPase binding|positive regulation of GTPase activity|R-SMAD binding	2.33	-1.59	-2.8	1.19	0.915358	-0.127592	0.553232	0.727519	no
3	131605411	131605610	200	ENSBGRG00000001050	PASK	GO:0004674,GO:0005524,GO:0005634,GO:0005737,GO:0005829,GO:0006468,GO:0035091,GO:0035556,GO:0043576,GO:0045719,GO:0045727,GO:0046777,GO:0070092,GO:0097009	protein serine/threonine kinase activity|ATP binding|nucleus|cytoplasm|cytosol|protein phosphorylation|phosphatidylinositol binding|intracellular signal transduction|regulation of respiratory gaseous exchange|negative regulation of glycogen biosynthetic process|positive regulation of translation|protein autophosphorylation|regulation of glucagon secretion|energy homeostasis	2.09	-1.03	-1.88	0.596	0.903114	-0.14702	0.558488	0.731699	no
4	97390593	97394607	4015	ENSBGRG00000001054	DNAH11	GO:0005634,GO:0005737	nucleus|cytoplasm	2.69	-1.42	-2.55	1.44	1.23707	0.306928	0.287313	0.497077	no
8	22034015	22034213	199	ENSBGRG00000001055	ENSBGRG00000001055	GO:0000981,GO:0003677,GO:0005634,GO:0046872	DNA-binding transcription factor activity, RNA polymerase II-specific|DNA binding|nucleus|metal ion binding	1.9	-1.53	-2.71	0.852	1.20425	0.268131	0.221873	0.427102	no
8	22033521	22033867	347	ENSBGRG00000001055	ENSBGRG00000001055	GO:0000981,GO:0003677,GO:0005634,GO:0046872	DNA-binding transcription factor activity, RNA polymerase II-specific|DNA binding|nucleus|metal ion binding	3.51	-2.56	-4.37	1.34	1.20425	0.268131	0.221873	0.427102	no
2	33048548	33052068	3521	ENSBGRG00000001065	ENSBGRG00000001065	GO:0000981,GO:0003677,GO:0005634,GO:0046872	DNA-binding transcription factor activity, RNA polymerase II-specific|DNA binding|nucleus|metal ion binding	3.12	-1.65	-2.89	0.839	1.28453	0.361242	0.0458832	0.170346	no
2	33057741	33057891	151	ENSBGRG00000001065	ENSBGRG00000001065	GO:0000981,GO:0003677,GO:0005634,GO:0046872	DNA-binding transcription factor activity, RNA polymerase II-specific|DNA binding|nucleus|metal ion binding	2	-1.18	-2.13	1.26	1.28453	0.361242	0.0458832	0.170346	no
2	33057991	33058290	300	ENSBGRG00000001065	ENSBGRG00000001065	GO:0000981,GO:0003677,GO:0005634,GO:0046872	DNA-binding transcription factor activity, RNA polymerase II-specific|DNA binding|nucleus|metal ion binding	3.5	-1.1	-1.98	0.855	1.28453	0.361242	0.0458832	0.170346	no
5	125119150	125119838	689	ENSBGRG00000001070	ATXN10			2.37	-1.65	-2.89	1.98	0.91371	-0.130192	0.377778	0.582617	no
3	38165025	38165173	149	ENSBGRG00000001080	ELAPOR1	GO:0005634,GO:0005737	nucleus|cytoplasm	2.07	-1.35	-2.41	0.743	0.692787	-0.529517	0.0725379	0.221198	no
3	99583715	99586716	3002	ENSBGRG00000001087	ENSBGRG00000001087	GO:0005634,GO:0005737	nucleus|cytoplasm	2.97	-1.1	-1.98	-0.792	0.470033	-1.08917	0.00160036	0.0243988	yes
4	66408586	66408733	148	ENSBGRG00000001089	THAP5	GO:0003677,GO:0005634,GO:0007049,GO:0045786,GO:0046872	DNA binding|nucleus|cell cycle|negative regulation of cell cycle|metal ion binding	1.82	-1.39	-2.49	1.17	0.986731	-0.0192718	0.913614	0.956925	no
2	33067125	33071010	3886	ENSBGRG00000001098	PLCD4	GO:0004435,GO:0005509,GO:0005634,GO:0005783,GO:0007340,GO:0016020,GO:0016042,GO:0035556,GO:0046488	phosphatidylinositol phospholipase C activity|calcium ion binding|nucleus|endoplasmic reticulum|acrosome reaction|membrane|lipid catabolic process|intracellular signal transduction|phosphatidylinositol metabolic process	2.26	-1.82	-3.19	-0.656	0.694972	-0.524974	0.121216	0.299342	no
7	93714329	93846428	132100	ENSBGRG00000001156	ENSBGRG00000001156	GO:0003964,GO:0006310,GO:0009036,GO:0032197,GO:0032199,GO:0046872,GO:0090305	RNA-directed DNA polymerase activity|DNA recombination|type II site-specific deoxyribonuclease activity|transposition, RNA-mediated|reverse transcription involved in RNA-mediated transposition|metal ion binding|nucleic acid phosphodiester bond hydrolysis	1.54	-0.754	-1.39	0.915	0.970006	-0.0439342	0.812291		no
5	117437826	117438021	196	ENSBGRG00000001162	PDXP	GO:0000287,GO:0004647,GO:0004721,GO:0005829,GO:0005856,GO:0006470,GO:0007088,GO:0016311,GO:0016791,GO:0030836,GO:0031258,GO:0032361,GO:0032465,GO:0032587,GO:0033883	magnesium ion binding|phosphoserine phosphatase activity|phosphoprotein phosphatase activity|cytosol|cytoskeleton|protein dephosphorylation|regulation of mitotic nuclear division|dephosphorylation|phosphatase activity|positive regulation of actin filament depolymerization|lamellipodium membrane|pyridoxal phosphate catabolic process|regulation of cytokinesis|ruffle membrane|pyridoxal phosphatase a…	3.39	-1.16	-2.08	1.03	0.928971	-0.106295	0.75605	0.867101	no
7	55152906	55153253	348	ENSBGRG00000001175	FOXE1			3	-0.81	-1.49	0.912	1.83261	0.873898	0.0158834	0.0900316	yes
5	117461086	117461233	148	ENSBGRG00000001197	ENSBGRG00000001197	GO:0003697,GO:0005730,GO:0006364,GO:0007000,GO:0008284,GO:0019843,GO:0030307,GO:0043066	single-stranded DNA binding|nucleolus|rRNA processing|nucleolus organization|positive regulation of cell proliferation|rRNA binding|positive regulation of cell growth|negative regulation of apoptotic process	2.79	-0.79	-1.45	1.12	0.960237	-0.0585371	0.842274	0.917726	no
3	38216665	38223706	7042	ENSBGRG00000001203	CELSR2	GO:0004930,GO:0005509,GO:0005737,GO:0005886,GO:0006355,GO:0007156,GO:0007186,GO:0016021,GO:0016055,GO:0021999,GO:0022407,GO:0048813,GO:0060071	G protein-coupled receptor activity|calcium ion binding|cytoplasm|plasma membrane|regulation of transcription, DNA-templated|homophilic cell adhesion via plasma membrane adhesion molecules|G protein-coupled receptor signaling pathway|integral component of membrane|Wnt signaling pathway|neural plate anterior/posterior regionalization|regulation of cell-cell adhesion|dendrite morphogenesis|Wnt sign…	4.43	-2.83	-4.79	0.668	1.21936	0.286127	0.0992041	0.266634	no
5	47648352	47649035	684	ENSBGRG00000001206	ENSBGRG00000001206	GO:0000381,GO:0003723,GO:0005634,GO:0005654,GO:0005737,GO:0010608,GO:0035198,GO:0046872,GO:1903799	regulation of alternative mRNA splicing, via spliceosome|RNA binding|nucleus|nucleoplasm|cytoplasm|posttranscriptional regulation of gene expression|miRNA binding|metal ion binding|negative regulation of production of miRNAs involved in gene silencing by miRNA	3.26	-0.749	-1.39	0.624	0.795707	-0.32969	0.208483	0.412572	no
7	74608410	74608659	250	ENSBGRG00000001216	ENSBGRG00000001216	GO:0003964,GO:0006310,GO:0009036,GO:0032197,GO:0032199,GO:0046872,GO:0090305	RNA-directed DNA polymerase activity|DNA recombination|type II site-specific deoxyribonuclease activity|transposition, RNA-mediated|reverse transcription involved in RNA-mediated transposition|metal ion binding|nucleic acid phosphodiester bond hydrolysis	2.42	-3.54	-5.81	1.44	2.24629	1.16754	7.10106e-05	0.00364019	yes
5	125562164	125562314	151	ENSBGRG00000001224	PKDREJ	GO:0005262,GO:0005509,GO:0007340,GO:0016020,GO:0016021,GO:0050982	calcium channel activity|calcium ion binding|acrosome reaction|membrane|integral component of membrane|detection of mechanical stimulus	1.56	-2.43	-4.19	2.02	0.846699	-0.24008	0.269579	0.479783	no
1	138899111	138899457	347	ENSBGRG00000001246	ZBTB38	GO:0000981,GO:0003677,GO:0003700,GO:0005634,GO:0005654,GO:0005694,GO:0006275,GO:0006355,GO:0006974,GO:0008327,GO:0042803,GO:0045892,GO:0045944,GO:0046872,GO:0072562	DNA-binding transcription factor activity, RNA polymerase II-specific|DNA binding|DNA-binding transcription factor activity|nucleus|nucleoplasm|chromosome|regulation of DNA replication|regulation of transcription, DNA-templated|cellular response to DNA damage stimulus|methyl-CpG binding|protein homodimerization activity|negative regulation of transcription, DNA-templated|positive regulation of tr…	2.95	-2.38	-4.11	0.618	1.7317	0.792185	0.002288	0.0299378	yes
8	19354192	19354390	199	ENSBGRG00000001261	NRTN	GO:0000165,GO:0001755,GO:0005088,GO:0005102,GO:0005576,GO:0005622,GO:0007169,GO:0007399,GO:0007411,GO:0008083,GO:0021675,GO:0030424,GO:0031175	MAPK cascade|neural crest cell migration|Ras guanyl-nucleotide exchange factor activity|signaling receptor binding|extracellular region|intracellular|transmembrane receptor protein tyrosine kinase signaling pathway|nervous system development|axon guidance|growth factor activity|nerve development|axon|neuron projection development	2.47	-0.712	-1.32	0.741	1.68023	0.748662	0.0224443	0.111266	yes
7	111473014	111476936	3923	ENSBGRG00000001264	ACO1	GO:0005634,GO:0005737	nucleus|cytoplasm	1.75	-1.42	-2.55	2.17	1.37207	0.456351	0.0509953	0.181279	no
1	86888505	86891802	3298	ENSBGRG00000001272	ENSBGRG00000001272	GO:0001580,GO:0005737,GO:0006612,GO:0009986,GO:0016021,GO:0031849,GO:0051205,GO:0051607	detection of chemical stimulus involved in sensory perception of bitter taste|cytoplasm|protein targeting to membrane|cell surface|integral component of membrane|olfactory receptor binding|protein insertion into membrane|defense response to virus	4.04	-4	-6.57	0.951	1.70681	0.771305	0.000898308	0.0178902	yes
5	76709039	76709544	506	ENSBGRG00000001304	DHH	GO:0001649,GO:0005113,GO:0005509,GO:0005615,GO:0005886,GO:0007224,GO:0007267,GO:0007286,GO:0008233,GO:0008270,GO:0016539,GO:0030238,GO:0032355,GO:0033327,GO:0042552,GO:0043627,GO:0050810	osteoblast differentiation|patched binding|calcium ion binding|extracellular space|plasma membrane|smoothened signaling pathway|cell-cell signaling|spermatid development|peptidase activity|zinc ion binding|intein-mediated protein splicing|male sex determination|response to estradiol|Leydig cell differentiation|myelination|response to estrogen|regulation of steroid biosynthetic process	2.42	-1.42	-2.54	1	1.85682	0.892831	0.00131038	0.0222062	yes
5	76708412	76708701	290	ENSBGRG00000001304	DHH	GO:0001649,GO:0005113,GO:0005509,GO:0005615,GO:0005886,GO:0007224,GO:0007267,GO:0007286,GO:0008233,GO:0008270,GO:0016539,GO:0030238,GO:0032355,GO:0033327,GO:0042552,GO:0043627,GO:0050810	osteoblast differentiation|patched binding|calcium ion binding|extracellular space|plasma membrane|smoothened signaling pathway|cell-cell signaling|spermatid development|peptidase activity|zinc ion binding|intein-mediated protein splicing|male sex determination|response to estradiol|Leydig cell differentiation|myelination|response to estrogen|regulation of steroid biosynthetic process	2.95	-1.13	-2.03	0.695	1.85682	0.892831	0.00131038	0.0222062	yes
1	139446634	139448145	1512	ENSBGRG00000001317	SLC25A36	GO:0000002,GO:0005739,GO:0005743,GO:0006864,GO:0007005,GO:0015218,GO:0016021,GO:0051881,GO:1990519	mitochondrial genome maintenance|mitochondrion|mitochondrial inner membrane|pyrimidine nucleotide transport|mitochondrion organization|pyrimidine nucleotide transmembrane transporter activity|integral component of membrane|regulation of mitochondrial membrane potential|pyrimidine nucleotide import into mitochondrion	1.98	-2.23	-3.86	0.676	1.59765	0.675953	0.00867118	0.0633519	yes
3	116308643	116309677	1035	ENSBGRG00000001404	MACF1	GO:0003723,GO:0003779,GO:0005198,GO:0005509,GO:0005737,GO:0005794,GO:0005856,GO:0005874,GO:0005886,GO:0010632,GO:0015629,GO:0016020,GO:0016055,GO:0016887,GO:0030177,GO:0030334,GO:0032587,GO:0032886,GO:0042060,GO:0043001,GO:0045104,GO:0045296,GO:0045773,GO:0051011,GO:0051015,GO:0051893	RNA binding|actin binding|structural molecule activity|calcium ion binding|cytoplasm|Golgi apparatus|cytoskeleton|microtubule|plasma membrane|regulation of epithelial cell migration|actin cytoskeleton|membrane|Wnt signaling pathway|ATPase activity|positive regulation of Wnt signaling pathway|regulation of cell migration|ruffle membrane|regulation of microtubule-based process|wound healing|Golgi t…	4.03	-3.05	-5.12	1.19	1.31265	0.392487	0.0171933	0.0947259	no
3	116366906	116368402	1497	ENSBGRG00000001404	MACF1	GO:0003723,GO:0003779,GO:0005198,GO:0005509,GO:0005737,GO:0005794,GO:0005856,GO:0005874,GO:0005886,GO:0010632,GO:0015629,GO:0016020,GO:0016055,GO:0016887,GO:0030177,GO:0030334,GO:0032587,GO:0032886,GO:0042060,GO:0043001,GO:0045104,GO:0045296,GO:0045773,GO:0051011,GO:0051015,GO:0051893	RNA binding|actin binding|structural molecule activity|calcium ion binding|cytoplasm|Golgi apparatus|cytoskeleton|microtubule|plasma membrane|regulation of epithelial cell migration|actin cytoskeleton|membrane|Wnt signaling pathway|ATPase activity|positive regulation of Wnt signaling pathway|regulation of cell migration|ruffle membrane|regulation of microtubule-based process|wound healing|Golgi t…	2.45	-0.717	-1.33	1.05	1.31265	0.392487	0.0171933	0.0947259	no
3	116273440	116274436	997	ENSBGRG00000001404	MACF1	GO:0003723,GO:0003779,GO:0005198,GO:0005509,GO:0005737,GO:0005794,GO:0005856,GO:0005874,GO:0005886,GO:0010632,GO:0015629,GO:0016020,GO:0016055,GO:0016887,GO:0030177,GO:0030334,GO:0032587,GO:0032886,GO:0042060,GO:0043001,GO:0045104,GO:0045296,GO:0045773,GO:0051011,GO:0051015,GO:0051893	RNA binding|actin binding|structural molecule activity|calcium ion binding|cytoplasm|Golgi apparatus|cytoskeleton|microtubule|plasma membrane|regulation of epithelial cell migration|actin cytoskeleton|membrane|Wnt signaling pathway|ATPase activity|positive regulation of Wnt signaling pathway|regulation of cell migration|ruffle membrane|regulation of microtubule-based process|wound healing|Golgi t…	2.08	-0.873	-1.6	0.775	1.31265	0.392487	0.0171933	0.0947259	no
3	116374552	116374802	251	ENSBGRG00000001404	MACF1	GO:0003723,GO:0003779,GO:0005198,GO:0005509,GO:0005737,GO:0005794,GO:0005856,GO:0005874,GO:0005886,GO:0010632,GO:0015629,GO:0016020,GO:0016055,GO:0016887,GO:0030177,GO:0030334,GO:0032587,GO:0032886,GO:0042060,GO:0043001,GO:0045104,GO:0045296,GO:0045773,GO:0051011,GO:0051015,GO:0051893	RNA binding|actin binding|structural molecule activity|calcium ion binding|cytoplasm|Golgi apparatus|cytoskeleton|microtubule|plasma membrane|regulation of epithelial cell migration|actin cytoskeleton|membrane|Wnt signaling pathway|ATPase activity|positive regulation of Wnt signaling pathway|regulation of cell migration|ruffle membrane|regulation of microtubule-based process|wound healing|Golgi t…	1.96	-1.1	-1.98	0.731	1.31265	0.392487	0.0171933	0.0947259	no
3	116373603	116373853	251	ENSBGRG00000001404	MACF1	GO:0003723,GO:0003779,GO:0005198,GO:0005509,GO:0005737,GO:0005794,GO:0005856,GO:0005874,GO:0005886,GO:0010632,GO:0015629,GO:0016020,GO:0016055,GO:0016887,GO:0030177,GO:0030334,GO:0032587,GO:0032886,GO:0042060,GO:0043001,GO:0045104,GO:0045296,GO:0045773,GO:0051011,GO:0051015,GO:0051893	RNA binding|actin binding|structural molecule activity|calcium ion binding|cytoplasm|Golgi apparatus|cytoskeleton|microtubule|plasma membrane|regulation of epithelial cell migration|actin cytoskeleton|membrane|Wnt signaling pathway|ATPase activity|positive regulation of Wnt signaling pathway|regulation of cell migration|ruffle membrane|regulation of microtubule-based process|wound healing|Golgi t…	2.42	-1.18	-2.12	0.672	1.31265	0.392487	0.0171933	0.0947259	no
4	18293443	18293839	397	ENSBGRG00000001427	HIPK2	GO:0000122,GO:0001102,GO:0001934,GO:0003714,GO:0004672,GO:0004674,GO:0005524,GO:0005634,GO:0005737,GO:0006468,GO:0006978,GO:0007179,GO:0007224,GO:0007628,GO:0008284,GO:0008344,GO:0009952,GO:0010842,GO:0016604,GO:0016605,GO:0018105,GO:0018107,GO:0030182,GO:0030511,GO:0030514,GO:0032092,GO:0042771,GO:0043388,GO:0043524,GO:0045766,GO:0045893,GO:0045944,GO:0046330,GO:0046332,GO:0046790,GO:0048596,GO:…	negative regulation of transcription by RNA polymerase II|RNA polymerase II activating transcription factor binding|positive regulation of protein phosphorylation|transcription corepressor activity|protein kinase activity|protein serine/threonine kinase activity|ATP binding|nucleus|cytoplasm|protein phosphorylation|DNA damage response, signal transduction by p53 class mediator resulting in transc…	2.94	-0.979	-1.78	-0.628	0.689831	-0.535685	0.0240235	0.116055	no
1	90850092	90855962	5871	ENSBGRG00000001442	KLHL24	GO:0005737,GO:0005912,GO:0016567,GO:0030057,GO:0030424,GO:0031463,GO:0043204,GO:0045109,GO:0051865,GO:2000312	cytoplasm|adherens junction|protein ubiquitination|desmosome|axon|Cul3-RING ubiquitin ligase complex|perikaryon|intermediate filament organization|protein autoubiquitination|regulation of kainate selective glutamate receptor activity	1.91	-1.24	-2.24	0.664	0.961257	-0.0570066	0.759442	0.868579	no
8	49955819	49956119	301	ENSBGRG00000001448	JADE2	GO:0000123,GO:0000209,GO:0005654,GO:0043966,GO:0043981,GO:0043982,GO:0043983,GO:0046872,GO:0050767,GO:0050769,GO:0051865,GO:0060395,GO:0061630,GO:1990138	histone acetyltransferase complex|protein polyubiquitination|nucleoplasm|histone H3 acetylation|histone H4-K5 acetylation|histone H4-K8 acetylation|histone H4-K12 acetylation|metal ion binding|regulation of neurogenesis|positive regulation of neurogenesis|protein autoubiquitination|SMAD protein signal transduction|ubiquitin protein ligase activity|neuron projection extension	2.67	-1.2	-2.17	0.904	1.45321	0.53924	0.0408435	0.159169	no
8	14529745	14529892	148	ENSBGRG00000001454	ENSBGRG00000001454	GO:0000981,GO:0003677,GO:0005634,GO:0046872	DNA-binding transcription factor activity, RNA polymerase II-specific|DNA binding|nucleus|metal ion binding	2.19	-1.74	-3.05	1.34	1.52471	0.60853	0.0285544	0.128776	yes
8	14530872	14531019	148	ENSBGRG00000001454	ENSBGRG00000001454	GO:0000981,GO:0003677,GO:0005634,GO:0046872	DNA-binding transcription factor activity, RNA polymerase II-specific|DNA binding|nucleus|metal ion binding	1.87	-2	-3.48	1.51	1.52471	0.60853	0.0285544	0.128776	yes
6	56581580	56584723	3144	ENSBGRG00000001458	ATP10D	GO:0003964,GO:0006310,GO:0009036,GO:0032197,GO:0032199,GO:0046872,GO:0090305	RNA-directed DNA polymerase activity|DNA recombination|type II site-specific deoxyribonuclease activity|transposition, RNA-mediated|reverse transcription involved in RNA-mediated transposition|metal ion binding|nucleic acid phosphodiester bond hydrolysis	1.79	-0.819	-1.51	0.832	2.08684	1.06132	0.000650924	0.0149772	yes
7	112052393	112052543	151	ENSBGRG00000001492	SCARA3			2.8	-0.721	-1.33	0.8	2.69113	1.42821	2.73844e-07	7.53817e-05	yes
7	112038700	112039896	1197	ENSBGRG00000001492	SCARA3			1.73	-1.25	-2.25	0.887	2.69113	1.42821	2.73844e-07	7.53817e-05	yes
4	55129620	55130069	450	ENSBGRG00000001498	NFE2L3	GO:0000976,GO:0000978,GO:0000981,GO:0001078,GO:0003700,GO:0003713,GO:0005634,GO:0005737,GO:0006366,GO:0045893	transcription regulatory region sequence-specific DNA binding|RNA polymerase II proximal promoter sequence-specific DNA binding|DNA-binding transcription factor activity, RNA polymerase II-specific|proximal promoter DNA-binding transcription repressor activity, RNA polymerase II-specific|DNA-binding transcription factor activity|transcription coactivator activity|nucleus|cytoplasm|transcription b…	1.91	-2.03	-3.54	0.588	1.35242	0.435548	0.0892897	0.250069	no
1	91244936	91245234	299	ENSBGRG00000001502	MCF2L2	GO:0000139,GO:0005622,GO:0005783,GO:0005794,GO:0006486,GO:0007417,GO:0007420,GO:0008376,GO:0008378,GO:0008457,GO:0008532,GO:0016021,GO:0030311,GO:0047256	Golgi membrane|intracellular|endoplasmic reticulum|Golgi apparatus|protein glycosylation|central nervous system development|brain development|acetylgalactosaminyltransferase activity|galactosyltransferase activity|beta-galactosyl-N-acetylglucosaminylgalactosylglucosyl-ceramide beta-1,3-acetylglucosaminyltransferase activity|N-acetyllactosaminide beta-1,3-N-acetylglucosaminyltransferase activity|i…	1.97	-1.4	-2.51	0.901	0.830682	-0.267632	0.491748	0.680039	no
8	87446643	87446793	151	ENSBGRG00000001510	TENM2	GO:0000122,GO:0005102,GO:0005634,GO:0005783,GO:0005794,GO:0005886,GO:0005887,GO:0005911,GO:0007157,GO:0007411,GO:0016605,GO:0030054,GO:0030175,GO:0030425,GO:0030426,GO:0035584,GO:0042803,GO:0043005,GO:0043197,GO:0045202,GO:0045211,GO:0046982,GO:0048666,GO:0050839,GO:0051491,GO:0097264,GO:0098609,GO:0098890,GO:0098942,GO:0098978	negative regulation of transcription by RNA polymerase II|signaling receptor binding|nucleus|endoplasmic reticulum|Golgi apparatus|plasma membrane|integral component of plasma membrane|cell-cell junction|heterophilic cell-cell adhesion via plasma membrane cell adhesion molecules|axon guidance|PML body|cell junction|filopodium|dendrite|growth cone|calcium-mediated signaling using intracellular cal…	2.11	-1.94	-3.4	-1.15	0.554798	-0.849964	0.00469139	0.0449827	yes
7	112129802	112130100	299	ENSBGRG00000001516	CCDC25			2.1	-1.22	-2.19	0.814	1.01139	0.0163389	0.942369	0.972826	no
1	63368682	63368880	199	ENSBGRG00000001529	GRAMD1C	GO:0003746,GO:0003924,GO:0005516,GO:0005525,GO:0005634,GO:0005730,GO:0005737,GO:0005886,GO:0006412,GO:0006414,GO:0043209,GO:0071364	translation elongation factor activity|GTPase activity|calmodulin binding|GTP binding|nucleus|nucleolus|cytoplasm|plasma membrane|translation|translational elongation|myelin sheath|cellular response to epidermal growth factor stimulus	1.57	-1.02	-1.85	1.26	0.94047	-0.0885469	0.774139	0.877483	no
3	131703192	131709274	6083	ENSBGRG00000001532	HDLBP	GO:0003723,GO:0005634,GO:0005829,GO:0006869,GO:0008203,GO:0034364	RNA binding|nucleus|cytosol|lipid transport|cholesterol metabolic process|high-density lipoprotein particle	2.23	-1.35	-2.42	-1.07	0.796083	-0.329009	0.176994	0.373854	no
3	38559838	38560179	342	ENSBGRG00000001555	GNAI3	GO:0005634,GO:0005737	nucleus|cytoplasm	2.04	-1.72	-3.01	0.599	1.08577	0.118717	0.42604	0.625266	no
5	76965463	76965713	251	ENSBGRG00000001616	TROAP	GO:0005737,GO:0007155	cytoplasm|cell adhesion	2.34	-1.22	-2.19	-0.649	0.56244	-0.83023	0.00229181	0.0299378	yes
5	76960594	76960744	151	ENSBGRG00000001616	TROAP	GO:0005737,GO:0007155	cytoplasm|cell adhesion	1.65	-0.744	-1.38	-0.594	0.56244	-0.83023	0.00229181	0.0299378	yes
1	87505161	87505395	235	ENSBGRG00000001625	RFC4	GO:0003689,GO:0005524,GO:0005634,GO:0005654,GO:0005663,GO:0006261,GO:0019899,GO:0031390,GO:0031391,GO:0043142,GO:1900264	DNA clamp loader activity|ATP binding|nucleus|nucleoplasm|DNA replication factor C complex|DNA-dependent DNA replication|enzyme binding|Ctf18 RFC-like complex|Elg1 RFC-like complex|single-stranded DNA-dependent ATPase activity|positive regulation of DNA-directed DNA polymerase activity	1.42	-0.916	-1.68	0.603	0.977104	-0.0334163	0.861704	0.928728	no
4	18683587	18689937	6351	ENSBGRG00000001662	UBN2	GO:0005634	nucleus	2.11	-0.836	-1.54	0.6	1.25104	0.323124	0.124816	0.303776	no
4	18690932	18691281	350	ENSBGRG00000001662	UBN2	GO:0005634	nucleus	2.21	-0.83	-1.53	0.773	1.25104	0.323124	0.124816	0.303776	no
3	21556646	21556996	351	ENSBGRG00000001699	SEMA6C	GO:0001755,GO:0005615,GO:0005737,GO:0005887,GO:0007411,GO:0009986,GO:0030215,GO:0030335,GO:0030517,GO:0038191,GO:0045499,GO:0048843,GO:0050919,GO:0071526	neural crest cell migration|extracellular space|cytoplasm|integral component of plasma membrane|axon guidance|cell surface|semaphorin receptor binding|positive regulation of cell migration|negative regulation of axon extension|neuropilin binding|chemorepellent activity|negative regulation of axon extension involved in axon guidance|negative chemotaxis|semaphorin-plexin signaling pathway	3.31	-0.764	-1.41	0.64	2.22839	1.156	1.40434e-05	0.00123235	yes
8	22710257	22710406	150	ENSBGRG00000001703	ENSBGRG00000001703	GO:0001655,GO:0001880,GO:0005615,GO:0007506,GO:0008083,GO:0030154	urogenital system development|Mullerian duct regression|extracellular space|gonadal mesoderm development|growth factor activity|cell differentiation	2.31	-0.968	-1.76	0.808	1.08219	0.113948	0.709999	0.83675	no
5	20156457	20159195	2739	ENSBGRG00000001728	ITPR2	GO:0003964,GO:0046872	RNA-directed DNA polymerase activity|metal ion binding	1.36	-1.08	-1.95	0.853	1.07551	0.105025	0.550183	0.725316	no
5	125994188	125994337	150	ENSBGRG00000001730	CERK	GO:0000287,GO:0001729,GO:0003951,GO:0005524,GO:0005737,GO:0005886,GO:0006672,GO:0006687,GO:0016021,GO:0102773	magnesium ion binding|ceramide kinase activity|NAD+ kinase activity|ATP binding|cytoplasm|plasma membrane|ceramide metabolic process|glycosphingolipid metabolic process|integral component of membrane|dihydroceramide kinase activity	2.55	-0.91	-1.66	1	0.999016	-0.0014202	0.993599	0.99684	no
5	125993741	125994088	348	ENSBGRG00000001730	CERK	GO:0000287,GO:0001729,GO:0003951,GO:0005524,GO:0005737,GO:0005886,GO:0006672,GO:0006687,GO:0016021,GO:0102773	magnesium ion binding|ceramide kinase activity|NAD+ kinase activity|ATP binding|cytoplasm|plasma membrane|ceramide metabolic process|glycosphingolipid metabolic process|integral component of membrane|dihydroceramide kinase activity	2.65	-3.99	-6.55	1.29	0.999016	-0.0014202	0.993599	0.99684	no
7	56486259	56487954	1696	ENSBGRG00000001734	FRMPD1	GO:0005829,GO:0005856,GO:0005886,GO:0008277,GO:0032991,GO:0090150	cytosol|cytoskeleton|plasma membrane|regulation of G protein-coupled receptor signaling pathway|protein-containing complex|establishment of protein localization to membrane	3.93	-8.39	-11.9	0.754	1.62839	0.70345	0.00206891	0.0283468	yes
3	67559932	67566467	6536	ENSBGRG00000001750	ADGRL2	GO:0004930,GO:0007166,GO:0016021,GO:0030246	G protein-coupled receptor activity|cell surface receptor signaling pathway|integral component of membrane|carbohydrate binding	2.76	-4.69	-7.5	1.24	1.99217	0.994339	0.000240932	0.00803461	yes
3	21639352	21656150	16799	ENSBGRG00000001811	PIP5K1A	GO:0005634,GO:0005737	nucleus|cytoplasm	1.87	-2.09	-3.63	1.13	1.03603	0.0510661	0.751192	0.863295	no
4	70839470	70839815	346	ENSBGRG00000001815	TMEM168	GO:0016021,GO:0030133	integral component of membrane|transport vesicle	1.97	-2.09	-3.63	0.736	1.1105	0.151203	0.341099	0.549005	no
4	70840309	70843605	3297	ENSBGRG00000001815	TMEM168	GO:0016021,GO:0030133	integral component of membrane|transport vesicle	2.35	-1.09	-1.97	0.672	1.1105	0.151203	0.341099	0.549005	no
4	70864274	70864473	200	ENSBGRG00000001829	BMT2	GO:0005730,GO:0016433,GO:0034198,GO:1904047,GO:1904262	nucleolus|rRNA (adenine) methyltransferase activity|cellular response to amino acid starvation|S-adenosyl-L-methionine binding|negative regulation of TORC1 signaling	1.96	-1.67	-2.93	0.939	1.00672	0.00966073	0.96157	0.982399	no
8	87844158	87847797	3640	ENSBGRG00000001850	ZFYVE16	GO:0005545,GO:0005547,GO:0005769,GO:0005829,GO:0006622,GO:0007165,GO:0008565,GO:0016050,GO:0016197,GO:0030100,GO:0030509,GO:0031901,GO:0043231,GO:0046872	1-phosphatidylinositol binding|phosphatidylinositol-3,4,5-trisphosphate binding|early endosome|cytosol|protein targeting to lysosome|signal transduction|protein transporter activity|vesicle organization|endosomal transport|regulation of endocytosis|BMP signaling pathway|early endosome membrane|intracellular membrane-bounded organelle|metal ion binding	2.26	-1.41	-2.52	0.991	1.03496	0.049572	0.74842	0.861311	no
7	96949509	96953329	3821	ENSBGRG00000001896	DENND4C	GO:0005829,GO:0005886,GO:0015031,GO:0017112,GO:0030659,GO:0030904,GO:0032593,GO:0032869,GO:0072659	cytosol|plasma membrane|protein transport|Rab guanyl-nucleotide exchange factor activity|cytoplasmic vesicle membrane|retromer complex|insulin-responsive compartment|cellular response to insulin stimulus|protein localization to plasma membrane	1.19	-3.57	-5.89	1.02	1.36014	0.443753	0.0245066	0.117415	no
1	93724523	93724672	150	ENSBGRG00000001900	FXR1	GO:0002151,GO:0003729,GO:0003730,GO:0005634,GO:0005737,GO:0005829,GO:0005844,GO:0007517,GO:0014069,GO:0017148,GO:0030154,GO:0030424,GO:0030425,GO:0033592,GO:0035770,GO:0036464,GO:0042803,GO:0043025,GO:0043034,GO:0043197,GO:0043488,GO:0045182,GO:0045727,GO:0046982,GO:0048471,GO:0098794,GO:0098978,GO:2000637	G-quadruplex RNA binding|mRNA binding|mRNA 3'-UTR binding|nucleus|cytoplasm|cytosol|polysome|muscle organ development|postsynaptic density|negative regulation of translation|cell differentiation|axon|dendrite|RNA strand annealing activity|ribonucleoprotein granule|cytoplasmic ribonucleoprotein granule|protein homodimerization activity|neuronal cell body|costamere|dendritic spine|regulation of mRN…	1.28	-2.07	-3.59	0.995	0.66791	-0.582274	0.0110783	0.072766	yes
1	87753209	87753359	151	ENSBGRG00000001905	TBCCD1	GO:0000902,GO:0005737,GO:0008360,GO:0030334,GO:0031616,GO:0051661,GO:0051684	cell morphogenesis|cytoplasm|regulation of cell shape|regulation of cell migration|spindle pole centrosome|maintenance of centrosome location|maintenance of Golgi location	1.75	-1.13	-2.05	1.02	0.865386	-0.208584	0.214575	0.419615	no
2	62864855	62865102	248	ENSBGRG00000001930	GLS			2.02	-1.26	-2.27	0.607	1.19282	0.254376	0.130485	0.31165	no
7	112889606	112889804	199	ENSBGRG00000001954	ZNF395	GO:0000978,GO:0000981,GO:0001158,GO:0003677,GO:0005634,GO:0005737,GO:0005829,GO:0006355,GO:0046872	RNA polymerase II proximal promoter sequence-specific DNA binding|DNA-binding transcription factor activity, RNA polymerase II-specific|enhancer sequence-specific DNA binding|DNA binding|nucleus|cytoplasm|cytosol|regulation of transcription, DNA-templated|metal ion binding	1.73	-3.56	-5.87	1.42	2.15361	1.10676	2.882e-05	0.00207779	yes
7	34339065	34339363	299	ENSBGRG00000001958	ZNF462	GO:0000981,GO:0003677,GO:0005634,GO:0006325,GO:0010468,GO:0043392,GO:0045944,GO:0046872	DNA-binding transcription factor activity, RNA polymerase II-specific|DNA binding|nucleus|chromatin organization|regulation of gene expression|negative regulation of DNA binding|positive regulation of transcription by RNA polymerase II|metal ion binding	2.32	-2.25	-3.89	1.46	0.924368	-0.113461	0.630465	0.783369	no
3	56232089	56238345	6257	ENSBGRG00000001978	TGFBR3	GO:0005634,GO:0005737	nucleus|cytoplasm	1.7	-1.44	-2.58	0.64	0.829905	-0.268982	0.157427	0.349838	no
5	20630724	20630873	150	ENSBGRG00000001991	TM7SF3	GO:0005886,GO:0016021,GO:0032024,GO:0034620,GO:0043069,GO:0070062	plasma membrane|integral component of membrane|positive regulation of insulin secretion|cellular response to unfolded protein|negative regulation of programmed cell death|extracellular exosome	2	-0.731	-1.36	1.07	1.25354	0.32601	0.211792	0.416459	no
4	56033613	56033863	251	ENSBGRG00000001999	HOXA3	GO:0000978,GO:0001525,GO:0001974,GO:0003700,GO:0005634,GO:0005654,GO:0006816,GO:0008284,GO:0009952,GO:0010159,GO:0010467,GO:0010960,GO:0021615,GO:0030282,GO:0030878,GO:0045944,GO:0048538,GO:0048645,GO:0048704,GO:0051216,GO:0051926,GO:0055062,GO:0055074,GO:0060017,GO:0071837,GO:1900122	RNA polymerase II proximal promoter sequence-specific DNA binding|angiogenesis|blood vessel remodeling|DNA-binding transcription factor activity|nucleus|nucleoplasm|calcium ion transport|positive regulation of cell proliferation|anterior/posterior pattern specification|specification of animal organ position|gene expression|magnesium ion homeostasis|glossopharyngeal nerve morphogenesis|bone minera…	1.56	-1.02	-1.86	-0.604	0.474923	-1.07423	0.000658307	0.0150804	yes
5	117717206	117722551	5346	ENSBGRG00000002013	ENSBGRG00000002013	GO:0003677,GO:0003899,GO:0005634,GO:0005665,GO:0005666,GO:0005736,GO:0006360,GO:0006366,GO:0006383	DNA binding|DNA-directed 5'-3' RNA polymerase activity|nucleus|RNA polymerase II, core complex|RNA polymerase III complex|RNA polymerase I complex|transcription by RNA polymerase I|transcription by RNA polymerase II|transcription by RNA polymerase III	3.57	-0.864	-1.59	0.992	0.727938	-0.458113	0.0608113	0.200105	no
1	172327806	172328722	917	ENSBGRG00000002023	ZNF596	GO:0000981,GO:0003677,GO:0005634,GO:0046872	DNA-binding transcription factor activity, RNA polymerase II-specific|DNA binding|nucleus|metal ion binding	2.38	-2.83	-4.78	0.81	0.893693	-0.162149	0.430548	0.62926	no
4	73157099	73157246	148	ENSBGRG00000002028	MDFIC	GO:0003964,GO:0006310,GO:0009036,GO:0032197,GO:0032199,GO:0046872,GO:0090305	RNA-directed DNA polymerase activity|DNA recombination|type II site-specific deoxyribonuclease activity|transposition, RNA-mediated|reverse transcription involved in RNA-mediated transposition|metal ion binding|nucleic acid phosphodiester bond hydrolysis	2.26	-1.13	-2.05	1.2	1.2897	0.367038	0.17358	0.369577	no
1	68999943	69000191	249	ENSBGRG00000002060	IGSF11	GO:0003964,GO:0006310,GO:0009036,GO:0032197,GO:0032199,GO:0046872,GO:0090305	RNA-directed DNA polymerase activity|DNA recombination|type II site-specific deoxyribonuclease activity|transposition, RNA-mediated|reverse transcription involved in RNA-mediated transposition|metal ion binding|nucleic acid phosphodiester bond hydrolysis	2.12	-1.92	-3.36	0.664	0.822783	-0.281415	0.124821	0.303776	no
1	94053717	94054851	1135	ENSBGRG00000002146	CCDC39	GO:0005634,GO:0005737	nucleus|cytoplasm	5.08	-0.75	-1.39	2.03	0.812618	-0.299352	0.200233	0.402949	no
7	113582468	113582617	150	ENSBGRG00000002158	HMBOX1	GO:0000122,GO:0000784,GO:0000981,GO:0001227,GO:0003691,GO:0005634,GO:0005654,GO:0005737,GO:0005829,GO:0015030,GO:0016604,GO:0016605,GO:0032212,GO:0035563,GO:0042162,GO:0042802,GO:0043565,GO:0044877,GO:0045892,GO:0045893,GO:0051972,GO:0051973	negative regulation of transcription by RNA polymerase II|nuclear chromosome, telomeric region|DNA-binding transcription factor activity, RNA polymerase II-specific|DNA-binding transcription repressor activity, RNA polymerase II-specific|double-stranded telomeric DNA binding|nucleus|nucleoplasm|cytoplasm|cytosol|Cajal body|nuclear body|PML body|positive regulation of telomere maintenance via telo…	1.75	-1.83	-3.21	1.18	1.01392	0.0199443	0.899968	0.94966	no
3	21929887	21930636	750	ENSBGRG00000002163	POGZ	GO:0000790,GO:0000981,GO:0003677,GO:0005634,GO:0005654,GO:0005737,GO:0005829,GO:0007064,GO:0010468,GO:0046872,GO:0051301,GO:0051382	nuclear chromatin|DNA-binding transcription factor activity, RNA polymerase II-specific|DNA binding|nucleus|nucleoplasm|cytoplasm|cytosol|mitotic sister chromatid cohesion|regulation of gene expression|metal ion binding|cell division|kinetochore assembly	4.67	-2.12	-3.68	0.738	1.21996	0.286839	0.14312	0.329808	no
1	69495184	69495877	694	ENSBGRG00000002180	ARHGAP31	GO:0005096,GO:0005829,GO:0005925,GO:0007264,GO:0017124,GO:0030027,GO:0051056	GTPase activator activity|cytosol|focal adhesion|small GTPase mediated signal transduction|SH3 domain binding|lamellipodium|regulation of small GTPase mediated signal transduction	3.37	-1.98	-3.45	0.706	1.76093	0.816335	0.00262639	0.03238	yes
7	113708693	113710799	2107	ENSBGRG00000002206	ENSBGRG00000002206	GO:0003777,GO:0005524,GO:0005737,GO:0005829,GO:0005871,GO:0005874,GO:0005902,GO:0006605,GO:0007018,GO:0007165,GO:0008017,GO:0016887,GO:0019901,GO:0030424,GO:0033270,GO:0042110,GO:0050770,GO:0071889	microtubule motor activity|ATP binding|cytoplasm|cytosol|kinesin complex|microtubule|microvillus|protein targeting|microtubule-based movement|signal transduction|microtubule binding|ATPase activity|protein kinase binding|axon|paranode region of axon|T cell activation|regulation of axonogenesis|14-3-3 protein binding	1.48	-1.09	-1.96	1.38	0.93165	-0.10214	0.610117	0.76813	no
2	35234038	35237052	3015	ENSBGRG00000002228	IGFBP5	GO:0001558,GO:0001649,GO:0001968,GO:0005615,GO:0006006,GO:0007565,GO:0010906,GO:0014912,GO:0017148,GO:0031069,GO:0031994,GO:0031995,GO:0042567,GO:0042593,GO:0043568,GO:0043569,GO:0044342,GO:0045668,GO:0045926,GO:0048286,GO:0048662,GO:0051146,GO:0051897,GO:0060056,GO:0060416,GO:0071320,GO:1901862,GO:1904205,GO:1904707,GO:1904754	regulation of cell growth|osteoblast differentiation|fibronectin binding|extracellular space|glucose metabolic process|female pregnancy|regulation of glucose metabolic process|negative regulation of smooth muscle cell migration|negative regulation of translation|hair follicle morphogenesis|insulin-like growth factor I binding|insulin-like growth factor II binding|insulin-like growth factor ternar…	1.85	-1.23	-2.22	0.605	3.57721	1.83884	2.24102e-07	6.48793e-05	yes
7	11352468	11355820	3353	ENSBGRG00000002269	MYORG	GO:0004553,GO:0005789,GO:0005975,GO:0016021,GO:0016139,GO:0031965,GO:0043568,GO:0048741,GO:0051897	hydrolase activity, hydrolyzing O-glycosyl compounds|endoplasmic reticulum membrane|carbohydrate metabolic process|integral component of membrane|glycoside catabolic process|nuclear membrane|positive regulation of insulin-like growth factor receptor signaling pathway|skeletal muscle fiber development|positive regulation of protein kinase B signaling	1.56	-0.822	-1.52	0.741	0.463876	-1.10819	0.000353421	0.0102114	yes
1	69600445	69600588	144	ENSBGRG00000002286	TIMMDC1	GO:0005634,GO:0005654,GO:0005739,GO:0016021,GO:0031966	nucleus|nucleoplasm|mitochondrion|integral component of membrane|mitochondrial membrane	3.08	-1.31	-2.35	1.13	1.08671	0.119961	0.656223	0.800775	no
6	114391662	114391901	240	ENSBGRG00000002306	AP1AR	GO:0001920,GO:0005768,GO:0005769,GO:0005770,GO:0005794,GO:0005829,GO:0015031,GO:0019894,GO:0030133,GO:0034315,GO:0034613,GO:0035650,GO:0048203,GO:1900025,GO:2000146	negative regulation of receptor recycling|endosome|early endosome|late endosome|Golgi apparatus|cytosol|protein transport|kinesin binding|transport vesicle|regulation of Arp2/3 complex-mediated actin nucleation|cellular protein localization|AP-1 adaptor complex binding|vesicle targeting, trans-Golgi to endosome|negative regulation of substrate adhesion-dependent cell spreading|negative regulation…	1.92	-0.913	-1.67	0.658	1.01943	0.0277564	0.889158	0.944578	no
8	14968695	14969984	1290	ENSBGRG00000002308	EIF3G	GO:0001732,GO:0003743,GO:0005634,GO:0005852,GO:0006413,GO:0016282,GO:0033290,GO:0048471	formation of cytoplasmic translation initiation complex|translation initiation factor activity|nucleus|eukaryotic translation initiation factor 3 complex|translational initiation|eukaryotic 43S preinitiation complex|eukaryotic 48S preinitiation complex|perinuclear region of cytoplasm	2.78	-2.03	-3.54	1.24	0.81057	-0.302991	0.0557503	0.190404	no
2	324001	324398	398	ENSBGRG00000002321	FBXO42			3.07	-0.84	-1.55	0.744	1.04711	0.0664156	0.704108	0.833505	no
5	117911249	117914989	3741	ENSBGRG00000002359	PLA2G6	GO:0001934,GO:0004623,GO:0005516,GO:0005615,GO:0005739,GO:0005743,GO:0005815,GO:0005829,GO:0006935,GO:0007204,GO:0007613,GO:0014832,GO:0016042,GO:0017171,GO:0019731,GO:0019901,GO:0032049,GO:0034976,GO:0035774,GO:0043008,GO:0045921,GO:0047499,GO:0051967,GO:0060135,GO:0090037,GO:0090200,GO:0090238,GO:0097755,GO:0102567,GO:0102568,GO:1901339,GO:2000304	positive regulation of protein phosphorylation|phospholipase A2 activity|calmodulin binding|extracellular space|mitochondrion|mitochondrial inner membrane|microtubule organizing center|cytosol|chemotaxis|positive regulation of cytosolic calcium ion concentration|memory|urinary bladder smooth muscle contraction|lipid catabolic process|serine hydrolase activity|antibacterial humoral response|protei…	2.23	-1.51	-2.67	-0.624	0.895467	-0.159288	0.512584	0.69676	no
1	46382190	46383099	910	ENSBGRG00000002387	DCBLD2	GO:0005634,GO:0005737	nucleus|cytoplasm	2.37	-1.17	-2.1	0.655	1.10805	0.148023	0.482571	0.673065	no
3	22204983	22214519	9537	ENSBGRG00000002390	SNX27	GO:0005634,GO:0005737	nucleus|cytoplasm	3.5	-0.958	-1.74	-1.05	0.969114	-0.0452618	0.786064	0.884212	no
8	15084356	15085418	1063	ENSBGRG00000002458	MRPL4	GO:0003735,GO:0005743,GO:0005762,GO:0006412	structural constituent of ribosome|mitochondrial inner membrane|mitochondrial large ribosomal subunit|translation	1.82	-1.32	-2.36	1.15	1.2678	0.342328	0.171624	0.367419	no
8	6595250	6595399	150	ENSBGRG00000002465	ATP13A1	GO:0005524,GO:0005789,GO:0006812,GO:0006874,GO:0016021,GO:0016887,GO:0046872	ATP binding|endoplasmic reticulum membrane|cation transport|cellular calcium ion homeostasis|integral component of membrane|ATPase activity|metal ion binding	1.86	-0.809	-1.49	0.753	0.958814	-0.0606778	0.690988	0.824069	no
3	109321481	109323827	2347	ENSBGRG00000002507	IPP	GO:0003779,GO:0005737,GO:0015629	actin binding|cytoplasm|actin cytoskeleton	1.6	-1.51	-2.69	0.878	1.24318	0.314031	0.146096	0.333922	no
6	114666298	114666447	150	ENSBGRG00000002512	ZGRF1	GO:0008270,GO:0016021	zinc ion binding|integral component of membrane	1.45	-1.01	-1.84	1.25	1.21708	0.283428	0.200979	0.403772	no
6	114665948	114666198	251	ENSBGRG00000002512	ZGRF1	GO:0008270,GO:0016021	zinc ion binding|integral component of membrane	3.19	-2.11	-3.67	1.15	1.21708	0.283428	0.200979	0.403772	no
7	115472985	115473181	197	ENSBGRG00000002551	MTMR9	GO:0005634,GO:0005737	nucleus|cytoplasm	2.08	-1.26	-2.27	0.592	0.980401	-0.0285563	0.87195	0.933731	no
5	77472910	77473109	200	ENSBGRG00000002571	BCDIN3D	GO:0001510,GO:0005634,GO:0005737,GO:0005829,GO:0008171,GO:0008173,GO:0010586,GO:2000632	RNA methylation|nucleus|cytoplasm|cytosol|O-methyltransferase activity|RNA methyltransferase activity|miRNA metabolic process|negative regulation of pre-miRNA processing	1.5	-0.775	-1.43	0.748	1.11571	0.157956	0.651723	0.797469	no
7	57612801	57617009	4209	ENSBGRG00000002583	MELK			1.83	-0.82	-1.51	0.66	0.574045	-0.800765	0.00232784	0.0300969	yes
1	70479984	70492489	12506	ENSBGRG00000002589	LRRC58			3.59	-2.35	-4.04	1.03	1.49707	0.582146	0.0498848	0.179183	no
1	70474811	70474956	146	ENSBGRG00000002589	LRRC58			2.05	-2.47	-4.24	1.12	1.49707	0.582146	0.0498848	0.179183	no
1	70546070	70549609	3540	ENSBGRG00000002621	FSTL1	GO:0003964,GO:0006310,GO:0009036,GO:0032197,GO:0032199,GO:0046872,GO:0090305	RNA-directed DNA polymerase activity|DNA recombination|type II site-specific deoxyribonuclease activity|transposition, RNA-mediated|reverse transcription involved in RNA-mediated transposition|metal ion binding|nucleic acid phosphodiester bond hydrolysis	1.38	-1.1	-1.99	0.705	1.15264	0.204947	0.407235	0.609002	no
8	15130859	15131091	233	ENSBGRG00000002625	ENSBGRG00000002625	GO:0005178,GO:0005887,GO:0007155,GO:0098609	integrin binding|integral component of plasma membrane|cell adhesion|cell-cell adhesion	1.77	-0.747	-1.38	0.841	0.968241	-0.0465619	0.841866	0.917562	no
5	118270364	118275188	4825	ENSBGRG00000002636	DMC1	GO:0003964,GO:0006310,GO:0009036,GO:0032197,GO:0032199,GO:0046872,GO:0090305	RNA-directed DNA polymerase activity|DNA recombination|type II site-specific deoxyribonuclease activity|transposition, RNA-mediated|reverse transcription involved in RNA-mediated transposition|metal ion binding|nucleic acid phosphodiester bond hydrolysis	1.42	-1.12	-2.02	0.769	0.856281	-0.223844	0.233099	0.439217	no
5	47875085	47876601	1517	ENSBGRG00000002647	STAT2	GO:0001932,GO:0003677,GO:0003700,GO:0005634,GO:0005829,GO:0005886,GO:0042802,GO:0044389,GO:0051607,GO:0060337,GO:0090140	regulation of protein phosphorylation|DNA binding|DNA-binding transcription factor activity|nucleus|cytosol|plasma membrane|identical protein binding|ubiquitin-like protein ligase binding|defense response to virus|type I interferon signaling pathway|regulation of mitochondrial fission	2.06	-2.89	-4.89	0.936	1.48878	0.574128	0.024266	0.116742	no
5	77660121	77661364	1244	ENSBGRG00000002692	RACGAP1	GO:0000281,GO:0000915,GO:0001669,GO:0005096,GO:0005547,GO:0005634,GO:0005654,GO:0005829,GO:0005874,GO:0006890,GO:0007018,GO:0007283,GO:0007405,GO:0008017,GO:0008272,GO:0019886,GO:0019901,GO:0030496,GO:0031234,GO:0032154,GO:0032467,GO:0035556,GO:0043014,GO:0043015,GO:0045995,GO:0046872,GO:0048487,GO:0051056,GO:0051233,GO:0051256,GO:0051988,GO:0070062,GO:0072686,GO:0090543,GO:0097149	mitotic cytokinesis|actomyosin contractile ring assembly|acrosomal vesicle|GTPase activator activity|phosphatidylinositol-3,4,5-trisphosphate binding|nucleus|nucleoplasm|cytosol|microtubule|retrograde vesicle-mediated transport, Golgi to ER|microtubule-based movement|spermatogenesis|neuroblast proliferation|microtubule binding|sulfate transport|antigen processing and presentation of exogenous pep…	1.64	-0.94	-1.72	0.67	0.936723	-0.0943059	0.608165	0.767017	no
8	90943718	90944217	500	ENSBGRG00000002717	ENSBGRG00000002717	GO:0005509,GO:0005540,GO:0007155,GO:0007417,GO:0030246,GO:0031012	calcium ion binding|hyaluronic acid binding|cell adhesion|central nervous system development|carbohydrate binding|extracellular matrix	2.54	-3.01	-5.07	0.951	4.06354	2.02274	3.1685e-07	7.73728e-05	yes
8	90935243	90943219	7977	ENSBGRG00000002717	ENSBGRG00000002717	GO:0005509,GO:0005540,GO:0007155,GO:0007417,GO:0030246,GO:0031012	calcium ion binding|hyaluronic acid binding|cell adhesion|central nervous system development|carbohydrate binding|extracellular matrix	4.1	-8.19	-11.6	1.47	4.06354	2.02274	3.1685e-07	7.73728e-05	yes
7	115898590	115902508	3919	ENSBGRG00000002753	FDFT1	GO:0005634,GO:0005737	nucleus|cytoplasm	1.24	-0.704	-1.3	1.09	0.840802	-0.250162	0.278955	0.489384	no
5	118387157	118387455	299	ENSBGRG00000002758	JOSD1	GO:0004843,GO:0005737,GO:0005886,GO:0016579	thiol-dependent ubiquitin-specific protease activity|cytoplasm|plasma membrane|protein deubiquitination	2.12	-1.16	-2.09	0.707	1.32129	0.401952	0.0320959	0.137546	no
4	58051775	58077089	25315	ENSBGRG00000002765	CPVL	GO:0005634,GO:0005737	nucleus|cytoplasm	1.52	-1.65	-2.89	-0.869	0.630659	-0.665068	0.0561714	0.191023	no
5	40104424	40108721	4298	ENSBGRG00000002781	UTP20	GO:0000447,GO:0000472,GO:0000480,GO:0003723,GO:0005654,GO:0005730,GO:0005737,GO:0005886,GO:0006364,GO:0008285,GO:0030686,GO:0030688,GO:0032040	endonucleolytic cleavage in ITS1 to separate SSU-rRNA from 5.8S rRNA and LSU-rRNA from tricistronic rRNA transcript (SSU-rRNA, 5.8S rRNA, LSU-rRNA)|endonucleolytic cleavage to generate mature 5'-end of SSU-rRNA from (SSU-rRNA, 5.8S rRNA, LSU-rRNA)|endonucleolytic cleavage in 5'-ETS of tricistronic rRNA transcript (SSU-rRNA, 5.8S rRNA, LSU-rRNA)|RNA binding|nucleoplasm|nucleolus|cytoplasm|plasma m…	2.2	-0.956	-1.74	0.658	1.30376	0.382679	0.0201255	0.104314	no
1	70827834	70868128	40295	ENSBGRG00000002799	RABL3	GO:0003964,GO:0006310,GO:0009036,GO:0032197,GO:0032199,GO:0046872,GO:0090305	RNA-directed DNA polymerase activity|DNA recombination|type II site-specific deoxyribonuclease activity|transposition, RNA-mediated|reverse transcription involved in RNA-mediated transposition|metal ion binding|nucleic acid phosphodiester bond hydrolysis	2.86	-1.89	-3.29	0.761	0.728218	-0.457559	0.0479927	0.175087	no
8	15174293	15174560	268	ENSBGRG00000002843	ENSBGRG00000002843	GO:0005178,GO:0005887,GO:0006909,GO:0007155,GO:0098609	integrin binding|integral component of plasma membrane|phagocytosis|cell adhesion|cell-cell adhesion	1.76	-0.873	-1.6	0.894	1.00339	0.00487746	0.976647	0.988998	no
5	90719428	90725535	6108	ENSBGRG00000002844	CEP290	GO:0005634,GO:0005737	nucleus|cytoplasm	1.5	-1.13	-2.04	0.888	0.973869	-0.0382	0.824267	0.906604	no
3	101243006	101243650	645	ENSBGRG00000002941	CPT2	GO:0004095,GO:0005739,GO:0005743,GO:0006635	carnitine O-palmitoyltransferase activity|mitochondrion|mitochondrial inner membrane|fatty acid beta-oxidation	3.34	-1.41	-2.53	0.587	0.965242	-0.0510378	0.821766	0.905376	no
5	77829704	77829902	199	ENSBGRG00000002970	LIMA1	GO:0001726,GO:0005737,GO:0005856,GO:0005925,GO:0008203,GO:0016477,GO:0030299,GO:0030835,GO:0031526,GO:0031529,GO:0032154,GO:0042632,GO:0046872,GO:0051015,GO:0051017	ruffle|cytoplasm|cytoskeleton|focal adhesion|cholesterol metabolic process|cell migration|intestinal cholesterol absorption|negative regulation of actin filament depolymerization|brush border membrane|ruffle organization|cleavage furrow|cholesterol homeostasis|metal ion binding|actin filament binding|actin filament bundle assembly	1.34	-1.76	-3.1	0.723	1.09269	0.127884	0.487643	0.676773	no
1	71479513	71479813	301	ENSBGRG00000002979	POLQ	GO:0000724,GO:0003682,GO:0003684,GO:0003887,GO:0005524,GO:0005634,GO:0005654,GO:0005694,GO:0005737,GO:0006261,GO:0006281,GO:0006284,GO:0006302,GO:0006974,GO:0016446,GO:0042802,GO:0043142,GO:0051260,GO:0051575,GO:0097681,GO:2000042	double-strand break repair via homologous recombination|chromatin binding|damaged DNA binding|DNA-directed DNA polymerase activity|ATP binding|nucleus|nucleoplasm|chromosome|cytoplasm|DNA-dependent DNA replication|DNA repair|base-excision repair|double-strand break repair|cellular response to DNA damage stimulus|somatic hypermutation of immunoglobulin genes|identical protein binding|single-strand…	3.36	-1.24	-2.23	0.762	0.809515	-0.304871	0.096963	0.262615	no
1	71481508	71481907	400	ENSBGRG00000002979	POLQ	GO:0000724,GO:0003682,GO:0003684,GO:0003887,GO:0005524,GO:0005634,GO:0005654,GO:0005694,GO:0005737,GO:0006261,GO:0006281,GO:0006284,GO:0006302,GO:0006974,GO:0016446,GO:0042802,GO:0043142,GO:0051260,GO:0051575,GO:0097681,GO:2000042	double-strand break repair via homologous recombination|chromatin binding|damaged DNA binding|DNA-directed DNA polymerase activity|ATP binding|nucleus|nucleoplasm|chromosome|cytoplasm|DNA-dependent DNA replication|DNA repair|base-excision repair|double-strand break repair|cellular response to DNA damage stimulus|somatic hypermutation of immunoglobulin genes|identical protein binding|single-strand…	2.66	-3.39	-5.61	0.783	0.809515	-0.304871	0.096963	0.262615	no
7	57988220	57988865	646	ENSBGRG00000003060	GNE	GO:0003964,GO:0006310,GO:0009036,GO:0032197,GO:0032199,GO:0046872,GO:0090305	RNA-directed DNA polymerase activity|DNA recombination|type II site-specific deoxyribonuclease activity|transposition, RNA-mediated|reverse transcription involved in RNA-mediated transposition|metal ion binding|nucleic acid phosphodiester bond hydrolysis	2.35	-2.71	-4.6	0.851	1.27598	0.351611	0.0742941	0.224738	no
8	23323191	23323809	619	ENSBGRG00000003116	IRF1	GO:0000790,GO:0000978,GO:0001077,GO:0005634,GO:0005737,GO:0006915,GO:0007050,GO:0008285,GO:0032481,GO:0032728,GO:0034124,GO:0035458,GO:0043374,GO:0045084,GO:0045590,GO:0045892,GO:0045893,GO:0051607,GO:0060333,GO:0071260,GO:2000564	nuclear chromatin|RNA polymerase II proximal promoter sequence-specific DNA binding|proximal promoter DNA-binding transcription activator activity, RNA polymerase II-specific|nucleus|cytoplasm|apoptotic process|cell cycle arrest|negative regulation of cell proliferation|positive regulation of type I interferon production|positive regulation of interferon-beta production|regulation of MyD88-depend…	2.03	-2.34	-4.03	1.07	2.28688	1.19338	2.99155e-06	0.000419371	yes
3	39729950	39730499	550	ENSBGRG00000003166	KCNA2	GO:0005249,GO:0005251,GO:0005267,GO:0005789,GO:0005886,GO:0005887,GO:0006813,GO:0008076,GO:0014059,GO:0015271,GO:0016021,GO:0019228,GO:0019233,GO:0019894,GO:0021633,GO:0030027,GO:0030424,GO:0030425,GO:0031258,GO:0032809,GO:0033010,GO:0034765,GO:0043204,GO:0043679,GO:0044224,GO:0044305,GO:0045188,GO:0051260,GO:0071805,GO:0099056	voltage-gated potassium channel activity|delayed rectifier potassium channel activity|potassium channel activity|endoplasmic reticulum membrane|plasma membrane|integral component of plasma membrane|potassium ion transport|voltage-gated potassium channel complex|regulation of dopamine secretion|outward rectifier potassium channel activity|integral component of membrane|neuronal action potential|se…	2.92	-3	-5.04	-0.675	0.782857	-0.35318	0.373552		no
3	39824747	39825140	394	ENSBGRG00000003175	KCNA3	GO:0005244,GO:0005249,GO:0005251,GO:0005886,GO:0006813,GO:0008076,GO:0015271,GO:0016021,GO:0030424,GO:0034765,GO:0044305,GO:0045121,GO:0051260,GO:0071435,GO:0071805,GO:0098978,GO:0099055,GO:0099056	voltage-gated ion channel activity|voltage-gated potassium channel activity|delayed rectifier potassium channel activity|plasma membrane|potassium ion transport|voltage-gated potassium channel complex|outward rectifier potassium channel activity|integral component of membrane|axon|regulation of ion transmembrane transport|calyx of Held|membrane raft|protein homooligomerization|potassium ion expor…	2.6	-0.808	-1.49	0.626	1.22386	0.291442	0.285437	0.495198	no
6	64967935	64969787	1853	ENSBGRG00000003188	LIAS	GO:0001843,GO:0005739,GO:0006954,GO:0006979,GO:0009107,GO:0009249,GO:0016992,GO:0032496,GO:0046872,GO:0051539	neural tube closure|mitochondrion|inflammatory response|response to oxidative stress|lipoate biosynthetic process|protein lipoylation|lipoate synthase activity|response to lipopolysaccharide|metal ion binding|4 iron, 4 sulfur cluster binding	1.23	-0.921	-1.68	0.744	0.755256	-0.404962	0.0812355	0.236916	no
8	23524776	23524925	150	ENSBGRG00000003191	ENSBGRG00000003191	GO:0000166,GO:0005524,GO:0005739,GO:0005886,GO:0005887,GO:0006641,GO:0006814,GO:0007589,GO:0008513,GO:0009437,GO:0015226,GO:0015293,GO:0015491,GO:0015651,GO:0015695,GO:0015697,GO:0015879,GO:0016324,GO:0030165	nucleotide binding|ATP binding|mitochondrion|plasma membrane|integral component of plasma membrane|triglyceride metabolic process|sodium ion transport|body fluid secretion|secondary active organic cation transmembrane transporter activity|carnitine metabolic process|carnitine transmembrane transporter activity|symporter activity|cation:cation antiporter activity|quaternary ammonium group transmem…	2.25	-1.22	-2.2	-1.51	0.767757	-0.381279	0.144587	0.331744	no
8	19956682	19958106	1425	ENSBGRG00000003245	PTPRS	GO:0004721,GO:0004725,GO:0005886,GO:0005887,GO:0006470,GO:0008201,GO:0010977,GO:0021510,GO:0021549,GO:0021766,GO:0021987,GO:0022038,GO:0030054,GO:0030285,GO:0030424,GO:0030517,GO:0032687,GO:0032688,GO:0034164,GO:0035335,GO:0035374,GO:0043204,GO:0043395,GO:0048671,GO:0048681,GO:0050804,GO:0061000,GO:0070062,GO:0090557,GO:0098685,GO:0098978,GO:0099056,GO:0099061,GO:0099151,GO:0099560	phosphoprotein phosphatase activity|protein tyrosine phosphatase activity|plasma membrane|integral component of plasma membrane|protein dephosphorylation|heparin binding|negative regulation of neuron projection development|spinal cord development|cerebellum development|hippocampus development|cerebral cortex development|corpus callosum development|cell junction|integral component of synaptic vesi…	2.05	-2.2	-3.8	0.918	1.40876	0.494428	0.0338251	0.141938	no
5	119022432	119027831	5400	ENSBGRG00000003258	TAB1			3.67	-1.65	-2.9	0.761	1.30359	0.382495	0.0798383	0.234527	no
2	37275676	37275825	150	ENSBGRG00000003261	BARD1			1.87	-0.815	-1.5	1.53	1.2216	0.288773	0.257628	0.467012	no
5	81015625	81015774	150	ENSBGRG00000003298	SP1	GO:0000790,GO:0000977,GO:0000978,GO:0000981,GO:0000982,GO:0000987,GO:0001077,GO:0001103,GO:0003677,GO:0003690,GO:0003700,GO:0005634,GO:0005654,GO:0005737,GO:0006355,GO:0006357,GO:0008022,GO:0008134,GO:0010628,GO:0016032,GO:0017053,GO:0032869,GO:0032993,GO:0033194,GO:0035035,GO:0042795,GO:0042803,GO:0042826,GO:0043425,GO:0043536,GO:0043565,GO:0043923,GO:0044212,GO:0045540,GO:0045766,GO:0045893,GO:…	nuclear chromatin|RNA polymerase II regulatory region sequence-specific DNA binding|RNA polymerase II proximal promoter sequence-specific DNA binding|DNA-binding transcription factor activity, RNA polymerase II-specific|transcription factor activity, RNA polymerase II proximal promoter sequence-specific DNA binding|proximal promoter sequence-specific DNA binding|proximal promoter DNA-binding tran…	1.91	-0.706	-1.3	0.777	1.13099	0.17758	0.241275	0.449036	no
3	101860453	101860652	200	ENSBGRG00000003300	ZYG11B	GO:0004842,GO:0031462,GO:0051438	ubiquitin-protein transferase activity|Cul2-RING ubiquitin ligase complex|regulation of ubiquitin-protein transferase activity	2.5	-1.75	-3.07	1.36	1.71321	0.776698	0.00075922	0.0164105	yes
3	101851153	101860054	8902	ENSBGRG00000003300	ZYG11B	GO:0004842,GO:0031462,GO:0051438	ubiquitin-protein transferase activity|Cul2-RING ubiquitin ligase complex|regulation of ubiquitin-protein transferase activity	1.59	-1.81	-3.18	1.02	1.71321	0.776698	0.00075922	0.0164105	yes
2	1518429	1521443	3015	ENSBGRG00000003302	ACTL8	GO:0005737,GO:0005856,GO:0030855	cytoplasm|cytoskeleton|epithelial cell differentiation	3.57	-2.61	-4.46	0.833	1.22964	0.29824	0.287535	0.497192	no
2	6723379	6723527	149	ENSBGRG00000003315	ZBTB40	GO:0000981,GO:0003677,GO:0005634,GO:0006974,GO:0030282,GO:0046872	DNA-binding transcription factor activity, RNA polymerase II-specific|DNA binding|nucleus|cellular response to DNA damage stimulus|bone mineralization|metal ion binding	1.38	-1.44	-2.57	0.978	1.24182	0.312455	0.100624	0.268284	no
1	163378783	163379231	449	ENSBGRG00000003329	DYRK1A	GO:0000381,GO:0003779,GO:0004672,GO:0004674,GO:0004712,GO:0004713,GO:0004715,GO:0005524,GO:0005634,GO:0005737,GO:0005856,GO:0006468,GO:0007623,GO:0008092,GO:0015631,GO:0016607,GO:0018105,GO:0018107,GO:0018108,GO:0030424,GO:0030425,GO:0031115,GO:0033120,GO:0034205,GO:0038083,GO:0042802,GO:0043518,GO:0043621,GO:0046777,GO:0048025,GO:0048156,GO:0090312,GO:1990904	regulation of alternative mRNA splicing, via spliceosome|actin binding|protein kinase activity|protein serine/threonine kinase activity|protein serine/threonine/tyrosine kinase activity|protein tyrosine kinase activity|non-membrane spanning protein tyrosine kinase activity|ATP binding|nucleus|cytoplasm|cytoskeleton|protein phosphorylation|circadian rhythm|cytoskeletal protein binding|tubulin bind…	4.15	-3.02	-5.09	1.07	1.19203	0.25342	0.222184	0.42733	no
5	129225473	129225672	200	ENSBGRG00000003331	PLXNB2	GO:0001843,GO:0001932,GO:0002116,GO:0005887,GO:0007156,GO:0007162,GO:0007405,GO:0007420,GO:0008360,GO:0009986,GO:0010976,GO:0017154,GO:0030334,GO:0043087,GO:0050772,GO:0070062,GO:0071526,GO:1902287,GO:2001222	neural tube closure|regulation of protein phosphorylation|semaphorin receptor complex|integral component of plasma membrane|homophilic cell adhesion via plasma membrane adhesion molecules|negative regulation of cell adhesion|neuroblast proliferation|brain development|regulation of cell shape|cell surface|positive regulation of neuron projection development|semaphorin receptor activity|regulation …	2.32	-1.23	-2.21	0.987	1.1233	0.167744	0.34925	0.556989	no
5	129265937	129266274	338	ENSBGRG00000003411	DENND6B	GO:0005829,GO:0017112,GO:0055037	cytosol|Rab guanyl-nucleotide exchange factor activity|recycling endosome	1.24	-0.807	-1.49	-0.676	0.680041	-0.556306	0.0130418	0.0798112	no
7	38349554	38421530	71977	ENSBGRG00000003480	LPAR1			3.87	-5.71	-8.72	1.3	2.22271	1.15232	5.14274e-06	0.000608289	yes
7	38869333	38875593	6261	ENSBGRG00000003522	ECPAS	GO:0003964,GO:0004519,GO:0006310,GO:0046872	RNA-directed DNA polymerase activity|endonuclease activity|DNA recombination|metal ion binding	2.46	-1.94	-3.38	-0.64	1.34183	0.4242	0.00537369	0.0483984	no
7	38879451	38880490	1040	ENSBGRG00000003522	ECPAS	GO:0003964,GO:0004519,GO:0006310,GO:0046872	RNA-directed DNA polymerase activity|endonuclease activity|DNA recombination|metal ion binding	1.81	-1.53	-2.71	1.25	1.34183	0.4242	0.00537369	0.0483984	no
2	145176208	145176356	149	ENSBGRG00000003536	AMMECR1L			2.19	-1.02	-1.85	0.705	1.25472	0.327367	0.072562	0.221222	no
5	129382621	129382850	230	ENSBGRG00000003552	ENSBGRG00000003552	GO:0005737,GO:0005789,GO:0005829,GO:0006470,GO:0006661,GO:0007283,GO:0008138,GO:0016021,GO:0016604,GO:0017112,GO:0019208,GO:0043087	cytoplasm|endoplasmic reticulum membrane|cytosol|protein dephosphorylation|phosphatidylinositol biosynthetic process|spermatogenesis|protein tyrosine/serine/threonine phosphatase activity|integral component of membrane|nuclear body|Rab guanyl-nucleotide exchange factor activity|phosphatase regulator activity|regulation of GTPase activity	1.78	-0.995	-1.81	0.599	1.06943	0.0968374	0.672248	0.811124	no
1	147792097	147793038	942	ENSBGRG00000003633	TF	GO:0003964,GO:0006310,GO:0009036,GO:0032197,GO:0032199,GO:0046872,GO:0090305	RNA-directed DNA polymerase activity|DNA recombination|type II site-specific deoxyribonuclease activity|transposition, RNA-mediated|reverse transcription involved in RNA-mediated transposition|metal ion binding|nucleic acid phosphodiester bond hydrolysis	1.49	-0.998	-1.81	-0.696	0.814468	-0.29607	0.395437	0.598751	no
10	71094861	71105470	10610	ENSBGRG00000003635	IBTK	GO:0001933,GO:0005654,GO:0005737,GO:0016020,GO:0019901,GO:0030292,GO:0051209	negative regulation of protein phosphorylation|nucleoplasm|cytoplasm|membrane|protein kinase binding|protein tyrosine kinase inhibitor activity|release of sequestered calcium ion into cytosol	2.7	-1.09	-1.97	2.14	1.07429	0.103381	0.577902	0.745839	no
8	23991049	23991347	299	ENSBGRG00000003671	MEIKIN	GO:0003964,GO:0006310,GO:0009036,GO:0032197,GO:0032199,GO:0046872,GO:0090305	RNA-directed DNA polymerase activity|DNA recombination|type II site-specific deoxyribonuclease activity|transposition, RNA-mediated|reverse transcription involved in RNA-mediated transposition|metal ion binding|nucleic acid phosphodiester bond hydrolysis	1.82	-1.1	-1.98	0.804	0.833004	-0.263605	0.253336	0.462835	no
1	49573077	49573423	347	ENSBGRG00000003698	TRMT10C	GO:0000049,GO:0000964,GO:0005654,GO:0005739,GO:0009019,GO:0016429,GO:0030678,GO:0042645,GO:0052905,GO:0061953,GO:0070131,GO:0080009,GO:0090646,GO:0097745,GO:1990180	tRNA binding|mitochondrial RNA 5'-end processing|nucleoplasm|mitochondrion|tRNA (guanine-N1-)-methyltransferase activity|tRNA (adenine-N1-)-methyltransferase activity|mitochondrial ribonuclease P complex|mitochondrial nucleoid|tRNA (guanine(9)-N(1))-methyltransferase activity|mRNA (adenine-N1-)-methyltransferase activity|positive regulation of mitochondrial translation|mRNA methylation|mitochondr…	2.26	-1.9	-3.3	0.75	0.959406	-0.0597871	0.776713	0.878648	no
7	76331260	76331607	348	ENSBGRG00000003717	KANK1	GO:0005634,GO:0005737,GO:0005886,GO:0008013,GO:0008283,GO:0010977,GO:0030036,GO:0030177,GO:0030336,GO:0030837,GO:0032587,GO:0035023,GO:0035024,GO:0046627,GO:0090263,GO:0090303,GO:0090521,GO:1900025,GO:1900028,GO:2000114,GO:2000393	nucleus|cytoplasm|plasma membrane|beta-catenin binding|cell proliferation|negative regulation of neuron projection development|actin cytoskeleton organization|positive regulation of Wnt signaling pathway|negative regulation of cell migration|negative regulation of actin filament polymerization|ruffle membrane|regulation of Rho protein signal transduction|negative regulation of Rho protein signal …	2.61	-3.42	-5.66	1.22	1.40086	0.48631	0.0218484	0.109481	no
7	76330665	76331062	398	ENSBGRG00000003717	KANK1	GO:0005634,GO:0005737,GO:0005886,GO:0008013,GO:0008283,GO:0010977,GO:0030036,GO:0030177,GO:0030336,GO:0030837,GO:0032587,GO:0035023,GO:0035024,GO:0046627,GO:0090263,GO:0090303,GO:0090521,GO:1900025,GO:1900028,GO:2000114,GO:2000393	nucleus|cytoplasm|plasma membrane|beta-catenin binding|cell proliferation|negative regulation of neuron projection development|actin cytoskeleton organization|positive regulation of Wnt signaling pathway|negative regulation of cell migration|negative regulation of actin filament polymerization|ruffle membrane|regulation of Rho protein signal transduction|negative regulation of Rho protein signal …	1.55	-2.78	-4.71	1.22	1.40086	0.48631	0.0218484	0.109481	no
3	102329471	102332804	3334	ENSBGRG00000003738	CC2D1B	GO:0003964,GO:0006310,GO:0009036,GO:0032197,GO:0032199,GO:0046872,GO:0090305	RNA-directed DNA polymerase activity|DNA recombination|type II site-specific deoxyribonuclease activity|transposition, RNA-mediated|reverse transcription involved in RNA-mediated transposition|metal ion binding|nucleic acid phosphodiester bond hydrolysis	1.58	-1.85	-3.24	0.792	0.984614	-0.0223701	0.894003	0.947048	no
1	90206181	90206508	328	ENSBGRG00000003743	EIF4G1	GO:0000184,GO:0001662,GO:0002191,GO:0003723,GO:0003729,GO:0003743,GO:0005524,GO:0005634,GO:0005737,GO:0005829,GO:0005844,GO:0006412,GO:0006413,GO:0006446,GO:0007005,GO:0008135,GO:0008190,GO:0008284,GO:0010507,GO:0010801,GO:0010942,GO:0016020,GO:0016032,GO:0016281,GO:0030307,GO:0031369,GO:0031669,GO:0032270,GO:0032502,GO:0032947,GO:0033138,GO:0034645,GO:0042802,GO:0043488,GO:0045666,GO:0060964,GO:…	nuclear-transcribed mRNA catabolic process, nonsense-mediated decay|behavioral fear response|cap-dependent translational initiation|RNA binding|mRNA binding|translation initiation factor activity|ATP binding|nucleus|cytoplasm|cytosol|polysome|translation|translational initiation|regulation of translational initiation|mitochondrion organization|translation factor activity, RNA binding|eukaryotic i…	14.3	-1.91	-3.34	-1.44	0.704841	-0.50463	0.00146532	0.023418	no
1	90201164	90202101	938	ENSBGRG00000003743	EIF4G1	GO:0000184,GO:0001662,GO:0002191,GO:0003723,GO:0003729,GO:0003743,GO:0005524,GO:0005634,GO:0005737,GO:0005829,GO:0005844,GO:0006412,GO:0006413,GO:0006446,GO:0007005,GO:0008135,GO:0008190,GO:0008284,GO:0010507,GO:0010801,GO:0010942,GO:0016020,GO:0016032,GO:0016281,GO:0030307,GO:0031369,GO:0031669,GO:0032270,GO:0032502,GO:0032947,GO:0033138,GO:0034645,GO:0042802,GO:0043488,GO:0045666,GO:0060964,GO:…	nuclear-transcribed mRNA catabolic process, nonsense-mediated decay|behavioral fear response|cap-dependent translational initiation|RNA binding|mRNA binding|translation initiation factor activity|ATP binding|nucleus|cytoplasm|cytosol|polysome|translation|translational initiation|regulation of translational initiation|mitochondrion organization|translation factor activity, RNA binding|eukaryotic i…	1.34	-1.25	-2.26	1.61	0.704841	-0.50463	0.00146532	0.023418	no
9	31590231	31603507	13277	ENSBGRG00000003746	DYSF	GO:0005634,GO:0005737	nucleus|cytoplasm	1.29	-1.32	-2.37	2.04	1.15897	0.212845	0.409054	0.610433	no
14	33359361	33367365	8005	ENSBGRG00000003770	SLC19A2	GO:0005634,GO:0005737	nucleus|cytoplasm	2.34	-1.16	-2.09	0.809	1.2934	0.371166	0.278355	0.48867	no
12	56178576	56178774	199	ENSBGRG00000003782	ENSBGRG00000003782	GO:0016021	integral component of membrane	1.21	-2.48	-4.26	1.28	1.41986	0.505747	0.0170134	0.0941456	no
15	11835056	11835354	299	ENSBGRG00000003799	ENSBGRG00000003799	GO:0000165,GO:0004672,GO:0004674,GO:0005524,GO:0005634,GO:0005654,GO:0005730,GO:0005737,GO:0005794,GO:0005829,GO:0006468,GO:0007165,GO:0008631,GO:0009267,GO:0016020,GO:0023014,GO:0030336,GO:0031098,GO:0032147,GO:0042542,GO:0045296,GO:0046777,GO:0046872,GO:0048679,GO:0048812,GO:0070062,GO:0097194	MAPK cascade|protein kinase activity|protein serine/threonine kinase activity|ATP binding|nucleus|nucleoplasm|nucleolus|cytoplasm|Golgi apparatus|cytosol|protein phosphorylation|signal transduction|intrinsic apoptotic signaling pathway in response to oxidative stress|cellular response to starvation|membrane|signal transduction by protein phosphorylation|negative regulation of cell migration|stres…	1.52	-0.967	-1.76	0.793	1.85316	0.889989	0.00686659	0.0560432	yes
17	662246	665099	2854	ENSBGRG00000003821	UBE3A			8.13	-6.36	-9.41	3.89	1.1422	0.19181	0.268324	0.478543	no
13	60318540	60321999	3460	ENSBGRG00000003833	ZPR1	GO:0000226,GO:0001833,GO:0001834,GO:0005634,GO:0005654,GO:0005730,GO:0005737,GO:0006397,GO:0008270,GO:0008380,GO:0010628,GO:0015030,GO:0021510,GO:0030424,GO:0030426,GO:0030576,GO:0030971,GO:0031369,GO:0031641,GO:0032797,GO:0033120,GO:0042023,GO:0042307,GO:0043025,GO:0043204,GO:0045927,GO:0048471,GO:0061564,GO:0071364,GO:0071931,GO:0097504,GO:1902742,GO:1990261,GO:2000672	microtubule cytoskeleton organization|inner cell mass cell proliferation|trophectodermal cell proliferation|nucleus|nucleoplasm|nucleolus|cytoplasm|mRNA processing|zinc ion binding|RNA splicing|positive regulation of gene expression|Cajal body|spinal cord development|axon|growth cone|Cajal body organization|receptor tyrosine kinase binding|translation initiation factor binding|regulation of myeli…	3.49	-1.38	-2.47	0.631	0.935668	-0.0959316	0.565765	0.736643	no
7	58644068	58646708	2641	ENSBGRG00000003843	CREB3	GO:0000139,GO:0000977,GO:0001077,GO:0001558,GO:0002230,GO:0003682,GO:0003700,GO:0005634,GO:0005737,GO:0005789,GO:0005829,GO:0006935,GO:0006990,GO:0016020,GO:0016604,GO:0019043,GO:0019046,GO:0030176,GO:0034976,GO:0035497,GO:0042803,GO:0042981,GO:0042994,GO:0043025,GO:0045944,GO:0050930,GO:0090026,GO:0090045,GO:1902236,GO:2000326	Golgi membrane|RNA polymerase II regulatory region sequence-specific DNA binding|proximal promoter DNA-binding transcription activator activity, RNA polymerase II-specific|regulation of cell growth|positive regulation of defense response to virus by host|chromatin binding|DNA-binding transcription factor activity|nucleus|cytoplasm|endoplasmic reticulum membrane|cytosol|chemotaxis|positive regulat…	1.52	-3.12	-5.24	0.849	1.21329	0.278926	0.178357	0.37588	no
5	48541931	48542423	493	ENSBGRG00000003844	ENSBGRG00000003844	GO:0000981,GO:0003677,GO:0005634,GO:0046872	DNA-binding transcription factor activity, RNA polymerase II-specific|DNA binding|nucleus|metal ion binding	4.11	-2.01	-3.49	0.752	0.946689	-0.0790375	0.831688		no
16	57536611	57536860	250	ENSBGRG00000003848	SNRNP35	GO:0000243,GO:0000398,GO:0003729,GO:0005689,GO:0005730	commitment complex|mRNA splicing, via spliceosome|mRNA binding|U12-type spliceosomal complex|nucleolus	2.47	-2.2	-3.82	1.15	0.864382	-0.210259	0.434588	0.633087	no
11	33460320	33460613	294	ENSBGRG00000003854	LACTB	GO:0003964,GO:0006310,GO:0009036,GO:0032197,GO:0032199,GO:0046872,GO:0090305	RNA-directed DNA polymerase activity|DNA recombination|type II site-specific deoxyribonuclease activity|transposition, RNA-mediated|reverse transcription involved in RNA-mediated transposition|metal ion binding|nucleic acid phosphodiester bond hydrolysis	1.99	-3.32	-5.51	1.2	1.1555	0.208515	0.293069	0.501987	no
10	73660594	73664982	4389	ENSBGRG00000003901	TTK	GO:0003964,GO:0006310,GO:0009036,GO:0032197,GO:0032199,GO:0046872,GO:0090305	RNA-directed DNA polymerase activity|DNA recombination|type II site-specific deoxyribonuclease activity|transposition, RNA-mediated|reverse transcription involved in RNA-mediated transposition|metal ion binding|nucleic acid phosphodiester bond hydrolysis	2	-0.745	-1.38	0.74	0.920267	-0.119875	0.550319	0.725327	no
9	23817951	23818100	150	ENSBGRG00000003902	ENSBGRG00000003902	GO:0005096,GO:0005622,GO:0006886,GO:0008015,GO:0008284,GO:0016020,GO:0017137,GO:0090630	GTPase activator activity|intracellular|intracellular protein transport|blood circulation|positive regulation of cell proliferation|membrane|Rab GTPase binding|activation of GTPase activity	2.49	-4.32	-6.98	1.37	1.2905	0.367927	0.101175	0.269065	no
2	7341874	7342073	200	ENSBGRG00000003910	LUZP1	GO:0005634,GO:0021503	nucleus|neural fold bending	1.74	-1.24	-2.23	-0.897	0.692318	-0.530494	0.0462559	0.171184	no
17	74063962	74064160	199	ENSBGRG00000003931	ENSBGRG00000003931	GO:0000400,GO:0000722,GO:0000724,GO:0005524,GO:0005634,GO:0005654,GO:0005657,GO:0005737,GO:0005759,GO:0005829,GO:0008094,GO:0008821,GO:0010824,GO:0033065,GO:0036297,GO:0045003,GO:0048471,GO:0071140,GO:0090267,GO:0090656	four-way junction DNA binding|telomere maintenance via recombination|double-strand break repair via homologous recombination|ATP binding|nucleus|nucleoplasm|replication fork|cytoplasm|mitochondrial matrix|cytosol|DNA-dependent ATPase activity|crossover junction endodeoxyribonuclease activity|regulation of centrosome duplication|Rad51C-XRCC3 complex|interstrand cross-link repair|double-strand brea…	1.87	-0.848	-1.56	-0.627	1.27837	0.3543	0.0947872	0.258976	no
14	23895403	23906174	10772	ENSBGRG00000003960	ENAH	GO:0005634,GO:0005737	nucleus|cytoplasm	1.39	-1.76	-3.09	-1.2	0.863394	-0.211909	0.283941	0.494122	no
12	60270238	60270632	395	ENSBGRG00000003966	DSN1	GO:0000070,GO:0000444,GO:0000777,GO:0000818,GO:0000922,GO:0000941,GO:0001650,GO:0005576,GO:0005634,GO:0005730,GO:0005829,GO:0016604,GO:0035578,GO:0043312,GO:0051301	mitotic sister chromatid segregation|MIS12/MIND type complex|condensed chromosome kinetochore|nuclear MIS12/MIND complex|spindle pole|condensed nuclear chromosome inner kinetochore|fibrillar center|extracellular region|nucleus|nucleolus|cytosol|nuclear body|azurophil granule lumen|neutrophil degranulation|cell division	1.55	-3.38	-5.59	0.748	0.763298	-0.389682	0.0935602	0.256845	no
11	1335298	1335846	549	ENSBGRG00000004081	LRP10	GO:0005041,GO:0005905,GO:0006629,GO:0006869,GO:0016021,GO:0048839	low-density lipoprotein particle receptor activity|clathrin-coated pit|lipid metabolic process|lipid transport|integral component of membrane|inner ear development	2.72	-1.01	-1.84	-0.639	0.912111	-0.132719	0.410941	0.611704	no
5	25390983	25406223	15241	ENSBGRG00000004086	DENND5B	GO:0003964,GO:0006310,GO:0009036,GO:0032197,GO:0032199,GO:0046872,GO:0090305	RNA-directed DNA polymerase activity|DNA recombination|type II site-specific deoxyribonuclease activity|transposition, RNA-mediated|reverse transcription involved in RNA-mediated transposition|metal ion binding|nucleic acid phosphodiester bond hydrolysis	1.73	-1.78	-3.12	0.645	1.20035	0.26346	0.20741	0.411343	no
12	74346088	74346530	443	ENSBGRG00000004091	CEBPB	GO:0000122,GO:0001078,GO:0001541,GO:0003677,GO:0003705,GO:0005634,GO:0005737,GO:0006355,GO:0032753,GO:0034976,GO:0042130,GO:0042742,GO:0042803,GO:0045600,GO:0045670,GO:0060850,GO:0072574,GO:0097421,GO:1901329	negative regulation of transcription by RNA polymerase II|proximal promoter DNA-binding transcription repressor activity, RNA polymerase II-specific|ovarian follicle development|DNA binding|transcription factor activity, RNA polymerase II distal enhancer sequence-specific binding|nucleus|cytoplasm|regulation of transcription, DNA-templated|positive regulation of interleukin-4 production|response …	2.86	-1.07	-1.93	0.65	1.27706	0.35283	0.189922	0.391055	no
9	6219910	6220108	199	ENSBGRG00000004098	ZBTB34	GO:0000981,GO:0003677,GO:0005654,GO:0046872	DNA-binding transcription factor activity, RNA polymerase II-specific|DNA binding|nucleoplasm|metal ion binding	2.49	-1.32	-2.37	0.768	0.88317	-0.179237	0.418127	0.618448	no
1	166487440	166488246	807	ENSBGRG00000004132	SH3BP5	GO:0005634,GO:0005737	nucleus|cytoplasm	2.55	-1.56	-2.76	0.781	1.19179	0.253129	0.292496	0.501403	no
7	12991221	12992059	839	ENSBGRG00000004133	RMI1	GO:0000166,GO:0000712,GO:0000724,GO:0005654,GO:0006260,GO:0016604,GO:0031422	nucleotide binding|resolution of meiotic recombination intermediates|double-strand break repair via homologous recombination|nucleoplasm|DNA replication|nuclear body|RecQ helicase-Topo III complex	3.07	-4.46	-7.17	0.666	1.14944	0.200931	0.216623	0.421824	no
7	12990333	12991073	741	ENSBGRG00000004133	RMI1	GO:0000166,GO:0000712,GO:0000724,GO:0005654,GO:0006260,GO:0016604,GO:0031422	nucleotide binding|resolution of meiotic recombination intermediates|double-strand break repair via homologous recombination|nucleoplasm|DNA replication|nuclear body|RecQ helicase-Topo III complex	1.97	-3.28	-5.45	0.725	1.14944	0.200931	0.216623	0.421824	no
13	675046	675195	150	ENSBGRG00000004136	ENSBGRG00000004136	GO:0000086,GO:0000278,GO:0004864,GO:0005737,GO:0019212,GO:0019888,GO:0035308,GO:0051301,GO:0051721	G2/M transition of mitotic cell cycle|mitotic cell cycle|protein phosphatase inhibitor activity|cytoplasm|phosphatase inhibitor activity|protein phosphatase regulator activity|negative regulation of protein dephosphorylation|cell division|protein phosphatase 2A binding	1.87	-1.18	-2.12	0.894	0.987678	-0.017887	0.947508	0.975471	no
15	69130263	69130760	498	ENSBGRG00000004147	TSC22D1	GO:0003700,GO:0005634,GO:0005737	DNA-binding transcription factor activity|nucleus|cytoplasm	2.39	-2.9	-4.9	0.731	1.15778	0.211364	0.263347	0.472693	no
12	60376055	60376551	497	ENSBGRG00000004176	SOGA1	GO:0005615,GO:0008286,GO:0010506,GO:0045721,GO:0070062	extracellular space|insulin receptor signaling pathway|regulation of autophagy|negative regulation of gluconeogenesis|extracellular exosome	2.71	-1.62	-2.85	0.711	1.60044	0.67847	0.000836596	0.0170961	yes
12	60324355	60324852	498	ENSBGRG00000004176	SOGA1	GO:0005615,GO:0008286,GO:0010506,GO:0045721,GO:0070062	extracellular space|insulin receptor signaling pathway|regulation of autophagy|negative regulation of gluconeogenesis|extracellular exosome	2.77	-2.03	-3.54	0.871	1.60044	0.67847	0.000836596	0.0170961	yes
12	60301445	60304269	2825	ENSBGRG00000004176	SOGA1	GO:0005615,GO:0008286,GO:0010506,GO:0045721,GO:0070062	extracellular space|insulin receptor signaling pathway|regulation of autophagy|negative regulation of gluconeogenesis|extracellular exosome	3.1	-1.18	-2.12	0.781	1.60044	0.67847	0.000836596	0.0170961	yes
14	5805210	5805653	444	ENSBGRG00000004224	RO60	GO:0002520,GO:0003723,GO:0005654,GO:0005829,GO:0006383,GO:0007224,GO:0009411,GO:0030620,GO:0046872,GO:0060271,GO:1990904	immune system development|RNA binding|nucleoplasm|cytosol|transcription by RNA polymerase III|smoothened signaling pathway|response to UV|U2 snRNA binding|metal ion binding|cilium assembly|ribonucleoprotein complex	2.15	-2.14	-3.71	0.711	1.25186	0.324068	0.170046	0.365956	no
8	9007811	9008709	899	ENSBGRG00000004268	MAML1	GO:0002193,GO:0003162,GO:0003713,GO:0005634,GO:0005654,GO:0006367,GO:0006468,GO:0007219,GO:0007221,GO:0010831,GO:0016607,GO:0019901,GO:0042605,GO:0043231,GO:0045445,GO:0045747,GO:0045944,GO:0060928	MAML1-RBP-Jkappa- ICN1 complex|atrioventricular node development|transcription coactivator activity|nucleus|nucleoplasm|transcription initiation from RNA polymerase II promoter|protein phosphorylation|Notch signaling pathway|positive regulation of transcription of Notch receptor target|positive regulation of myotube differentiation|nuclear speck|protein kinase binding|peptide antigen binding|intr…	6.26	-1.83	-3.21	0.691	0.95469	-0.066896	0.710516	0.837007	no
8	8944202	8999633	55432	ENSBGRG00000004268	MAML1	GO:0002193,GO:0003162,GO:0003713,GO:0005634,GO:0005654,GO:0006367,GO:0006468,GO:0007219,GO:0007221,GO:0010831,GO:0016607,GO:0019901,GO:0042605,GO:0043231,GO:0045445,GO:0045747,GO:0045944,GO:0060928	MAML1-RBP-Jkappa- ICN1 complex|atrioventricular node development|transcription coactivator activity|nucleus|nucleoplasm|transcription initiation from RNA polymerase II promoter|protein phosphorylation|Notch signaling pathway|positive regulation of transcription of Notch receptor target|positive regulation of myotube differentiation|nuclear speck|protein kinase binding|peptide antigen binding|intr…	3.23	-0.842	-1.55	0.672	0.95469	-0.066896	0.710516	0.837007	no
5	48638738	48638886	149	ENSBGRG00000004277	NAB2	GO:0001958,GO:0003714,GO:0005634,GO:0006355,GO:0007399,GO:0008134,GO:0008283,GO:0014037,GO:0016480,GO:0042552,GO:0042802,GO:0045682,GO:1902949	endochondral ossification|transcription corepressor activity|nucleus|regulation of transcription, DNA-templated|nervous system development|transcription factor binding|cell proliferation|Schwann cell differentiation|negative regulation of transcription by RNA polymerase III|myelination|identical protein binding|regulation of epidermis development|positive regulation of tau-protein kinase activity	2	-1.02	-1.85	1.41	1.9705	0.978564	0.00395727	0.0408899	yes
12	74818016	74818316	301	ENSBGRG00000004295	RIPOR3			2.62	-0.882	-1.62	0.89	1.93312	0.950934	0.00410967	0.0415912	yes
15	16965353	16965976	624	ENSBGRG00000004312	ABHD13	GO:0002084,GO:0008474,GO:0016020,GO:0016021,GO:0032839	protein depalmitoylation|palmitoyl-(protein) hydrolase activity|membrane|integral component of membrane|dendrite cytoplasm	3.41	-1.96	-3.42	0.582	0.92904	-0.106187	0.595068	0.758425	no
1	166689540	166689839	300	ENSBGRG00000004328	EAF1	GO:0005654,GO:0006355,GO:0006366,GO:0006368,GO:0008023,GO:0015030,GO:0016604,GO:0016607,GO:0032783,GO:0043231,GO:0045171	nucleoplasm|regulation of transcription, DNA-templated|transcription by RNA polymerase II|transcription elongation from RNA polymerase II promoter|transcription elongation factor complex|Cajal body|nuclear body|nuclear speck|ELL-EAF complex|intracellular membrane-bounded organelle|intercellular bridge	2.6	-1.42	-2.55	0.802	0.762635	-0.390936	0.0545978	0.188337	no
15	18148291	18148740	450	ENSBGRG00000004398	IRS2	GO:0000165,GO:0002053,GO:0002903,GO:0005088,GO:0005158,GO:0005829,GO:0005886,GO:0006006,GO:0007165,GO:0007411,GO:0007420,GO:0008283,GO:0008284,GO:0008286,GO:0009749,GO:0010748,GO:0010907,GO:0016303,GO:0019216,GO:0019901,GO:0019903,GO:0019904,GO:0030335,GO:0030879,GO:0030890,GO:0032000,GO:0032024,GO:0032869,GO:0032991,GO:0033673,GO:0038111,GO:0043548,GO:0045725,GO:0046326,GO:0046934,GO:0048015,GO:…	MAPK cascade|positive regulation of mesenchymal cell proliferation|negative regulation of B cell apoptotic process|Ras guanyl-nucleotide exchange factor activity|insulin receptor binding|cytosol|plasma membrane|glucose metabolic process|signal transduction|axon guidance|brain development|cell proliferation|positive regulation of cell proliferation|insulin receptor signaling pathway|response to gl…	2.82	-1.8	-3.16	0.727	1.43664	0.522703	0.0652554	0.208582	no
15	18150144	18150494	351	ENSBGRG00000004398	IRS2	GO:0000165,GO:0002053,GO:0002903,GO:0005088,GO:0005158,GO:0005829,GO:0005886,GO:0006006,GO:0007165,GO:0007411,GO:0007420,GO:0008283,GO:0008284,GO:0008286,GO:0009749,GO:0010748,GO:0010907,GO:0016303,GO:0019216,GO:0019901,GO:0019903,GO:0019904,GO:0030335,GO:0030879,GO:0030890,GO:0032000,GO:0032024,GO:0032869,GO:0032991,GO:0033673,GO:0038111,GO:0043548,GO:0045725,GO:0046326,GO:0046934,GO:0048015,GO:…	MAPK cascade|positive regulation of mesenchymal cell proliferation|negative regulation of B cell apoptotic process|Ras guanyl-nucleotide exchange factor activity|insulin receptor binding|cytosol|plasma membrane|glucose metabolic process|signal transduction|axon guidance|brain development|cell proliferation|positive regulation of cell proliferation|insulin receptor signaling pathway|response to gl…	4.93	-2.48	-4.26	1.58	1.43664	0.522703	0.0652554	0.208582	no
14	6072876	6073358	483	ENSBGRG00000004414	RGS2			1.72	-1.31	-2.35	0.716	1.18317	0.24266	0.455606	0.649665	no
17	4003616	4003764	149	ENSBGRG00000004426	CHSY1			2.57	-1.89	-3.29	1.59	1.66655	0.736866	0.0110053	0.0725065	yes
17	4084485	4084829	345	ENSBGRG00000004426	CHSY1			2.86	-1.73	-3.03	0.829	1.66655	0.736866	0.0110053	0.0725065	yes
17	4084239	4084387	149	ENSBGRG00000004426	CHSY1			3.03	-1.69	-2.97	1.34	1.66655	0.736866	0.0110053	0.0725065	yes
8	24517441	24520369	2929	ENSBGRG00000004428	ENSBGRG00000004428	GO:0005634,GO:0005737	nucleus|cytoplasm	2.71	-3.71	-6.08	1.02	0.990306	-0.0140541	0.923986	0.963753	no
6	66542365	66542562	198	ENSBGRG00000004476	PGM2	GO:0005634,GO:0005737	nucleus|cytoplasm	2.04	-0.851	-1.57	0.905	1.61545	0.691935	0.00101445	0.0192949	yes
6	66541971	66542267	297	ENSBGRG00000004476	PGM2	GO:0005634,GO:0005737	nucleus|cytoplasm	1.88	-1.13	-2.04	0.772	1.61545	0.691935	0.00101445	0.0192949	yes
15	48692946	48693191	246	ENSBGRG00000004492	CDK8	GO:0004693,GO:0005524,GO:0005634,GO:0006468,GO:0008353,GO:0016592	cyclin-dependent protein serine/threonine kinase activity|ATP binding|nucleus|protein phosphorylation|RNA polymerase II CTD heptapeptide repeat kinase activity|mediator complex	2.2	-1.01	-1.83	0.883	1.01724	0.0246617	0.897749	0.948692	no
12	36985069	36986692	1624	ENSBGRG00000004498	PFKP	GO:0003872,GO:0005524,GO:0005737,GO:0006002,GO:0046872	6-phosphofructokinase activity|ATP binding|cytoplasm|fructose 6-phosphate metabolic process|metal ion binding	1.32	-3.46	-5.72	-1.23	0.814942	-0.29523	0.213284	0.418118	no
19	14273366	14273714	349	ENSBGRG00000004499	LRRC45	GO:0005654,GO:0005813,GO:0005829,GO:0005886	nucleoplasm|centrosome|cytosol|plasma membrane	1.77	-1.4	-2.51	-0.823	0.822729	-0.281512	0.371788	0.577853	no
19	14273321	14273715	395	ENSBGRG00000004499	LRRC45	GO:0005654,GO:0005813,GO:0005829,GO:0005886	nucleoplasm|centrosome|cytosol|plasma membrane	1.74	-1.62	-2.84	-0.831	0.822729	-0.281512	0.371788	0.577853	no
17	4394255	4398529	4275	ENSBGRG00000004521	ALDH1A3	GO:0001758,GO:0002072,GO:0002138,GO:0004029,GO:0004030,GO:0005634,GO:0005737,GO:0005829,GO:0005886,GO:0007626,GO:0021768,GO:0031076,GO:0042472,GO:0042572,GO:0042573,GO:0042574,GO:0042803,GO:0043065,GO:0048048,GO:0050885,GO:0051289,GO:0060013,GO:0060166,GO:0060324,GO:0070062,GO:0070324,GO:0070384,GO:0070403	retinal dehydrogenase activity|optic cup morphogenesis involved in camera-type eye development|retinoic acid biosynthetic process|aldehyde dehydrogenase (NAD) activity|aldehyde dehydrogenase [NAD(P)+] activity|nucleus|cytoplasm|cytosol|plasma membrane|locomotory behavior|nucleus accumbens development|embryonic camera-type eye development|inner ear morphogenesis|retinol metabolic process|retinoic …	2.24	-1.11	-2.01	1.07	1.66403	0.734685	0.0209233	0.106692	yes
3	42664386	42664732	347	ENSBGRG00000004542	LRIG2	GO:0005102,GO:0005615,GO:0005737,GO:0005886,GO:0007605,GO:0010640,GO:0016021,GO:0030426,GO:0031012,GO:0043025,GO:0048681,GO:0051045,GO:0060384,GO:0097708,GO:2000010,GO:2001222	signaling receptor binding|extracellular space|cytoplasm|plasma membrane|sensory perception of sound|regulation of platelet-derived growth factor receptor signaling pathway|integral component of membrane|growth cone|extracellular matrix|neuronal cell body|negative regulation of axon regeneration|negative regulation of membrane protein ectodomain proteolysis|innervation|intracellular vesicle|posit…	3.41	-3.26	-5.43	1.32	1.31735	0.397637	0.0773805	0.229759	no
3	42670924	42671122	199	ENSBGRG00000004542	LRIG2	GO:0005102,GO:0005615,GO:0005737,GO:0005886,GO:0007605,GO:0010640,GO:0016021,GO:0030426,GO:0031012,GO:0043025,GO:0048681,GO:0051045,GO:0060384,GO:0097708,GO:2000010,GO:2001222	signaling receptor binding|extracellular space|cytoplasm|plasma membrane|sensory perception of sound|regulation of platelet-derived growth factor receptor signaling pathway|integral component of membrane|growth cone|extracellular matrix|neuronal cell body|negative regulation of axon regeneration|negative regulation of membrane protein ectodomain proteolysis|innervation|intracellular vesicle|posit…	2.98	-1.07	-1.94	0.751	1.31735	0.397637	0.0773805	0.229759	no
6	121542112	121551326	9215	ENSBGRG00000004579	METTL14	GO:0000398,GO:0001510,GO:0003729,GO:0005634,GO:0005654,GO:0006402,GO:0007283,GO:0016422,GO:0019827,GO:0021861,GO:0036396,GO:0042063,GO:0061157,GO:0080009	mRNA splicing, via spliceosome|RNA methylation|mRNA binding|nucleus|nucleoplasm|mRNA catabolic process|spermatogenesis|mRNA (2'-O-methyladenosine-N6-)-methyltransferase activity|stem cell population maintenance|forebrain radial glial cell differentiation|RNA N6-methyladenosine methyltransferase complex|gliogenesis|mRNA destabilization|mRNA methylation	1.56	-1.01	-1.84	0.803	1.17338	0.230666	0.317268	0.526462	no
11	92224750	92232540	7791	ENSBGRG00000004582	PTPN21	GO:0004725,GO:0005737,GO:0005856	protein tyrosine phosphatase activity|cytoplasm|cytoskeleton	5.3	-3.86	-6.3	0.844	1.31145	0.391164	0.101149	0.26906	no
10	111536891	111538940	2050	ENSBGRG00000004593	FBXO5	GO:0000083,GO:0001556,GO:0005634,GO:0005654,GO:0005737,GO:0005819,GO:0005829,GO:0006275,GO:0007057,GO:0007346,GO:0008284,GO:0010971,GO:0010997,GO:0016050,GO:0016567,GO:0019901,GO:0031145,GO:0032876,GO:0045669,GO:0045835,GO:0045841,GO:0046785,GO:0046872,GO:0051301,GO:0051444,GO:0070169,GO:0072687,GO:1904667,GO:1905322,GO:1990948,GO:2000773,GO:2001021	regulation of transcription involved in G1/S transition of mitotic cell cycle|oocyte maturation|nucleus|nucleoplasm|cytoplasm|spindle|cytosol|regulation of DNA replication|spindle assembly involved in female meiosis I|regulation of mitotic cell cycle|positive regulation of cell proliferation|positive regulation of G2/M transition of mitotic cell cycle|anaphase-promoting complex binding|vesicle or…	2.34	-2.09	-3.63	1.22	1.24381	0.314764	0.266093	0.476102	no
18	57900963	57901111	149	ENSBGRG00000004614	POP1	GO:0000171,GO:0000172,GO:0001682,GO:0003723,GO:0004526,GO:0005615,GO:0005654,GO:0005655,GO:0005730,GO:0008033,GO:0016078,GO:0030681	ribonuclease MRP activity|ribonuclease MRP complex|tRNA 5'-leader removal|RNA binding|ribonuclease P activity|extracellular space|nucleoplasm|nucleolar ribonuclease P complex|nucleolus|tRNA processing|tRNA catabolic process|multimeric ribonuclease P complex	2.08	-0.821	-1.51	0.995	1.00337	0.00485622	0.985501	0.993205	no
5	48718731	48726975	8245	ENSBGRG00000004617	LRP1	GO:0001523,GO:0002020,GO:0002265,GO:0003723,GO:0005041,GO:0005044,GO:0005509,GO:0005634,GO:0005765,GO:0005769,GO:0005886,GO:0005887,GO:0005905,GO:0005925,GO:0006629,GO:0006898,GO:0006909,GO:0007205,GO:0007568,GO:0008283,GO:0010715,GO:0010875,GO:0010942,GO:0010977,GO:0014912,GO:0016020,GO:0016323,GO:0016964,GO:0021987,GO:0030136,GO:0030178,GO:0030226,GO:0030425,GO:0030666,GO:0031623,GO:0032050,GO:…	retinoid metabolic process|protease binding|astrocyte activation involved in immune response|RNA binding|low-density lipoprotein particle receptor activity|scavenger receptor activity|calcium ion binding|nucleus|lysosomal membrane|early endosome|plasma membrane|integral component of plasma membrane|clathrin-coated pit|focal adhesion|lipid metabolic process|receptor-mediated endocytosis|phagocytos…	1.61	-1.66	-2.92	0.593	1.46768	0.553535	0.0124531	0.0778769	no
1	54383686	54466393	82708	ENSBGRG00000004626	CBLB	GO:0003964,GO:0006310,GO:0009036,GO:0032197,GO:0032199,GO:0046872,GO:0090305	RNA-directed DNA polymerase activity|DNA recombination|type II site-specific deoxyribonuclease activity|transposition, RNA-mediated|reverse transcription involved in RNA-mediated transposition|metal ion binding|nucleic acid phosphodiester bond hydrolysis	2.11	-1.08	-1.95	0.604	1.40724	0.492869	0.025702	0.120847	no
16	46617242	46617741	500	ENSBGRG00000004629	PDGFC	GO:0003964,GO:0046872	RNA-directed DNA polymerase activity|metal ion binding	2.96	-1.34	-2.4	0.745	1.12596	0.17115	0.517876	0.700809	no
17	36684132	36684427	296	ENSBGRG00000004698	ISLR	GO:0005576	extracellular region	2.5	-0.714	-1.32	0.66	1.55884	0.640474	0.0810249	0.236474	no
4	24952367	24974394	22028	ENSBGRG00000004701	EXOC4	GO:0003964,GO:0006310,GO:0009036,GO:0032197,GO:0032199,GO:0046872,GO:0090305	RNA-directed DNA polymerase activity|DNA recombination|type II site-specific deoxyribonuclease activity|transposition, RNA-mediated|reverse transcription involved in RNA-mediated transposition|metal ion binding|nucleic acid phosphodiester bond hydrolysis	1.44	-1.16	-2.08	0.83	1.10677	0.146361	0.430356	0.629141	no
17	51836983	51837617	635	ENSBGRG00000004704	CLEC14A	GO:0002042,GO:0009897,GO:0016021,GO:0016477,GO:0030246,GO:0050840,GO:0062023,GO:1990430	cell migration involved in sprouting angiogenesis|external side of plasma membrane|integral component of membrane|cell migration|carbohydrate binding|extracellular matrix binding|collagen-containing extracellular matrix|extracellular matrix protein binding	2.79	-1.92	-3.35	0.945	1.15378	0.206368	0.516831	0.700083	no
13	1699425	1699674	250	ENSBGRG00000004747	TNKS1BP1	GO:0000289,GO:0005634,GO:0005720,GO:0005737,GO:0005829,GO:0005856,GO:0005913,GO:0006302,GO:0006977,GO:0007004,GO:0010800,GO:0019899,GO:0030014,GO:0031954,GO:0033138,GO:0044877,GO:0045296,GO:0071479,GO:0071532	nuclear-transcribed mRNA poly(A) tail shortening|nucleus|nuclear heterochromatin|cytoplasm|cytosol|cytoskeleton|cell-cell adherens junction|double-strand break repair|DNA damage response, signal transduction by p53 class mediator resulting in cell cycle arrest|telomere maintenance via telomerase|positive regulation of peptidyl-threonine phosphorylation|enzyme binding|CCR4-NOT complex|positive reg…	1.76	-0.704	-1.3	0.636	1.28094	0.3572	0.107992	0.280062	no
13	33153209	33160501	7293	ENSBGRG00000004772	PAAF1	GO:0003964,GO:0006310,GO:0009036,GO:0032197,GO:0032199,GO:0046872,GO:0090305	RNA-directed DNA polymerase activity|DNA recombination|type II site-specific deoxyribonuclease activity|transposition, RNA-mediated|reverse transcription involved in RNA-mediated transposition|metal ion binding|nucleic acid phosphodiester bond hydrolysis	1.66	-1.4	-2.5	0.692	1.00497	0.00714816	0.966111	0.984843	no
11	57436946	57437340	395	ENSBGRG00000004832	PELI2	GO:0003964,GO:0006310,GO:0009036,GO:0032197,GO:0032199,GO:0046872,GO:0090305	RNA-directed DNA polymerase activity|DNA recombination|type II site-specific deoxyribonuclease activity|transposition, RNA-mediated|reverse transcription involved in RNA-mediated transposition|metal ion binding|nucleic acid phosphodiester bond hydrolysis	4.14	-1.46	-2.6	0.704	1.98832	0.99155	0.000143746	0.00571923	yes
11	67449844	67449992	149	ENSBGRG00000004870	FUT8	GO:0003964,GO:0006310,GO:0009036,GO:0032197,GO:0032199,GO:0046872,GO:0090305	RNA-directed DNA polymerase activity|DNA recombination|type II site-specific deoxyribonuclease activity|transposition, RNA-mediated|reverse transcription involved in RNA-mediated transposition|metal ion binding|nucleic acid phosphodiester bond hydrolysis	2.8	-0.853	-1.57	0.994	1.2211	0.288178	0.0788454	0.232694	no
6	122246639	122246788	150	ENSBGRG00000004871	USP53	GO:0001508,GO:0005923,GO:0007605,GO:0010996,GO:0016579,GO:0051402	action potential|bicellular tight junction|sensory perception of sound|response to auditory stimulus|protein deubiquitination|neuron apoptotic process	2.37	-1.09	-1.97	1.38	1.5539	0.63589	0.00472112	0.0451485	yes
6	122203991	122204240	250	ENSBGRG00000004871	USP53	GO:0001508,GO:0005923,GO:0007605,GO:0010996,GO:0016579,GO:0051402	action potential|bicellular tight junction|sensory perception of sound|response to auditory stimulus|protein deubiquitination|neuron apoptotic process	1.96	-3.39	-5.61	0.934	1.5539	0.63589	0.00472112	0.0451485	yes
9	6848943	6851868	2926	ENSBGRG00000004897	LRSAM1	GO:0000209,GO:0004842,GO:0005737,GO:0005829,GO:0006914,GO:0016020,GO:0030163,GO:0045806,GO:0046755,GO:0046872,GO:0051865,GO:0061630,GO:0070086,GO:1904417,GO:2000786	protein polyubiquitination|ubiquitin-protein transferase activity|cytoplasm|cytosol|autophagy|membrane|protein catabolic process|negative regulation of endocytosis|viral budding|metal ion binding|protein autoubiquitination|ubiquitin protein ligase activity|ubiquitin-dependent endocytosis|positive regulation of xenophagy|positive regulation of autophagosome assembly	2.16	-0.747	-1.38	0.686	0.933292	-0.0995989	0.612625	0.769813	no
6	68238264	68238811	548	ENSBGRG00000004941	ARAP2	GO:0003964,GO:0006310,GO:0009036,GO:0032197,GO:0032199,GO:0046872,GO:0090305	RNA-directed DNA polymerase activity|DNA recombination|type II site-specific deoxyribonuclease activity|transposition, RNA-mediated|reverse transcription involved in RNA-mediated transposition|metal ion binding|nucleic acid phosphodiester bond hydrolysis	2.28	-6.36	-9.43	1	1.91286	0.935729	9.18438e-05	0.00426538	yes
6	68370010	68371629	1620	ENSBGRG00000004941	ARAP2	GO:0003964,GO:0006310,GO:0009036,GO:0032197,GO:0032199,GO:0046872,GO:0090305	RNA-directed DNA polymerase activity|DNA recombination|type II site-specific deoxyribonuclease activity|transposition, RNA-mediated|reverse transcription involved in RNA-mediated transposition|metal ion binding|nucleic acid phosphodiester bond hydrolysis	1.39	-2	-3.48	1.31	1.91286	0.935729	9.18438e-05	0.00426538	yes
6	68352358	68365544	13187	ENSBGRG00000004941	ARAP2	GO:0003964,GO:0006310,GO:0009036,GO:0032197,GO:0032199,GO:0046872,GO:0090305	RNA-directed DNA polymerase activity|DNA recombination|type II site-specific deoxyribonuclease activity|transposition, RNA-mediated|reverse transcription involved in RNA-mediated transposition|metal ion binding|nucleic acid phosphodiester bond hydrolysis	1.92	-2.48	-4.27	1.01	1.91286	0.935729	9.18438e-05	0.00426538	yes
18	45856197	45861570	5374	ENSBGRG00000004945	NUDCD1	GO:0003964,GO:0006310,GO:0009036,GO:0032197,GO:0032199,GO:0046872,GO:0090305	RNA-directed DNA polymerase activity|DNA recombination|type II site-specific deoxyribonuclease activity|transposition, RNA-mediated|reverse transcription involved in RNA-mediated transposition|metal ion binding|nucleic acid phosphodiester bond hydrolysis	1.3	-0.84	-1.54	0.814	0.832371	-0.264701	0.193208	0.39476	no
8	46496378	46496604	227	ENSBGRG00000004964	MIER2	GO:0000122,GO:0001103,GO:0003677,GO:0003714,GO:0005634,GO:0005654,GO:0016575,GO:0042826	negative regulation of transcription by RNA polymerase II|RNA polymerase II repressing transcription factor binding|DNA binding|transcription corepressor activity|nucleus|nucleoplasm|histone deacetylation|histone deacetylase binding	1.62	-0.861	-1.58	-0.664	1.12087	0.164622	0.367107	0.573769	no
13	39200422	39200670	249	ENSBGRG00000004970	ENSBGRG00000004970	GO:0005525,GO:0005634,GO:0005829	GTP binding|nucleus|cytosol	1.86	-1.31	-2.36	1.11	2.02654	1.01902	0.0056675	0.0502376	yes
13	39200917	39201065	149	ENSBGRG00000004970	ENSBGRG00000004970	GO:0005525,GO:0005634,GO:0005829	GTP binding|nucleus|cytosol	2.37	-0.778	-1.44	1.02	2.02654	1.01902	0.0056675	0.0502376	yes
2	97003598	97004851	1254	ENSBGRG00000004989	ACVR2A	GO:0003964,GO:0006310,GO:0009036,GO:0032197,GO:0032199,GO:0046872,GO:0090305	RNA-directed DNA polymerase activity|DNA recombination|type II site-specific deoxyribonuclease activity|transposition, RNA-mediated|reverse transcription involved in RNA-mediated transposition|metal ion binding|nucleic acid phosphodiester bond hydrolysis	3.09	-0.942	-1.72	0.654	1.56699	0.647994	0.00761792	0.0589496	yes
18	20473154	20473452	299	ENSBGRG00000004992	ZNF696	GO:0000981,GO:0003677,GO:0005634,GO:0046872	DNA-binding transcription factor activity, RNA polymerase II-specific|DNA binding|nucleus|metal ion binding	1.58	-0.739	-1.37	-0.593	1.28629	0.363215	0.221252	0.426721	no
14	24621709	24622052	344	ENSBGRG00000005002	LIN9	GO:0005634,GO:0005737	nucleus|cytoplasm	2.17	-1.32	-2.36	0.706	0.968515	-0.046154	0.808598	0.897448	no
17	74944567	74944764	198	ENSBGRG00000005062	C14orf180	GO:0005886,GO:0016021	plasma membrane|integral component of membrane	1.62	-1.58	-2.78	1.74	1.9581	0.969454	0.0106952	0.0713325	yes
17	74943729	74943877	149	ENSBGRG00000005062	C14orf180	GO:0005886,GO:0016021	plasma membrane|integral component of membrane	2	-1.41	-2.52	3.11	1.9581	0.969454	0.0106952	0.0713325	yes
15	29655996	29656345	350	ENSBGRG00000005066	TBC1D4	GO:0005096,GO:0005829,GO:0006886,GO:0016192,GO:0017137,GO:0031339,GO:0031982,GO:0032869,GO:0090630	GTPase activator activity|cytosol|intracellular protein transport|vesicle-mediated transport|Rab GTPase binding|negative regulation of vesicle fusion|vesicle|cellular response to insulin stimulus|activation of GTPase activity	2.54	-2.52	-4.31	1.26	1.5462	0.628728	0.0078677	0.0600086	yes
15	49552922	49556999	4078	ENSBGRG00000005122	LNX2	GO:0046872	metal ion binding	2.13	-2.59	-4.42	0.85	1.05533	0.0776925	0.684074	0.819452	no
12	75113680	75113977	298	ENSBGRG00000005144	MOCS3	GO:0002098,GO:0002143,GO:0004792,GO:0005524,GO:0005737,GO:0005829,GO:0006777,GO:0016779,GO:0016783,GO:0018192,GO:0032447,GO:0034227,GO:0042292,GO:0046872,GO:0061604,GO:0061605	tRNA wobble uridine modification|tRNA wobble position uridine thiolation|thiosulfate sulfurtransferase activity|ATP binding|cytoplasm|cytosol|Mo-molybdopterin cofactor biosynthetic process|nucleotidyltransferase activity|sulfurtransferase activity|enzyme active site formation via cysteine modification to L-cysteine persulfide|protein urmylation|tRNA thio-modification|URM1 activating enzyme activi…	1.9	-1.66	-2.91	1.09	1.08721	0.120625	0.639633	0.789053	no
4	77331928	77332078	151	ENSBGRG00000005147	PNPLA8	GO:0000139,GO:0001516,GO:0004622,GO:0004623,GO:0005524,GO:0005622,GO:0005777,GO:0005778,GO:0005789,GO:0006631,GO:0008219,GO:0016020,GO:0016021,GO:0019369,GO:0034638,GO:0036151,GO:0036152,GO:0043651,GO:0046338,GO:0047499,GO:0048471,GO:0050482	Golgi membrane|prostaglandin biosynthetic process|lysophospholipase activity|phospholipase A2 activity|ATP binding|intracellular|peroxisome|peroxisomal membrane|endoplasmic reticulum membrane|fatty acid metabolic process|cell death|membrane|integral component of membrane|arachidonic acid metabolic process|phosphatidylcholine catabolic process|phosphatidylcholine acyl-chain remodeling|phosphatidyl…	1.6	-1.1	-1.99	1.12	0.597989	-0.74181	8.58567e-06	0.000880575	yes
4	77332426	77332774	349	ENSBGRG00000005147	PNPLA8	GO:0000139,GO:0001516,GO:0004622,GO:0004623,GO:0005524,GO:0005622,GO:0005777,GO:0005778,GO:0005789,GO:0006631,GO:0008219,GO:0016020,GO:0016021,GO:0019369,GO:0034638,GO:0036151,GO:0036152,GO:0043651,GO:0046338,GO:0047499,GO:0048471,GO:0050482	Golgi membrane|prostaglandin biosynthetic process|lysophospholipase activity|phospholipase A2 activity|ATP binding|intracellular|peroxisome|peroxisomal membrane|endoplasmic reticulum membrane|fatty acid metabolic process|cell death|membrane|integral component of membrane|arachidonic acid metabolic process|phosphatidylcholine catabolic process|phosphatidylcholine acyl-chain remodeling|phosphatidyl…	2.28	-1.13	-2.04	0.606	0.597989	-0.74181	8.58567e-06	0.000880575	yes
17	75090756	75091201	446	ENSBGRG00000005179	ENSBGRG00000005179			4.22	-4.14	-6.72	1.63	2.18353	1.12666	0.00238356	0.0306863	yes
12	29683813	29684321	509	ENSBGRG00000005198	KAT14	GO:0000086,GO:0004402,GO:0005634,GO:0005671,GO:0005737,GO:0016573,GO:0030274,GO:0043966	G2/M transition of mitotic cell cycle|histone acetyltransferase activity|nucleus|Ada2/Gcn5/Ada3 transcription activator complex|cytoplasm|histone acetylation|LIM domain binding|histone H3 acetylation	2.44	-0.874	-1.6	0.662	1.52537	0.609161	0.00762486	0.0589496	yes
7	40297694	40301432	3739	ENSBGRG00000005226	ENSBGRG00000005226	GO:0003964,GO:0006310,GO:0009036,GO:0032197,GO:0032199,GO:0046872,GO:0090305	RNA-directed DNA polymerase activity|DNA recombination|type II site-specific deoxyribonuclease activity|transposition, RNA-mediated|reverse transcription involved in RNA-mediated transposition|metal ion binding|nucleic acid phosphodiester bond hydrolysis	2.13	-1.23	-2.21	0.856					no
12	29770025	29770321	297	ENSBGRG00000005240	ZNF133	GO:0000981,GO:0003677,GO:0003700,GO:0005634,GO:0046872	DNA-binding transcription factor activity, RNA polymerase II-specific|DNA binding|DNA-binding transcription factor activity|nucleus|metal ion binding	2.52	-1.15	-2.08	0.709	1.28478	0.361525	0.0852381	0.243282	no
5	26859637	26860145	509	ENSBGRG00000005250	DNM1L	GO:0003964,GO:0004519,GO:0006310,GO:0046872	RNA-directed DNA polymerase activity|endonuclease activity|DNA recombination|metal ion binding	1.95	-1.18	-2.13	0.599	1.15863	0.212416	0.304829	0.513801	no
3	116829669	116830823	1155	ENSBGRG00000005276	ENSBGRG00000005276	GO:0003924,GO:0005525,GO:0005634,GO:0005737,GO:0005764,GO:0009267,GO:0010506,GO:0019003,GO:0032006,GO:0032008,GO:0034198,GO:0034448,GO:0043200,GO:0043231,GO:0046982,GO:0051020,GO:0071230,GO:1903432,GO:1990131	GTPase activity|GTP binding|nucleus|cytoplasm|lysosome|cellular response to starvation|regulation of autophagy|GDP binding|regulation of TOR signaling|positive regulation of TOR signaling|cellular response to amino acid starvation|EGO complex|response to amino acid|intracellular membrane-bounded organelle|protein heterodimerization activity|GTPase binding|cellular response to amino acid stimulus|…	1.55	-0.706	-1.3	0.613	1.14057	0.189752	0.383029	0.586933	no
5	42854724	42854923	200	ENSBGRG00000005328	ENSBGRG00000005328	GO:0000785,GO:0003677,GO:0005521,GO:0005634,GO:0005635,GO:0006355,GO:0045296	chromatin|DNA binding|lamin binding|nucleus|nuclear envelope|regulation of transcription, DNA-templated|cadherin binding	2.55	-0.849	-1.56	0.599	1.31871	0.399132	0.0675137	0.212639	no
3	80258350	80258497	148	ENSBGRG00000005331	PTGER3	GO:0004957,GO:0005622,GO:0005886,GO:0006954,GO:0007189,GO:0007200,GO:0007204,GO:0014827,GO:0016021,GO:0060455	prostaglandin E receptor activity|intracellular|plasma membrane|inflammatory response|adenylate cyclase-activating G protein-coupled receptor signaling pathway|phospholipase C-activating G protein-coupled receptor signaling pathway|positive regulation of cytosolic calcium ion concentration|intestine smooth muscle contraction|integral component of membrane|negative regulation of gastric acid secre…	2.26	-2.14	-3.71	1.39	1.18214	0.241399	0.513849	0.697856	no
10	78620600	78620749	150	ENSBGRG00000005342	SENP6	GO:0003964,GO:0004519,GO:0006310,GO:0046872	RNA-directed DNA polymerase activity|endonuclease activity|DNA recombination|metal ion binding	1.65	-1.93	-3.36	1	0.857971	-0.220999	0.14683	0.334639	no
10	78481591	78481740	150	ENSBGRG00000005342	SENP6	GO:0003964,GO:0004519,GO:0006310,GO:0046872	RNA-directed DNA polymerase activity|endonuclease activity|DNA recombination|metal ion binding	2.3	-1.05	-1.9	1.02	0.857971	-0.220999	0.14683	0.334639	no
19	30389605	30390252	648	ENSBGRG00000005352	PPP1R9B			7.23	-1.59	-2.8	0.874	0.982273	-0.0258039	0.890742	0.945335	no
2	4649275	4649424	150	ENSBGRG00000005424	MUL1	GO:0000266,GO:0004842,GO:0005739,GO:0005777,GO:0006915,GO:0006919,GO:0007257,GO:0010637,GO:0010821,GO:0016020,GO:0016567,GO:0019789,GO:0030308,GO:0030424,GO:0031307,GO:0031625,GO:0031648,GO:0033235,GO:0042802,GO:0043025,GO:0043123,GO:0045824,GO:0046872,GO:0050689,GO:0050821,GO:0051646,GO:0051881,GO:0051898,GO:0060339,GO:0071360,GO:0071650,GO:0090141,GO:1901028,GO:1903861,GO:1904925	mitochondrial fission|ubiquitin-protein transferase activity|mitochondrion|peroxisome|apoptotic process|activation of cysteine-type endopeptidase activity involved in apoptotic process|activation of JUN kinase activity|negative regulation of mitochondrial fusion|regulation of mitochondrion organization|membrane|protein ubiquitination|SUMO transferase activity|negative regulation of cell growth|ax…	1.67	-1.17	-2.11	1.15	1.39906	0.48446	0.0260259	0.121577	no
11	14132486	14132783	298	ENSBGRG00000005430	HOMER1	GO:0005634,GO:0005737	nucleus|cytoplasm	3.03	-1.64	-2.88	1.63	2.07281	1.05159	0.000376534	0.0105569	yes
17	5700779	5700928	150	ENSBGRG00000005456	LYSMD4	GO:0016021	integral component of membrane	2.3	-0.983	-1.79	1.19	1.24109	0.311609	0.347369	0.555174	no
10	57468747	57468996	250	ENSBGRG00000005502	TSPYL4	GO:0005634,GO:0006334	nucleus|nucleosome assembly	2.61	-0.801	-1.48	0.627	1.01934	0.0276319	0.892287	0.945958	no
16	48590404	48590648	245	ENSBGRG00000005521	MBD3L1	GO:0000122,GO:0005634,GO:0006346,GO:0008327	negative regulation of transcription by RNA polymerase II|nucleus|methylation-dependent chromatin silencing|methyl-CpG binding	2.32	-1.54	-2.72	-0.599	0.562137	-0.831006	0.0276055	0.12623	yes
13	33805143	33805692	550	ENSBGRG00000005527	ARHGEF17			3.07	-1.98	-3.45	0.779	1.05893	0.0826131	0.661092	0.803749	no
10	57665854	57666202	349	ENSBGRG00000005532	ENSBGRG00000005532	GO:0005783,GO:0005794,GO:0015012,GO:0016021,GO:0030206,GO:0047757	endoplasmic reticulum|Golgi apparatus|heparan sulfate proteoglycan biosynthetic process|integral component of membrane|chondroitin sulfate biosynthetic process|chondroitin-glucuronate 5-epimerase activity	2.87	-1.24	-2.23	0.893	0.657088	-0.605842	0.0188322	0.100399	yes
11	14403750	14404000	251	ENSBGRG00000005553	JMY	GO:0003964,GO:0006310,GO:0009036,GO:0032197,GO:0032199,GO:0046872,GO:0090305	RNA-directed DNA polymerase activity|DNA recombination|type II site-specific deoxyribonuclease activity|transposition, RNA-mediated|reverse transcription involved in RNA-mediated transposition|metal ion binding|nucleic acid phosphodiester bond hydrolysis	2.92	-1.91	-3.33	0.771	1.19049	0.251561	0.225569	0.431287	no
18	20718489	20718638	150	ENSBGRG00000005570	ENSBGRG00000005570	GO:0003677,GO:0005634	DNA binding|nucleus	1.89	-1.16	-2.09	0.852	0.608926	-0.715661	0.000595304	0.0140607	yes
18	20718192	20718390	199	ENSBGRG00000005570	ENSBGRG00000005570	GO:0003677,GO:0005634	DNA binding|nucleus	2.94	-0.882	-1.62	0.811	0.608926	-0.715661	0.000595304	0.0140607	yes
18	20718164	20718609	446	ENSBGRG00000005570	ENSBGRG00000005570	GO:0003677,GO:0005634	DNA binding|nucleus	3.67	-2.1	-3.65	0.831	0.608926	-0.715661	0.000595304	0.0140607	yes
18	20719727	20719875	149	ENSBGRG00000005583	TIGD5	GO:0003677,GO:0005634	DNA binding|nucleus	2.54	-1.49	-2.65	1.43	1.38531	0.470211	0.0599852	0.198413	no
12	75917423	75917571	149	ENSBGRG00000005594	ENSBGRG00000005594	GO:0000122,GO:0000792,GO:0000981,GO:0001833,GO:0001843,GO:0003281,GO:0003677,GO:0005634,GO:0005654,GO:0005737,GO:0006355,GO:0008134,GO:0030326,GO:0032991,GO:0035019,GO:0043231,GO:0045944,GO:0046872	negative regulation of transcription by RNA polymerase II|heterochromatin|DNA-binding transcription factor activity, RNA polymerase II-specific|inner cell mass cell proliferation|neural tube closure|ventricular septum development|DNA binding|nucleus|nucleoplasm|cytoplasm|regulation of transcription, DNA-templated|transcription factor binding|embryonic limb morphogenesis|protein-containing complex…	2.1	-0.906	-1.65	0.941	1.49635	0.581447	0.0518902	0.182787	no
16	48749945	48752510	2566	ENSBGRG00000005608	CHFR	GO:0000166,GO:0000209,GO:0000278,GO:0004842,GO:0005634,GO:0006511,GO:0007093,GO:0016567,GO:0016605,GO:0019941,GO:0031398,GO:0031648,GO:0032436,GO:0046872,GO:0051301,GO:0061630	nucleotide binding|protein polyubiquitination|mitotic cell cycle|ubiquitin-protein transferase activity|nucleus|ubiquitin-dependent protein catabolic process|mitotic cell cycle checkpoint|protein ubiquitination|PML body|modification-dependent protein catabolic process|positive regulation of protein ubiquitination|protein destabilization|positive regulation of proteasomal ubiquitin-dependent prote…	1.74	-0.966	-1.76	0.644	0.854006	-0.227682	0.22411	0.42969	no
13	33891714	33891862	149	ENSBGRG00000005652	P2RY2	GO:0005886,GO:0005887,GO:0006873,GO:0007186,GO:0007200,GO:0038023,GO:0045028,GO:0070257,GO:0071318,GO:0097746	plasma membrane|integral component of plasma membrane|cellular ion homeostasis|G protein-coupled receptor signaling pathway|phospholipase C-activating G protein-coupled receptor signaling pathway|signaling receptor activity|G protein-coupled purinergic nucleotide receptor activity|positive regulation of mucus secretion|cellular response to ATP|regulation of blood vessel diameter	2.61	-1.11	-2.01	1.08	1.37644	0.46094	0.0773669	0.229759	no
5	44857932	44867808	9877	ENSBGRG00000005654	CFAP54	GO:0003964,GO:0006310,GO:0009036,GO:0032197,GO:0032199,GO:0046872,GO:0090305	RNA-directed DNA polymerase activity|DNA recombination|type II site-specific deoxyribonuclease activity|transposition, RNA-mediated|reverse transcription involved in RNA-mediated transposition|metal ion binding|nucleic acid phosphodiester bond hydrolysis	1.7	-2.76	-4.68	1.08	0.879554	-0.185156	0.377528	0.582617	no
2	120467422	120468214	793	ENSBGRG00000005655	LRP2	GO:0001843,GO:0003139,GO:0003148,GO:0003223,GO:0005509,GO:0005905,GO:0006898,GO:0007605,GO:0008144,GO:0008584,GO:0009897,GO:0016021,GO:0016324,GO:0017124,GO:0030001,GO:0030424,GO:0030425,GO:0030514,GO:0031526,GO:0031904,GO:0035258,GO:0050769,GO:0051087,GO:0060068,GO:0060982,GO:0061156,GO:0070447,GO:0140058,GO:1904447,GO:1905167	neural tube closure|secondary heart field specification|outflow tract septum morphogenesis|ventricular compact myocardium morphogenesis|calcium ion binding|clathrin-coated pit|receptor-mediated endocytosis|sensory perception of sound|drug binding|male gonad development|external side of plasma membrane|integral component of membrane|apical plasma membrane|SH3 domain binding|metal ion transport|axo…	1.36	-2.03	-3.53	1.92	5.10024	2.35056	2.39111e-09	1.29291e-06	yes
13	63562838	63563484	647	ENSBGRG00000005665	ZBTB16			4.11	-3.18	-5.31	1.18	1.25462	0.327254	0.14082	0.326535	no
14	25080106	25179422	99317	ENSBGRG00000005683	ITPKB	GO:0000165,GO:0001932,GO:0002262,GO:0005516,GO:0005524,GO:0005634,GO:0005829,GO:0007165,GO:0007166,GO:0008440,GO:0016020,GO:0032957,GO:0032958,GO:0033030,GO:0035726,GO:0043647,GO:0045059,GO:0045638,GO:0046579,GO:0046638,GO:0071277	MAPK cascade|regulation of protein phosphorylation|myeloid cell homeostasis|calmodulin binding|ATP binding|nucleus|cytosol|signal transduction|cell surface receptor signaling pathway|inositol-1,4,5-trisphosphate 3-kinase activity|membrane|inositol trisphosphate metabolic process|inositol phosphate biosynthetic process|negative regulation of neutrophil apoptotic process|common myeloid progenitor c…	2.55	-1.18	-2.13	0.782	2.3136	1.21014	1.52863e-05	0.00130754	yes
10	47516743	47516943	201	ENSBGRG00000005685	CRYBG1	GO:0030246	carbohydrate binding	1.54	-0.717	-1.33	-0.731	0.688944	-0.537541	0.00973267	0.0673396	no
3	43480175	43480323	149	ENSBGRG00000005734	AP4B1	GO:0005802,GO:0005829,GO:0006605,GO:0008104,GO:0016192,GO:0019898,GO:0030124,GO:0030131,GO:0030276,GO:0031904,GO:0032588	trans-Golgi network|cytosol|protein targeting|protein localization|vesicle-mediated transport|extrinsic component of membrane|AP-4 adaptor complex|clathrin adaptor complex|clathrin binding|endosome lumen|trans-Golgi network membrane	1.6	-0.999	-1.82	0.726	0.970664	-0.0429568	0.809044	0.897752	no
8	98199971	98200515	545	ENSBGRG00000005743	LYSMD3	GO:0016021	integral component of membrane	3.62	-2.03	-3.54	0.769	1.22641	0.294444	0.0978108	0.263931	no
3	16119143	16120967	1825	ENSBGRG00000005801	POGK	GO:0003677,GO:0005634,GO:0006355,GO:0007275	DNA binding|nucleus|regulation of transcription, DNA-templated|multicellular organism development	1.52	-0.777	-1.44	0.784	1.60757	0.684878	0.0370246	0.149521	yes
11	92955907	92956055	149	ENSBGRG00000005874	FOXN3	GO:0000981,GO:0005634,GO:0007095,GO:0008022,GO:0043565,GO:0045892,GO:0097094	DNA-binding transcription factor activity, RNA polymerase II-specific|nucleus|mitotic G2 DNA damage checkpoint|protein C-terminus binding|sequence-specific DNA binding|negative regulation of transcription, DNA-templated|craniofacial suture morphogenesis	1.92	-1.27	-2.29	1.21	1.15876	0.212579	0.391228	0.594371	no
17	41843071	41843318	248	ENSBGRG00000005921	FOXG1			1.61	-1.59	-2.8	0.62	0.800897	-0.320311	0.145422	0.332983	no
17	75359387	75359959	573	ENSBGRG00000005931	CDCA4	GO:0005654,GO:0005829,GO:0005886	nucleoplasm|cytosol|plasma membrane	2.84	-1.11	-2.01	0.642	0.976918	-0.0336913	0.899981	0.94966	no
18	20804766	20805113	348	ENSBGRG00000005952	FAM83H	GO:0005737,GO:0019901,GO:0030335,GO:0031214,GO:0044380,GO:0045095,GO:0045104,GO:1990254	cytoplasm|protein kinase binding|positive regulation of cell migration|biomineral tissue development|protein localization to cytoskeleton|keratin filament|intermediate filament cytoskeleton organization|keratin filament binding	2.87	-1.72	-3.02	1.23	1.05451	0.0765704	0.744904	0.858938	no
10	58053411	58053606	196	ENSBGRG00000005961	ZUP1	GO:0003964,GO:0006310,GO:0009036,GO:0032197,GO:0032199,GO:0046872,GO:0090305	RNA-directed DNA polymerase activity|DNA recombination|type II site-specific deoxyribonuclease activity|transposition, RNA-mediated|reverse transcription involved in RNA-mediated transposition|metal ion binding|nucleic acid phosphodiester bond hydrolysis	1.5	-1.05	-1.91	0.711	1.44427	0.530337	0.0165649	0.0924753	no
3	43576173	43576416	244	ENSBGRG00000005963	OLFML3	GO:0005576,GO:0007275	extracellular region|multicellular organism development	1.66	-1.44	-2.57	1.09	1.15371	0.206284	0.483832	0.673658	no
3	16223529	16225208	1680	ENSBGRG00000005964	ILDR2	GO:0005789,GO:0009749,GO:0016021,GO:0030073,GO:0030154,GO:0031016,GO:0048873	endoplasmic reticulum membrane|response to glucose|integral component of membrane|insulin secretion|cell differentiation|pancreas development|homeostasis of number of cells within a tissue	3.5	-2.2	-3.81	0.955	1.34983	0.432775	0.096568	0.261967	no
3	16223527	16224067	541	ENSBGRG00000005964	ILDR2	GO:0005789,GO:0009749,GO:0016021,GO:0030073,GO:0030154,GO:0031016,GO:0048873	endoplasmic reticulum membrane|response to glucose|integral component of membrane|insulin secretion|cell differentiation|pancreas development|homeostasis of number of cells within a tissue	3.48	-2	-3.47	0.949	1.34983	0.432775	0.096568	0.261967	no
8	46833650	46833947	298	ENSBGRG00000005972	PALM	GO:0003779,GO:0005856,GO:0005886,GO:0005925,GO:0005938,GO:0007049,GO:0043231,GO:0051301	actin binding|cytoskeleton|plasma membrane|focal adhesion|cell cortex|cell cycle|intracellular membrane-bounded organelle|cell division	3.33	-1.54	-2.73	1.45	1.02851	0.0405521	0.867261	0.931626	no
2	101000148	101000300	153	ENSBGRG00000005974	RIF1	GO:0000122,GO:0000723,GO:0000781,GO:0000790,GO:0000793,GO:0001939,GO:0001940,GO:0005634,GO:0005654,GO:0005737,GO:0005886,GO:0006303,GO:0006348,GO:0006974,GO:0007049,GO:0016604,GO:0019827,GO:0031965,GO:0035861,GO:0043247,GO:0045830,GO:0051233,GO:0051574,GO:1990830,GO:2000042,GO:2001034	negative regulation of transcription by RNA polymerase II|telomere maintenance|chromosome, telomeric region|nuclear chromatin|condensed chromosome|female pronucleus|male pronucleus|nucleus|nucleoplasm|cytoplasm|plasma membrane|double-strand break repair via nonhomologous end joining|chromatin silencing at telomere|cellular response to DNA damage stimulus|cell cycle|nuclear body|stem cell populati…	3.04	-0.91	-1.66	0.758	1.10111	0.138954	0.351061	0.55851	no
12	61641340	61641488	149	ENSBGRG00000005996	TGM2	GO:0003810,GO:0018149,GO:0046872	protein-glutamine gamma-glutamyltransferase activity|peptide cross-linking|metal ion binding	2.34	-0.757	-1.4	0.686	1.48749	0.572878	0.00717111	0.0571461	no
14	25736683	25736832	150	ENSBGRG00000006051	CDC42BPA	GO:0003964,GO:0004519,GO:0006310,GO:0046872	RNA-directed DNA polymerase activity|endonuclease activity|DNA recombination|metal ion binding	2.33	-1.73	-3.03	1.32	1.14289	0.192681	0.365043	0.571536	no
19	22886995	22887143	149	ENSBGRG00000006057	RND2	GO:0002080,GO:0003924,GO:0005525,GO:0005737,GO:0005769,GO:0005938,GO:0007015,GO:0007165,GO:0007266,GO:0008360,GO:0019901,GO:0030334,GO:0030950,GO:0032153,GO:0032956,GO:0043231,GO:0047485,GO:0048672,GO:0051017	acrosomal membrane|GTPase activity|GTP binding|cytoplasm|early endosome|cell cortex|actin filament organization|signal transduction|Rho protein signal transduction|regulation of cell shape|protein kinase binding|regulation of cell migration|establishment or maintenance of actin cytoskeleton polarity|cell division site|regulation of actin cytoskeleton organization|intracellular membrane-bounded or…	1.21	-0.799	-1.47	0.814	1.48819	0.573562	0.0137152	0.0823021	no
7	1939289	1943325	4037	ENSBGRG00000006103	LZTS1			3.06	-2.56	-4.38	1.15	1.48889	0.574241	0.0282509	0.127907	no
7	1938250	1938646	397	ENSBGRG00000006103	LZTS1			3.64	-1.19	-2.15	0.936	1.48889	0.574241	0.0282509	0.127907	no
16	58431859	58436453	4595	ENSBGRG00000006199	ZCCHC8	GO:0000398,GO:0003723,GO:0005634,GO:0005654,GO:0008270,GO:0016604,GO:0031499,GO:0071013	mRNA splicing, via spliceosome|RNA binding|nucleus|nucleoplasm|zinc ion binding|nuclear body|TRAMP complex|catalytic step 2 spliceosome	1.43	-1.4	-2.5	0.766	1.04736	0.0667565	0.678067	0.815272	no
16	58439515	58439912	398	ENSBGRG00000006199	ZCCHC8	GO:0000398,GO:0003723,GO:0005634,GO:0005654,GO:0008270,GO:0016604,GO:0031499,GO:0071013	mRNA splicing, via spliceosome|RNA binding|nucleus|nucleoplasm|zinc ion binding|nuclear body|TRAMP complex|catalytic step 2 spliceosome	2.66	-2.22	-3.84	0.8	1.04736	0.0667565	0.678067	0.815272	no
13	34400785	34401345	561	ENSBGRG00000006242	ARAP1	GO:0001921,GO:0005096,GO:0005547,GO:0005654,GO:0005794,GO:0005802,GO:0005829,GO:0005886,GO:0007165,GO:0008360,GO:0030037,GO:0031410,GO:0031702,GO:0032580,GO:0043231,GO:0043547,GO:0045742,GO:0046872,GO:0051056,GO:0051270,GO:0051491,GO:0051497	positive regulation of receptor recycling|GTPase activator activity|phosphatidylinositol-3,4,5-trisphosphate binding|nucleoplasm|Golgi apparatus|trans-Golgi network|cytosol|plasma membrane|signal transduction|regulation of cell shape|actin filament reorganization involved in cell cycle|cytoplasmic vesicle|type 1 angiotensin receptor binding|Golgi cisterna membrane|intracellular membrane-bounded o…	1.99	-0.993	-1.8	-0.779	0.979666	-0.0296381	0.874404	0.935321	no
6	337072	337471	400	ENSBGRG00000006253	KIAA0232	GO:0005524	ATP binding	2.22	-1.29	-2.31	0.95	1.1192	0.162474	0.422802	0.62238	no
6	336823	336973	151	ENSBGRG00000006253	KIAA0232	GO:0005524	ATP binding	1.48	-0.947	-1.73	1.06	1.1192	0.162474	0.422802	0.62238	no
6	336325	336474	150	ENSBGRG00000006253	KIAA0232	GO:0005524	ATP binding	2.53	-0.992	-1.8	1.14	1.1192	0.162474	0.422802	0.62238	no
6	337969	338268	300	ENSBGRG00000006253	KIAA0232	GO:0005524	ATP binding	2.46	-1.48	-2.63	1.3	1.1192	0.162474	0.422802	0.62238	no
1	105560636	105560785	150	ENSBGRG00000006256	PRKCI	GO:0003964,GO:0006310,GO:0009036,GO:0032197,GO:0032199,GO:0046872,GO:0090305	RNA-directed DNA polymerase activity|DNA recombination|type II site-specific deoxyribonuclease activity|transposition, RNA-mediated|reverse transcription involved in RNA-mediated transposition|metal ion binding|nucleic acid phosphodiester bond hydrolysis	1.58	-1.06	-1.92	0.813	1.33584	0.417751	0.0568917	0.192713	no
9	28331765	28331963	199	ENSBGRG00000006275	SEMA4F	GO:0001755,GO:0005615,GO:0005783,GO:0005886,GO:0005887,GO:0007267,GO:0007399,GO:0007411,GO:0016020,GO:0030215,GO:0030335,GO:0031290,GO:0038191,GO:0045211,GO:0045499,GO:0048843,GO:0050919,GO:0071526	neural crest cell migration|extracellular space|endoplasmic reticulum|plasma membrane|integral component of plasma membrane|cell-cell signaling|nervous system development|axon guidance|membrane|semaphorin receptor binding|positive regulation of cell migration|retinal ganglion cell axon guidance|neuropilin binding|postsynaptic membrane|chemorepellent activity|negative regulation of axon extension …	2.46	-1.22	-2.2	1.9	2.25582	1.17365	0.000147606	0.00579038	yes
16	58553866	58556047	2182	ENSBGRG00000006328	CLIP1	GO:0001726,GO:0005881,GO:0008017,GO:0030659,GO:0035371,GO:0042803,GO:0046872,GO:0051010,GO:1900006	ruffle|cytoplasmic microtubule|microtubule binding|cytoplasmic vesicle membrane|microtubule plus-end|protein homodimerization activity|metal ion binding|microtubule plus-end binding|positive regulation of dendrite development	1.85	-1.43	-2.56	0.585	0.615905	-0.69922	0.00767413	0.0590961	yes
13	2216686	2217033	348	ENSBGRG00000006359	BTBD18	GO:0005634,GO:0007141,GO:0007283,GO:0010529,GO:0030154,GO:0032968,GO:1990511	nucleus|male meiosis I|spermatogenesis|negative regulation of transposition|cell differentiation|positive regulation of transcription elongation from RNA polymerase II promoter|piRNA biosynthetic process	2.38	-0.85	-1.56	0.623	1.04482	0.0632553	0.779702	0.880776	no
17	9790760	9790906	147	ENSBGRG00000006400	NR2F2	GO:0000122,GO:0001701,GO:0001764,GO:0001893,GO:0001937,GO:0001945,GO:0001972,GO:0003084,GO:0003677,GO:0003700,GO:0003707,GO:0004879,GO:0005634,GO:0005654,GO:0005829,GO:0006355,GO:0006357,GO:0007519,GO:0008270,GO:0009566,GO:0009952,GO:0009956,GO:0010596,GO:0030900,GO:0032355,GO:0042803,GO:0043565,GO:0045736,GO:0045892,GO:0045893,GO:0048514,GO:0060173,GO:0060674,GO:0060707,GO:0060849	negative regulation of transcription by RNA polymerase II|in utero embryonic development|neuron migration|maternal placenta development|negative regulation of endothelial cell proliferation|lymph vessel development|retinoic acid binding|positive regulation of systemic arterial blood pressure|DNA binding|DNA-binding transcription factor activity|steroid hormone receptor activity|nuclear receptor a…	3.14	-1.35	-2.43	1.04	1.27187	0.346955	0.158389	0.350753	no
17	9783574	9783756	183	ENSBGRG00000006400	NR2F2	GO:0000122,GO:0001701,GO:0001764,GO:0001893,GO:0001937,GO:0001945,GO:0001972,GO:0003084,GO:0003677,GO:0003700,GO:0003707,GO:0004879,GO:0005634,GO:0005654,GO:0005829,GO:0006355,GO:0006357,GO:0007519,GO:0008270,GO:0009566,GO:0009952,GO:0009956,GO:0010596,GO:0030900,GO:0032355,GO:0042803,GO:0043565,GO:0045736,GO:0045892,GO:0045893,GO:0048514,GO:0060173,GO:0060674,GO:0060707,GO:0060849	negative regulation of transcription by RNA polymerase II|in utero embryonic development|neuron migration|maternal placenta development|negative regulation of endothelial cell proliferation|lymph vessel development|retinoic acid binding|positive regulation of systemic arterial blood pressure|DNA binding|DNA-binding transcription factor activity|steroid hormone receptor activity|nuclear receptor a…	2.27	-0.936	-1.71	0.642	1.27187	0.346955	0.158389	0.350753	no
10	113464461	113518210	53750	ENSBGRG00000006438	MTHFD1L	GO:0005634,GO:0005737	nucleus|cytoplasm	11.1	-1.83	-3.21	-0.937	0.801196	-0.319773	0.179991	0.377903	no
16	49074397	49075544	1148	ENSBGRG00000006440	FBRSL1	GO:0003723	RNA binding	2.1	-0.87	-1.59	0.714	1.23336	0.302599	0.114066	0.288402	no
9	15643795	15643944	150	ENSBGRG00000006507	PPP1R26	GO:0004864,GO:0005730,GO:0010923	protein phosphatase inhibitor activity|nucleolus|negative regulation of phosphatase activity	2.63	-0.966	-1.76	1.12	0.84652	-0.240383	0.274517	0.484672	no
4	78802745	78808268	5524	ENSBGRG00000006539	COG5	GO:0004930,GO:0005886,GO:0005887,GO:0007186,GO:0030030	G protein-coupled receptor activity|plasma membrane|integral component of plasma membrane|G protein-coupled receptor signaling pathway|cell projection organization	1.34	-1.19	-2.14	0.698	0.921379	-0.118134	0.52563	0.706938	no
9	48023674	48029797	6124	ENSBGRG00000006559	SRBD1	GO:0003964,GO:0006310,GO:0009036,GO:0032197,GO:0032199,GO:0046872,GO:0090305	RNA-directed DNA polymerase activity|DNA recombination|type II site-specific deoxyribonuclease activity|transposition, RNA-mediated|reverse transcription involved in RNA-mediated transposition|metal ion binding|nucleic acid phosphodiester bond hydrolysis	1.94	-1.25	-2.26	0.609	1.12498	0.169905	0.3209	0.530454	no
9	47780588	47780887	300	ENSBGRG00000006559	SRBD1	GO:0003964,GO:0006310,GO:0009036,GO:0032197,GO:0032199,GO:0046872,GO:0090305	RNA-directed DNA polymerase activity|DNA recombination|type II site-specific deoxyribonuclease activity|transposition, RNA-mediated|reverse transcription involved in RNA-mediated transposition|metal ion binding|nucleic acid phosphodiester bond hydrolysis	1.8	-1.54	-2.72	0.755	1.12498	0.169905	0.3209	0.530454	no
17	12143211	12192976	49766	ENSBGRG00000006575	MCTP2	GO:0005509,GO:0005654,GO:0005829,GO:0007275,GO:0016020,GO:0016021,GO:0019722,GO:0030672	calcium ion binding|nucleoplasm|cytosol|multicellular organism development|membrane|integral component of membrane|calcium-mediated signaling|synaptic vesicle membrane	2	-0.706	-1.31	0.846	0.657012	-0.606007	0.0311568	0.13487	yes
5	28607602	28607752	151	ENSBGRG00000006576	IL2RB	GO:0004911,GO:0009897,GO:0016021,GO:0019976,GO:0043066	interleukin-2 receptor activity|external side of plasma membrane|integral component of membrane|interleukin-2 binding|negative regulation of apoptotic process	2.4	-0.933	-1.7	0.681	2.46578	1.30205	8.909e-05	0.00418889	yes
3	118259407	118274959	15553	ENSBGRG00000006583	SNIP1	GO:0005634,GO:0005737	nucleus|cytoplasm	2.71	-1.74	-3.04	0.588	0.921782	-0.117502	0.574516	0.743542	no
15	83534505	83534654	150	ENSBGRG00000006592	TDRD3	GO:0003964,GO:0006310,GO:0009036,GO:0032197,GO:0032199,GO:0046872,GO:0090305	RNA-directed DNA polymerase activity|DNA recombination|type II site-specific deoxyribonuclease activity|transposition, RNA-mediated|reverse transcription involved in RNA-mediated transposition|metal ion binding|nucleic acid phosphodiester bond hydrolysis	1.93	-1.7	-2.99	1.25	1.07201	0.100313	0.61909	0.77463	no
7	81953401	81953800	400	ENSBGRG00000006611	ENSBGRG00000006611	GO:0005737,GO:0006607,GO:0006610,GO:0008139,GO:0031965,GO:0034399	cytoplasm|NLS-bearing protein import into nucleus|ribosomal protein import into nucleus|nuclear localization sequence binding|nuclear membrane|nuclear periphery	2.09	-1.51	-2.69	0.702	1.44392	0.529995	0.00953781	0.0667294	no
14	35770888	35976309	205422	ENSBGRG00000006628	DNM3	GO:0003964,GO:0006310,GO:0009036,GO:0032197,GO:0032199,GO:0046872,GO:0090305	RNA-directed DNA polymerase activity|DNA recombination|type II site-specific deoxyribonuclease activity|transposition, RNA-mediated|reverse transcription involved in RNA-mediated transposition|metal ion binding|nucleic acid phosphodiester bond hydrolysis	2.66	-1.59	-2.79	1.02	1.62182	0.697614	0.00109587	0.0200865	yes
4	8987382	8993570	6189	ENSBGRG00000006649	IQCA1L	GO:0005524	ATP binding	2.22	-2.37	-4.09	-0.712	0.447566	-1.15983	0.000535771	0.0131468	yes
4	8978747	8985064	6318	ENSBGRG00000006649	IQCA1L	GO:0005524	ATP binding	2.34	-2.58	-4.4	-0.845	0.447566	-1.15983	0.000535771	0.0131468	yes
12	40377125	40377325	201	ENSBGRG00000006656	TRMT6	GO:0005634,GO:0030488,GO:0031515,GO:0080009	nucleus|tRNA methylation|tRNA (m1A) methyltransferase complex|mRNA methylation	1.75	-2.55	-4.35	0.953	1.0471	0.0663984	0.678013	0.815272	no
7	41642795	41643044	250	ENSBGRG00000006681	ZNF618	GO:0000981,GO:0003677,GO:0005634,GO:0046872	DNA-binding transcription factor activity, RNA polymerase II-specific|DNA binding|nucleus|metal ion binding	3.46	-1.48	-2.62	0.936	1.71528	0.778447	0.00510628	0.0473998	yes
7	41642297	41642546	250	ENSBGRG00000006681	ZNF618	GO:0000981,GO:0003677,GO:0005634,GO:0046872	DNA-binding transcription factor activity, RNA polymerase II-specific|DNA binding|nucleus|metal ion binding	3.5	-0.873	-1.6	0.736	1.71528	0.778447	0.00510628	0.0473998	yes
7	41641151	41641848	698	ENSBGRG00000006681	ZNF618	GO:0000981,GO:0003677,GO:0005634,GO:0046872	DNA-binding transcription factor activity, RNA polymerase II-specific|DNA binding|nucleus|metal ion binding	3.92	-4.36	-7.04	1.03	1.71528	0.778447	0.00510628	0.0473998	yes
2	120868174	120868597	424	ENSBGRG00000006691	PHOSPHO2	GO:0033883,GO:0046872	pyridoxal phosphatase activity|metal ion binding	2.64	-1.65	-2.89	0.808	0.954447	-0.0672628	0.765436	0.872083	no
9	28494086	28494701	616	ENSBGRG00000006711	HTRA2	GO:0000785,GO:0004252,GO:0005634,GO:0005758,GO:0005829,GO:0005856,GO:0007005,GO:0007628,GO:0008630,GO:0009898,GO:0010822,GO:0030900,GO:0031966,GO:0034599,GO:0034605,GO:0035458,GO:0035631,GO:0040014,GO:0042802,GO:0044257,GO:0048666,GO:0070207,GO:0071300,GO:0071363,GO:1904924,GO:1905370,GO:2001241,GO:2001269	chromatin|serine-type endopeptidase activity|nucleus|mitochondrial intermembrane space|cytosol|cytoskeleton|mitochondrion organization|adult walking behavior|intrinsic apoptotic signaling pathway in response to DNA damage|cytoplasmic side of plasma membrane|positive regulation of mitochondrion organization|forebrain development|mitochondrial membrane|cellular response to oxidative stress|cellular…	5.48	-0.791	-1.46	0.636	1.06395	0.0894271	0.686623	0.821516	no
2	120920637	120920785	149	ENSBGRG00000006712	KLHL23			1.46	-1.1	-1.99	0.679	1.84641	0.884725	0.000158703	0.0060523	yes
13	41665819	41667056	1238	ENSBGRG00000006761	STK33	GO:0003964,GO:0006310,GO:0009036,GO:0032197,GO:0032199,GO:0046872,GO:0090305	RNA-directed DNA polymerase activity|DNA recombination|type II site-specific deoxyribonuclease activity|transposition, RNA-mediated|reverse transcription involved in RNA-mediated transposition|metal ion binding|nucleic acid phosphodiester bond hydrolysis	2.29	-1.13	-2.05	1.35	0.80827	-0.30709	0.113674	0.288037	no
9	95717305	95717452	148	ENSBGRG00000006787	FOSL2	GO:0000977,GO:0000978,GO:0000981,GO:0001228,GO:0003334,GO:0003682,GO:0003700,GO:0005634,GO:0005654,GO:0006357,GO:0008219,GO:0045944,GO:0048146	RNA polymerase II regulatory region sequence-specific DNA binding|RNA polymerase II proximal promoter sequence-specific DNA binding|DNA-binding transcription factor activity, RNA polymerase II-specific|DNA-binding transcription activator activity, RNA polymerase II-specific|keratinocyte development|chromatin binding|DNA-binding transcription factor activity|nucleus|nucleoplasm|regulation of trans…	1.53	-1.56	-2.75	1.34	1.312	0.391767	0.138437	0.32285	no
5	45607767	45609915	2149	ENSBGRG00000006791	CCDC38	GO:0005737,GO:0005813	cytoplasm|centrosome	1.47	-1.71	-3	1.31	0.956335	-0.0644115	0.732396	0.851715	no
7	82268185	82277502	9318	ENSBGRG00000006794	UHRF2	GO:0003677,GO:0004842,GO:0005634,GO:0005654,GO:0005720,GO:0007049,GO:0008283,GO:0010216,GO:0016567,GO:0019789,GO:0030154,GO:0042393,GO:0046872,GO:0051865,GO:0061630,GO:0071158	DNA binding|ubiquitin-protein transferase activity|nucleus|nucleoplasm|nuclear heterochromatin|cell cycle|cell proliferation|maintenance of DNA methylation|protein ubiquitination|SUMO transferase activity|cell differentiation|histone binding|metal ion binding|protein autoubiquitination|ubiquitin protein ligase activity|positive regulation of cell cycle arrest	2.44	-1	-1.82	3.83	0.863729	-0.211349	0.250923	0.460054	no
14	26341442	26342461	1020	ENSBGRG00000006812	TFB2M	GO:0000179,GO:0003712,GO:0003723,GO:0005759,GO:0006390,GO:0006391,GO:0031167,GO:0042645,GO:0045893	rRNA (adenine-N6,N6-)-dimethyltransferase activity|transcription coregulator activity|RNA binding|mitochondrial matrix|mitochondrial transcription|transcription initiation from mitochondrial promoter|rRNA methylation|mitochondrial nucleoid|positive regulation of transcription, DNA-templated	1.54	-2.71	-4.61	1.26	1.04976	0.0700596	0.76493	0.872001	no
12	80378543	80379037	495	ENSBGRG00000006815	ENSBGRG00000006815	GO:0003964,GO:0006310,GO:0009036,GO:0032197,GO:0032199,GO:0046872,GO:0090305	RNA-directed DNA polymerase activity|DNA recombination|type II site-specific deoxyribonuclease activity|transposition, RNA-mediated|reverse transcription involved in RNA-mediated transposition|metal ion binding|nucleic acid phosphodiester bond hydrolysis	3.51	-0.9	-1.64	0.766	1.06333	0.0885827	0.687756	0.822054	no
13	47179050	47179197	148	ENSBGRG00000006818	ENSBGRG00000006818	GO:0005737	cytoplasm	1.46	-0.91	-1.66	-0.844	1.05049	0.0710645	0.816337	0.902471	no
2	120958921	120959120	200	ENSBGRG00000006819	METTL5	GO:0003676,GO:0008168	nucleic acid binding|methyltransferase activity	2.28	-1.17	-2.11	0.901	1.09659	0.133024	0.575884	0.744568	no
16	49548225	49548671	447	ENSBGRG00000006830	EP400	GO:0000812,GO:0003677,GO:0003682,GO:0004386,GO:0005524,GO:0005634,GO:0016607,GO:0035267,GO:0043967,GO:0043968,GO:1990405	Swr1 complex|DNA binding|chromatin binding|helicase activity|ATP binding|nucleus|nuclear speck|NuA4 histone acetyltransferase complex|histone H4 acetylation|histone H2A acetylation|protein antigen binding	2.8	-0.81	-1.49	0.911	1.35046	0.433446	0.0261396	0.121845	no
5	119491856	119492005	150	ENSBGRG00000006865	ENTHD1	GO:0005634,GO:0005737	nucleus|cytoplasm	1.48	-0.916	-1.68	0.894	0.797734	-0.32602	0.214632	0.419644	no
17	75654115	75656017	1903	ENSBGRG00000006870	PACS2	GO:0005634,GO:0005737	nucleus|cytoplasm	1.82	-1.93	-3.37	3.12	1.29709	0.375278	0.07178	0.219948	no
10	113688082	113688281	200	ENSBGRG00000006883	PLEKHG1	GO:0005089,GO:0005634,GO:0005654,GO:0035023	Rho guanyl-nucleotide exchange factor activity|nucleus|nucleoplasm|regulation of Rho protein signal transduction	2.17	-1.07	-1.93	1.13	1.87855	0.909618	0.000772505	0.0165196	yes
3	44488562	44492054	3493	ENSBGRG00000006884	SIKE1	GO:0005737,GO:0017048,GO:0019901	cytoplasm|Rho GTPase binding|protein kinase binding	2.02	-3.34	-5.53	1.2	1.16306	0.217929	0.370105	0.576401	no
13	64512842	64514086	1245	ENSBGRG00000006946	NCAM1	GO:0005634,GO:0005737	nucleus|cytoplasm	1.61	-1.19	-2.14	1.43	1.90348	0.928642	0.000219616	0.00753963	yes
12	33556174	33556471	298	ENSBGRG00000006963	THBD	GO:0004888,GO:0005509,GO:0005887,GO:0007596,GO:0030195	transmembrane signaling receptor activity|calcium ion binding|integral component of plasma membrane|blood coagulation|negative regulation of blood coagulation	3.24	-0.9	-1.64	-0.903	0.574782	-0.798912	0.00937863	0.0662588	yes
9	15792041	15792239	199	ENSBGRG00000007013	AJM1	GO:0005912,GO:0005929,GO:0016324,GO:0045216	adherens junction|cilium|apical plasma membrane|cell-cell junction organization	1.69	-0.747	-1.38	1.38	1.16933	0.225676	0.514541	0.69848	no
18	20861992	20862189	198	ENSBGRG00000007018	PUF60	GO:0000398,GO:0003677,GO:0003723,GO:0005654,GO:0006915,GO:0030054,GO:0042802,GO:0045296	mRNA splicing, via spliceosome|DNA binding|RNA binding|nucleoplasm|apoptotic process|cell junction|identical protein binding|cadherin binding	2.69	-1.65	-2.89	0.8	0.878571	-0.18677	0.324757	0.533923	no
5	45680743	45680941	199	ENSBGRG00000007052	NTN4	GO:0005576	extracellular region	3.28	-1.06	-1.92	0.63	2.54859	1.3497	5.96812e-06	0.000677233	yes
5	119878598	119878747	150	ENSBGRG00000007053	TNRC6B	GO:0000932,GO:0003723,GO:0005654,GO:0005829,GO:0007223,GO:0010628,GO:0010629,GO:0031047,GO:0035068,GO:0035194,GO:0035195,GO:0035278,GO:0045652,GO:0060213,GO:1900153	P-body|RNA binding|nucleoplasm|cytosol|Wnt signaling pathway, calcium modulating pathway|positive regulation of gene expression|negative regulation of gene expression|gene silencing by RNA|micro-ribonucleoprotein complex|posttranscriptional gene silencing by RNA|gene silencing by miRNA|miRNA mediated inhibition of translation|regulation of megakaryocyte differentiation|positive regulation of nucl…	1.33	-1.76	-3.08	1.14	0.980444	-0.0284927	0.866668	0.931055	no
26	39170500	39170847	348	ENSBGRG00000007069	CARHSP1	GO:0000177,GO:0000932,GO:0000981,GO:0003677,GO:0003730,GO:0005737,GO:0005829,GO:0019902,GO:0035556,GO:0043186,GO:0043488	cytoplasmic exosome (RNase complex)|P-body|DNA-binding transcription factor activity, RNA polymerase II-specific|DNA binding|mRNA 3'-UTR binding|cytoplasm|cytosol|phosphatase binding|intracellular signal transduction|P granule|regulation of mRNA stability	2.94	-1.26	-2.28	0.672	0.635752	-0.653464	0.00533472	0.0482698	yes
14	19060200	19073315	13116	ENSBGRG00000007153	MTARC2	GO:0005634,GO:0005737	nucleus|cytoplasm	2.17	-2.63	-4.5	1.32	1.9872	0.990739	0.000214871	0.00746134	yes
10	49538812	49643049	104238	ENSBGRG00000007174	ENSBGRG00000007174			4.15	-1.68	-2.94	0.76	1.52731	0.610993	0.0103558	0.0699793	yes
1	72384244	72385087	844	ENSBGRG00000007190	WDR5B			3.22	-2.67	-4.56	0.729	1.00441	0.00634338	0.979208	0.990318	no
22	13795814	13796773	960	ENSBGRG00000007235	ALAS1	GO:0003870,GO:0005654,GO:0005759,GO:0005829,GO:0006782,GO:0030170,GO:0042802	5-aminolevulinate synthase activity|nucleoplasm|mitochondrial matrix|cytosol|protoporphyrinogen IX biosynthetic process|pyridoxal phosphate binding|identical protein binding	2.59	-0.797	-1.47	0.649	0.841894	-0.248289	0.121173	0.299342	no
11	71143818	71143968	151	ENSBGRG00000007271	GALNT16	GO:0003964,GO:0006310,GO:0009036,GO:0032197,GO:0032199,GO:0046872,GO:0090305	RNA-directed DNA polymerase activity|DNA recombination|type II site-specific deoxyribonuclease activity|transposition, RNA-mediated|reverse transcription involved in RNA-mediated transposition|metal ion binding|nucleic acid phosphodiester bond hydrolysis	1.9	-1.32	-2.36	1.46	1.40992	0.495609	0.0160172	0.090553	no
8	102500130	102503328	3199	ENSBGRG00000007289	SLF1	GO:0005634,GO:0005737,GO:0005815,GO:0006281,GO:0006974,GO:0031334,GO:0034184,GO:0035861,GO:1990166,GO:2000781	nucleus|cytoplasm|microtubule organizing center|DNA repair|cellular response to DNA damage stimulus|positive regulation of protein complex assembly|positive regulation of maintenance of mitotic sister chromatid cohesion|site of double-strand break|protein localization to site of double-strand break|positive regulation of double-strand break repair	2.95	-1.4	-2.5	0.649	0.996677	-0.00480216	0.976296	0.988993	no
11	94837202	94838892	1691	ENSBGRG00000007305	RPS6KA5	GO:0003964,GO:0046872	RNA-directed DNA polymerase activity|metal ion binding	2.28	-2.59	-4.42	1.31	1.38764	0.472636	0.0378982	0.151914	no
3	110958844	110959305	462	ENSBGRG00000007314	DMAP1	GO:0000122,GO:0000981,GO:0001103,GO:0003714,GO:0005634,GO:0005654,GO:0005657,GO:0005737,GO:0005829,GO:0006281,GO:0006306,GO:0006338,GO:0035267,GO:0040008,GO:0042307,GO:0043967,GO:0043968,GO:0045471,GO:0045892	negative regulation of transcription by RNA polymerase II|DNA-binding transcription factor activity, RNA polymerase II-specific|RNA polymerase II repressing transcription factor binding|transcription corepressor activity|nucleus|nucleoplasm|replication fork|cytoplasm|cytosol|DNA repair|DNA methylation|chromatin remodeling|NuA4 histone acetyltransferase complex|regulation of growth|positive regula…	2.89	-1.23	-2.21	0.723	0.907473	-0.140073	0.447243	0.642984	no
26	47208095	47208601	507	ENSBGRG00000007318	CHTF18	GO:0003677,GO:0005524,GO:0005654,GO:0005829,GO:0006260,GO:0007049,GO:0016020,GO:0031390,GO:1900264	DNA binding|ATP binding|nucleoplasm|cytosol|DNA replication|cell cycle|membrane|Ctf18 RFC-like complex|positive regulation of DNA-directed DNA polymerase activity	1.31	-0.989	-1.79	-0.908	0.924729	-0.112898	0.572409	0.741545	no
26	47201226	47202020	795	ENSBGRG00000007318	CHTF18	GO:0003677,GO:0005524,GO:0005654,GO:0005829,GO:0006260,GO:0007049,GO:0016020,GO:0031390,GO:1900264	DNA binding|ATP binding|nucleoplasm|cytosol|DNA replication|cell cycle|membrane|Ctf18 RFC-like complex|positive regulation of DNA-directed DNA polymerase activity	2.68	-0.836	-1.54	-0.762	0.924729	-0.112898	0.572409	0.741545	no
28	42009217	42009416	200	ENSBGRG00000007343	ENSBGRG00000007343	GO:0001652,GO:0002039,GO:0003723,GO:0005654,GO:0005730,GO:0006974,GO:0009967,GO:0030307,GO:0030308,GO:0031647	granular component|p53 binding|RNA binding|nucleoplasm|nucleolus|cellular response to DNA damage stimulus|positive regulation of signal transduction|positive regulation of cell growth|negative regulation of cell growth|regulation of protein stability	1.69	-1.43	-2.56	0.772	0.740722	-0.432997	0.141238	0.326915	no
17	58755164	58755605	442	ENSBGRG00000007451	KLHL28			2.43	-2.11	-3.67	0.919	0.998033	-0.00284088	0.989727	0.995245	no
25	25250722	25250916	195	ENSBGRG00000007476	TRIM8	GO:0005829,GO:0008270,GO:0010508,GO:0016567,GO:0016605,GO:0016740,GO:0019827,GO:0032897,GO:0042802,GO:0042803,GO:0043123,GO:0045087,GO:0046597,GO:0051091,GO:0051092,GO:0060333,GO:1900182,GO:1902187	cytosol|zinc ion binding|positive regulation of autophagy|protein ubiquitination|PML body|transferase activity|stem cell population maintenance|negative regulation of viral transcription|identical protein binding|protein homodimerization activity|positive regulation of I-kappaB kinase/NF-kappaB signaling|innate immune response|negative regulation of viral entry into host cell|positive regulation …	1.5	-0.927	-1.69	0.998	1.08979	0.124046	0.65087	0.797134	no
4	28530803	28531978	1176	ENSBGRG00000007498	ZC3HC1	GO:0005634,GO:0007049,GO:0008270,GO:0016567,GO:0051301	nucleus|cell cycle|zinc ion binding|protein ubiquitination|cell division	1.76	-0.961	-1.75	0.614	1.11014	0.150743	0.405147	0.607439	no
7	41972545	41973996	1452	ENSBGRG00000007501	AKNA	GO:0000978,GO:0000981,GO:0001077,GO:0001650,GO:0005654,GO:0005813,GO:0005829,GO:0016020,GO:0043231,GO:0045944	RNA polymerase II proximal promoter sequence-specific DNA binding|DNA-binding transcription factor activity, RNA polymerase II-specific|proximal promoter DNA-binding transcription activator activity, RNA polymerase II-specific|fibrillar center|nucleoplasm|centrosome|cytosol|membrane|intracellular membrane-bounded organelle|positive regulation of transcription by RNA polymerase II	2.36	-1.27	-2.29	-1	0.725067	-0.463814	0.112663	0.286098	no
9	34139097	34141302	2206	ENSBGRG00000007523	BIRC6			1.46	-0.995	-1.81	0.75	1.25501	0.327698	0.0891077	0.249739	no
9	33996444	34001999	5556	ENSBGRG00000007523	BIRC6			3.08	-1.91	-3.33	0.802	1.25501	0.327698	0.0891077	0.249739	no
25	48495204	48495547	344	ENSBGRG00000007533	ABRAXAS2	GO:0005634,GO:0005737	nucleus|cytoplasm	2.39	-1.17	-2.11	0.867	1.06541	0.0914087	0.695847	0.827405	no
13	34784890	34809326	24437	ENSBGRG00000007580	CLPB	GO:0005524,GO:0005739,GO:0016887,GO:0034605	ATP binding|mitochondrion|ATPase activity|cellular response to heat	2.3	-1.52	-2.69	-0.725	0.548392	-0.86672	0.00376369	0.0398199	yes
14	37909983	37912832	2850	ENSBGRG00000007620	VPS13D	GO:0005622,GO:0006623,GO:0019898,GO:0045053,GO:0070062	intracellular|protein targeting to vacuole|extrinsic component of membrane|protein retention in Golgi apparatus|extracellular exosome	2.61	-1.44	-2.57	0.846	0.9216	-0.117788	0.433599	0.632181	no
25	48649138	48651658	2521	ENSBGRG00000007663	CTBP2	GO:0005634,GO:0016616,GO:0017053,GO:0030054,GO:0045892,GO:0050872,GO:0051287,GO:0098684,GO:0098831	nucleus|oxidoreductase activity, acting on the CH-OH group of donors, NAD or NADP as acceptor|transcriptional repressor complex|cell junction|negative regulation of transcription, DNA-templated|white fat cell differentiation|NAD binding|photoreceptor ribbon synapse|presynaptic active zone cytoplasmic component	2.69	-3.08	-5.18	0.938	1.73107	0.791665	0.00146222	0.023418	yes
Y	8754914	8755062	149	ENSBGRG00000007677	ENSBGRG00000007677	GO:0003964,GO:0006310,GO:0009036,GO:0032197,GO:0032199,GO:0046872,GO:0090305	RNA-directed DNA polymerase activity|DNA recombination|type II site-specific deoxyribonuclease activity|transposition, RNA-mediated|reverse transcription involved in RNA-mediated transposition|metal ion binding|nucleic acid phosphodiester bond hydrolysis	1.35	-0.822	-1.51	0.994	1.09452	0.130299	0.495507	0.683178	no
19	23165130	23165614	485	ENSBGRG00000007693	COA3	GO:0031305,GO:0033617,GO:0070131	integral component of mitochondrial inner membrane|mitochondrial respiratory chain complex IV assembly|positive regulation of mitochondrial translation	1.33	-0.71	-1.31	1.78	0.965918	-0.0500277	0.909932	0.955505	no
17	44524466	44525455	990	ENSBGRG00000007751	HECTD1	GO:0004842,GO:0046872,GO:0070534	ubiquitin-protein transferase activity|metal ion binding|protein K63-linked ubiquitination	1.92	-1.58	-2.79	0.599	1.16926	0.225596	0.134204	0.316587	no
16	1832489	1832936	448	ENSBGRG00000007781	MMAA	GO:0003924,GO:0005525,GO:0005759,GO:0009235,GO:0009236,GO:0042802,GO:0042803	GTPase activity|GTP binding|mitochondrial matrix|cobalamin metabolic process|cobalamin biosynthetic process|identical protein binding|protein homodimerization activity	2.3	-1.51	-2.67	0.871	1.02542	0.036219	0.902802	0.951229	no
16	1743355	1744624	1270	ENSBGRG00000007781	MMAA	GO:0003924,GO:0005525,GO:0005759,GO:0009235,GO:0009236,GO:0042802,GO:0042803	GTPase activity|GTP binding|mitochondrial matrix|cobalamin metabolic process|cobalamin biosynthetic process|identical protein binding|protein homodimerization activity	1.91	-2.05	-3.56	1.17	1.02542	0.036219	0.902802	0.951229	no
3	111207783	111207933	151	ENSBGRG00000007818	DPH2	GO:0016740,GO:0017183	transferase activity|peptidyl-diphthamide biosynthetic process from peptidyl-histidine	1.73	-0.994	-1.8	0.939	0.999997	-3.64151e-06	0.999983	0.999997	no
28	42583211	42601832	18622	ENSBGRG00000007837	TENM3	GO:0005887,GO:0007156,GO:0007157,GO:0007165,GO:0010976,GO:0016020,GO:0030424,GO:0042803,GO:0043005,GO:0046982,GO:0048593,GO:0048666,GO:0050839,GO:0097264,GO:1903385	integral component of plasma membrane|homophilic cell adhesion via plasma membrane adhesion molecules|heterophilic cell-cell adhesion via plasma membrane cell adhesion molecules|signal transduction|positive regulation of neuron projection development|membrane|axon|protein homodimerization activity|neuron projection|protein heterodimerization activity|camera-type eye morphogenesis|neuron developme…	1.59	-1.75	-3.06	1.18	1.15967	0.213713	0.396276	0.599219	no
2	45372788	45373187	400	ENSBGRG00000007842	KLF7	GO:0000978,GO:0000981,GO:0001077,GO:0003700,GO:0003713,GO:0005634,GO:0006357,GO:0007411,GO:0008270,GO:0045944,GO:0048813	RNA polymerase II proximal promoter sequence-specific DNA binding|DNA-binding transcription factor activity, RNA polymerase II-specific|proximal promoter DNA-binding transcription activator activity, RNA polymerase II-specific|DNA-binding transcription factor activity|transcription coactivator activity|nucleus|regulation of transcription by RNA polymerase II|axon guidance|zinc ion binding|positiv…	2.14	-1.9	-3.31	1.1	1.21008	0.275107	0.396702	0.599348	no
28	31006060	31008818	2759	ENSBGRG00000007845	LONRF1	GO:0003964,GO:0006310,GO:0009036,GO:0032197,GO:0032199,GO:0046872,GO:0090305	RNA-directed DNA polymerase activity|DNA recombination|type II site-specific deoxyribonuclease activity|transposition, RNA-mediated|reverse transcription involved in RNA-mediated transposition|metal ion binding|nucleic acid phosphodiester bond hydrolysis	3	-1.29	-2.31	0.715	1.04793	0.067546	0.739345	0.855914	no
X	115635544	115635942	399	ENSBGRG00000007941	PRRG1	GO:0005509,GO:0005576,GO:0016021	calcium ion binding|extracellular region|integral component of membrane	2.87	-1.68	-2.94	0.622	2.23918	1.16297	4.62624e-06	0.000565651	yes
18	20976656	20976805	150	ENSBGRG00000007959	PLEC	GO:0003779,GO:0005737,GO:0005856,GO:0030496	actin binding|cytoplasm|cytoskeleton|midbody	1.71	-1.92	-3.35	0.694	0.735563	-0.44308	0.0803004	0.235382	no
12	58327699	58327898	200	ENSBGRG00000007972	NCOA6	GO:0003682,GO:0003713,GO:0005634,GO:0005654,GO:0005667,GO:0005829,GO:0006260,GO:0006281,GO:0006310,GO:0006352,GO:0006974,GO:0007420,GO:0007507,GO:0009725,GO:0019216,GO:0019899,GO:0030099,GO:0030331,GO:0030374,GO:0030520,GO:0035097,GO:0042921,GO:0043231,GO:0045893,GO:0045944,GO:0046965,GO:0046966	chromatin binding|transcription coactivator activity|nucleus|nucleoplasm|transcription factor complex|cytosol|DNA replication|DNA repair|DNA recombination|DNA-templated transcription, initiation|cellular response to DNA damage stimulus|brain development|heart development|response to hormone|regulation of lipid metabolic process|enzyme binding|myeloid cell differentiation|estrogen receptor binding…	1.68	-1.1	-1.98	0.62	1.05619	0.0788661	0.60726	0.766606	no
20	9879253	9879704	452	ENSBGRG00000008017	NIP7	GO:0005783,GO:0005789,GO:0005793,GO:0005794,GO:0006886,GO:0006888,GO:0007030,GO:0016021,GO:0030134	endoplasmic reticulum|endoplasmic reticulum membrane|endoplasmic reticulum-Golgi intermediate compartment|Golgi apparatus|intracellular protein transport|ER to Golgi vesicle-mediated transport|Golgi organization|integral component of membrane|COPII-coated ER to Golgi transport vesicle	2.55	-2.72	-4.62	1.26	0.93605	-0.095343	0.601096	0.762689	no
3	555371	555724	354	ENSBGRG00000008039	ENSBGRG00000008039	GO:0003700,GO:0005634,GO:0005789,GO:0016021,GO:0030968,GO:0035497,GO:0045944	DNA-binding transcription factor activity|nucleus|endoplasmic reticulum membrane|integral component of membrane|endoplasmic reticulum unfolded protein response|cAMP response element binding|positive regulation of transcription by RNA polymerase II	1.45	-1.2	-2.17	1.25	1.12845	0.174341	0.505818	0.691213	no
9	96588889	96589038	150	ENSBGRG00000008078	ENSBGRG00000008078	GO:0005634,GO:0070062	nucleus|extracellular exosome	1.81	-1.84	-3.23	-0.845	0.459852	-1.12076	0.000743159	0.0161471	yes
9	96585492	96585741	250	ENSBGRG00000008078	ENSBGRG00000008078	GO:0005634,GO:0070062	nucleus|extracellular exosome	2.21	-0.906	-1.65	-0.605	0.459852	-1.12076	0.000743159	0.0161471	yes
14	83879385	83880233	849	ENSBGRG00000008085	ZBED6	GO:0000981,GO:0003677,GO:0005634,GO:0005730,GO:0045892,GO:0046872,GO:0046983	DNA-binding transcription factor activity, RNA polymerase II-specific|DNA binding|nucleus|nucleolus|negative regulation of transcription, DNA-templated|metal ion binding|protein dimerization activity	2.41	-2.12	-3.68	0.721	1.25053	0.322541	0.0994833	0.266982	no
14	83881629	83881978	350	ENSBGRG00000008085	ZBED6	GO:0000981,GO:0003677,GO:0005634,GO:0005730,GO:0045892,GO:0046872,GO:0046983	DNA-binding transcription factor activity, RNA polymerase II-specific|DNA binding|nucleus|nucleolus|negative regulation of transcription, DNA-templated|metal ion binding|protein dimerization activity	2.18	-3.28	-5.45	1.39	1.25053	0.322541	0.0994833	0.266982	no
2	45792452	45792750	299	ENSBGRG00000008141	MDH1B	GO:0005975,GO:0006099,GO:0006107,GO:0006108,GO:0006734,GO:0030060	carbohydrate metabolic process|tricarboxylic acid cycle|oxaloacetate metabolic process|malate metabolic process|NADH metabolic process|L-malate dehydrogenase activity	1.57	-3.2	-5.35	1.03	0.768132	-0.380575	0.130901	0.312347	no
2	11088128	11115105	26978	ENSBGRG00000008144	ARID1A	GO:0000122,GO:0000790,GO:0000981,GO:0001704,GO:0001843,GO:0003205,GO:0003408,GO:0003677,GO:0003713,GO:0005634,GO:0005654,GO:0006337,GO:0006338,GO:0006344,GO:0006357,GO:0007566,GO:0016514,GO:0016922,GO:0019827,GO:0030520,GO:0030521,GO:0030900,GO:0031491,GO:0042766,GO:0042921,GO:0043044,GO:0045893,GO:0048096,GO:0055007,GO:0060674,GO:0071564,GO:0071565,GO:1901998	negative regulation of transcription by RNA polymerase II|nuclear chromatin|DNA-binding transcription factor activity, RNA polymerase II-specific|formation of primary germ layer|neural tube closure|cardiac chamber development|optic cup formation involved in camera-type eye development|DNA binding|transcription coactivator activity|nucleus|nucleoplasm|nucleosome disassembly|chromatin remodeling|ma…	2.94	-0.787	-1.45	0.627	1.02644	0.0376425	0.817487	0.903412	no
28	31419963	31423713	3751	ENSBGRG00000008226	DLC1	GO:0003964,GO:0046872	RNA-directed DNA polymerase activity|metal ion binding	2.4	-0.821	-1.51	0.599	1.27908	0.35511	0.0948644	0.259063	no
9	34342342	34361644	19303	ENSBGRG00000008248	TTC27	GO:0005634,GO:0005737	nucleus|cytoplasm	1.65	-1.01	-1.83	-0.821	1.08887	0.122833	0.449639	0.644775	no
Y	21421085	21421609	525	ENSBGRG00000008278	ENSBGRG00000008278	GO:0005634,GO:0005737,GO:0005886,GO:0006915,GO:0008284,GO:0030154,GO:0040008,GO:0042974,GO:0043066,GO:0045596,GO:0045892,GO:0048387	nucleus|cytoplasm|plasma membrane|apoptotic process|positive regulation of cell proliferation|cell differentiation|regulation of growth|retinoic acid receptor binding|negative regulation of apoptotic process|negative regulation of cell differentiation|negative regulation of transcription, DNA-templated|negative regulation of retinoic acid receptor signaling pathway	1.76	-1.16	-2.09	1.22	1.17326	0.230519	0.422473	0.621961	no
4	29294405	29294602	198	ENSBGRG00000008318	AHCYL2	GO:0003964,GO:0006310,GO:0009036,GO:0032197,GO:0032199,GO:0046872,GO:0090305	RNA-directed DNA polymerase activity|DNA recombination|type II site-specific deoxyribonuclease activity|transposition, RNA-mediated|reverse transcription involved in RNA-mediated transposition|metal ion binding|nucleic acid phosphodiester bond hydrolysis	2.35	-0.981	-1.78	0.715	1.05014	0.0705871	0.674716	0.81318	no
25	25437524	25438715	1192	ENSBGRG00000008360	ENSBGRG00000008360	GO:0004508,GO:0005506,GO:0006694,GO:0008202,GO:0016020,GO:0020037,GO:0042446,GO:0042448,GO:0047442	steroid 17-alpha-monooxygenase activity|iron ion binding|steroid biosynthetic process|steroid metabolic process|membrane|heme binding|hormone biosynthetic process|progesterone metabolic process|17-alpha-hydroxyprogesterone aldolase activity	1.47	-1.3	-2.34	-1.36	1.60797	0.685241	0.066272	0.21048	no
3	28810190	28810333	144	ENSBGRG00000008363	GPR88	GO:0003774,GO:0005634,GO:0005737,GO:0005886,GO:0005887,GO:0007186,GO:0007602,GO:0007626,GO:0008020,GO:0019228,GO:0050885,GO:0061743,GO:0071482	motor activity|nucleus|cytoplasm|plasma membrane|integral component of plasma membrane|G protein-coupled receptor signaling pathway|phototransduction|locomotory behavior|G protein-coupled photoreceptor activity|neuronal action potential|neuromuscular process controlling balance|motor learning|cellular response to light stimulus	1.79	-0.894	-1.63	1.22	0.797444	-0.326544	0.403186	0.60582	no
4	9942527	9942777	251	ENSBGRG00000008413	KMT2C	GO:0003677,GO:0003713,GO:0003723,GO:0005634,GO:0005654,GO:0016746,GO:0018024,GO:0035097,GO:0042393,GO:0042800,GO:0044666,GO:0045652,GO:0045944,GO:0046872	DNA binding|transcription coactivator activity|RNA binding|nucleus|nucleoplasm|transferase activity, transferring acyl groups|histone-lysine N-methyltransferase activity|histone methyltransferase complex|histone binding|histone methyltransferase activity (H3-K4 specific)|MLL3/4 complex|regulation of megakaryocyte differentiation|positive regulation of transcription by RNA polymerase II|metal ion …	2.24	-1.19	-2.15	0.753	1.05862	0.0821877	0.562232	0.734644	no
4	9927262	9928061	800	ENSBGRG00000008413	KMT2C	GO:0003677,GO:0003713,GO:0003723,GO:0005634,GO:0005654,GO:0016746,GO:0018024,GO:0035097,GO:0042393,GO:0042800,GO:0044666,GO:0045652,GO:0045944,GO:0046872	DNA binding|transcription coactivator activity|RNA binding|nucleus|nucleoplasm|transferase activity, transferring acyl groups|histone-lysine N-methyltransferase activity|histone methyltransferase complex|histone binding|histone methyltransferase activity (H3-K4 specific)|MLL3/4 complex|regulation of megakaryocyte differentiation|positive regulation of transcription by RNA polymerase II|metal ion …	3.12	-1.93	-3.37	0.599	1.05862	0.0821877	0.562232	0.734644	no
X	101468935	101469083	149	ENSBGRG00000008416	UBQLN2	GO:0005634,GO:0005737,GO:0005776,GO:0005829,GO:0005886,GO:0006914,GO:0016241,GO:0030433,GO:0031410,GO:1900186,GO:1903071,GO:1904021,GO:2000785	nucleus|cytoplasm|autophagosome|cytosol|plasma membrane|autophagy|regulation of macroautophagy|ubiquitin-dependent ERAD pathway|cytoplasmic vesicle|negative regulation of clathrin-dependent endocytosis|positive regulation of ER-associated ubiquitin-dependent protein catabolic process|negative regulation of G protein-coupled receptor internalization|regulation of autophagosome assembly	2.49	-1.12	-2.01	1.18	1.60858	0.685789	0.015593	0.0890356	yes
X	101468443	101468590	148	ENSBGRG00000008416	UBQLN2	GO:0005634,GO:0005737,GO:0005776,GO:0005829,GO:0005886,GO:0006914,GO:0016241,GO:0030433,GO:0031410,GO:1900186,GO:1903071,GO:1904021,GO:2000785	nucleus|cytoplasm|autophagosome|cytosol|plasma membrane|autophagy|regulation of macroautophagy|ubiquitin-dependent ERAD pathway|cytoplasmic vesicle|negative regulation of clathrin-dependent endocytosis|positive regulation of ER-associated ubiquitin-dependent protein catabolic process|negative regulation of G protein-coupled receptor internalization|regulation of autophagosome assembly	2.24	-0.748	-1.38	0.9	1.60858	0.685789	0.015593	0.0890356	yes
11	76910725	76911022	298	ENSBGRG00000008456	MLH3			2.96	-1.25	-2.26	0.784	1.00534	0.0076892	0.966988	0.985173	no
26	9073906	9074156	251	ENSBGRG00000008480	SRRM3	GO:0003729	mRNA binding	3.4	-1.05	-1.91	1.11	1.22086	0.287901	0.229779	0.435856	no
26	9072883	9073171	289	ENSBGRG00000008480	SRRM3	GO:0003729	mRNA binding	1.5	-1.34	-2.4	0.952	1.22086	0.287901	0.229779	0.435856	no
9	65984492	65984831	340	ENSBGRG00000008519	SOWAHC			3.1	-1.07	-1.93	1.11	0.835646	-0.259036	0.472991	0.66559	no
10	59962995	59963144	150	ENSBGRG00000008532	MCM9	GO:0003964,GO:0006310,GO:0009036,GO:0032197,GO:0032199,GO:0046872,GO:0090305	RNA-directed DNA polymerase activity|DNA recombination|type II site-specific deoxyribonuclease activity|transposition, RNA-mediated|reverse transcription involved in RNA-mediated transposition|metal ion binding|nucleic acid phosphodiester bond hydrolysis	1.55	-1.8	-3.16	1.74	0.969346	-0.0449161	0.836617	0.914475	no
15	18832114	18832311	198	ENSBGRG00000008539	NAXD	GO:0005524,GO:0005739,GO:0046496,GO:0047453,GO:0052855	ATP binding|mitochondrion|nicotinamide nucleotide metabolic process|ATP-dependent NAD(P)H-hydrate dehydratase activity|ADP-dependent NAD(P)H-hydrate dehydratase activity	1.49	-1.19	-2.15	1.03	1.32547	0.406504	0.0476554	0.174402	no
15	18829469	18831226	1758	ENSBGRG00000008539	NAXD	GO:0005524,GO:0005739,GO:0046496,GO:0047453,GO:0052855	ATP binding|mitochondrion|nicotinamide nucleotide metabolic process|ATP-dependent NAD(P)H-hydrate dehydratase activity|ADP-dependent NAD(P)H-hydrate dehydratase activity	1.84	-2.25	-3.9	1.06	1.32547	0.406504	0.0476554	0.174402	no
9	66019485	66020741	1257	ENSBGRG00000008553	SEPTIN10	GO:0000281,GO:0000921,GO:0003924,GO:0005525,GO:0005940,GO:0015630,GO:0031105,GO:0032160,GO:0032947,GO:0060271	mitotic cytokinesis|septin ring assembly|GTPase activity|GTP binding|septin ring|microtubule cytoskeleton|septin complex|septin filament array|protein-containing complex scaffold activity|cilium assembly	12.6	-2.59	-4.41	-1.83	0.765997	-0.38459	0.195648	0.397478	no
11	37638134	37638378	245	ENSBGRG00000008564	ENSBGRG00000008564	GO:0000139,GO:0003829,GO:0006486,GO:0008109,GO:0016021,GO:0047225	Golgi membrane|beta-1,3-galactosyl-O-glycosyl-glycoprotein beta-1,6-N-acetylglucosaminyltransferase activity|protein glycosylation|N-acetyllactosaminide beta-1,6-N-acetylglucosaminyltransferase activity|integral component of membrane|acetylgalactosaminyl-O-glycosyl-glycoprotein beta-1,6-N-acetylglucosaminyltransferase activity	2.22	-1.01	-1.84	-0.982	0.871245	-0.19885	0.221395	0.426779	no
1	73769514	73769798	285	ENSBGRG00000008571	MYLK	GO:0003964,GO:0006310,GO:0009036,GO:0032197,GO:0032199,GO:0046872,GO:0090305	RNA-directed DNA polymerase activity|DNA recombination|type II site-specific deoxyribonuclease activity|transposition, RNA-mediated|reverse transcription involved in RNA-mediated transposition|metal ion binding|nucleic acid phosphodiester bond hydrolysis	2.1	-1.03	-1.88	1.06	1.77875	0.830862	0.000498832	0.012573	yes
12	34585077	34585375	299	ENSBGRG00000008602	ENTPD6	GO:0000139,GO:0005615,GO:0005794,GO:0005886,GO:0008894,GO:0009986,GO:0016021,GO:0017110,GO:0017111,GO:0032026,GO:0045134,GO:0051592	Golgi membrane|extracellular space|Golgi apparatus|plasma membrane|guanosine-5'-triphosphate,3'-diphosphate diphosphatase activity|cell surface|integral component of membrane|nucleoside-diphosphatase activity|nucleoside-triphosphatase activity|response to magnesium ion|uridine-diphosphatase activity|response to calcium ion	2.26	-3.17	-5.29	1.32	1.38338	0.468201	0.0715119	0.219668	no
26	47270337	47270482	146	ENSBGRG00000008623	METRN	GO:0005615,GO:0010001,GO:0050772	extracellular space|glial cell differentiation|positive regulation of axonogenesis	3.08	-1.19	-2.16	1.22	1.34164	0.423997	0.136336	0.319523	no
16	77830159	77830606	448	ENSBGRG00000008657	PATZ1	GO:0000978,GO:0000981,GO:0001077,GO:0003677,GO:0003682,GO:0005634,GO:0005654,GO:0006355,GO:0007283,GO:0008584,GO:0030217,GO:0045892,GO:0046872	RNA polymerase II proximal promoter sequence-specific DNA binding|DNA-binding transcription factor activity, RNA polymerase II-specific|proximal promoter DNA-binding transcription activator activity, RNA polymerase II-specific|DNA binding|chromatin binding|nucleus|nucleoplasm|regulation of transcription, DNA-templated|spermatogenesis|male gonad development|T cell differentiation|negative regulati…	3.69	-1.95	-3.41	1.03	1.89822	0.924644	0.000465193	0.0120807	yes
11	95423179	95423776	598	ENSBGRG00000008668	SPG11	GO:0005730,GO:0005737,GO:0005765,GO:0005829,GO:0005886,GO:0007268,GO:0008088,GO:0030424,GO:0030425,GO:0031410,GO:0045202,GO:0048489,GO:0048675,GO:0090389,GO:0090659	nucleolus|cytoplasm|lysosomal membrane|cytosol|plasma membrane|chemical synaptic transmission|axo-dendritic transport|axon|dendrite|cytoplasmic vesicle|synapse|synaptic vesicle transport|axon extension|phagosome-lysosome fusion involved in apoptotic cell clearance|walking behavior	3.55	-2.86	-4.84	0.704	1.07939	0.110212	0.524232	0.705912	no
25	49506533	49506732	200	ENSBGRG00000008669	UROS			1.69	-1.1	-1.98	1.19	0.761553	-0.392984	0.0770519	0.229233	no
7	59096230	59096380	151	ENSBGRG00000008797	UNC13B	GO:0003964,GO:0006310,GO:0009036,GO:0032197,GO:0032199,GO:0046872,GO:0090305	RNA-directed DNA polymerase activity|DNA recombination|type II site-specific deoxyribonuclease activity|transposition, RNA-mediated|reverse transcription involved in RNA-mediated transposition|metal ion binding|nucleic acid phosphodiester bond hydrolysis	1.74	-1.2	-2.16	1.49	0.764384	-0.387631	0.0339358	0.142284	no
7	59097878	59098078	201	ENSBGRG00000008797	UNC13B	GO:0003964,GO:0006310,GO:0009036,GO:0032197,GO:0032199,GO:0046872,GO:0090305	RNA-directed DNA polymerase activity|DNA recombination|type II site-specific deoxyribonuclease activity|transposition, RNA-mediated|reverse transcription involved in RNA-mediated transposition|metal ion binding|nucleic acid phosphodiester bond hydrolysis	2.05	-1.37	-2.45	1.2	0.764384	-0.387631	0.0339358	0.142284	no
10	60176076	60230917	54842	ENSBGRG00000008804	FAM184A	GO:0005615	extracellular space	1.37	-1.76	-3.09	-0.745	0.822258	-0.282337	0.220484	0.425673	no
15	19167335	19174750	7416	ENSBGRG00000008825	ARHGEF7	GO:0000322,GO:0001726,GO:0002244,GO:0005085,GO:0005089,GO:0005737,GO:0005829,GO:0005886,GO:0005925,GO:0005938,GO:0007030,GO:0007264,GO:0019901,GO:0030027,GO:0030032,GO:0030426,GO:0032092,GO:0032991,GO:0035023,GO:0043005,GO:0043025,GO:0043065,GO:0043547,GO:0043615,GO:0060124,GO:0098974,GO:0098982,GO:0099140,GO:1904424	storage vacuole|ruffle|hematopoietic progenitor cell differentiation|guanyl-nucleotide exchange factor activity|Rho guanyl-nucleotide exchange factor activity|cytoplasm|cytosol|plasma membrane|focal adhesion|cell cortex|Golgi organization|small GTPase mediated signal transduction|protein kinase binding|lamellipodium|lamellipodium assembly|growth cone|positive regulation of protein binding|protein…	1.73	-0.708	-1.31	0.616	0.807505	-0.308456	0.093802	0.257322	no
24	55524603	55528186	3584	ENSBGRG00000008862	TUBB2A	GO:0003924,GO:0005200,GO:0005525,GO:0005737,GO:0005874,GO:0007017	GTPase activity|structural constituent of cytoskeleton|GTP binding|cytoplasm|microtubule|microtubule-based process	2.66	-4.26	-6.87	1.01	0.736203	-0.441825	0.00998504	0.0683734	no
15	44907594	44907794	201	ENSBGRG00000008871	CENPJ	GO:0005634,GO:0005814,GO:0005874,GO:0007099,GO:0015631,GO:0046599,GO:0051301,GO:0061511,GO:1903724,GO:1904951	nucleus|centriole|microtubule|centriole replication|tubulin binding|regulation of centriole replication|cell division|centriole elongation|positive regulation of centriole elongation|positive regulation of establishment of protein localization	1.41	-0.933	-1.7	0.645	0.929251	-0.10586	0.634754	0.786134	no
2	11269433	11269776	344	ENSBGRG00000008880	GPATCH3	GO:0003676,GO:0005634,GO:0005737,GO:0032480,GO:0039536,GO:0045893	nucleic acid binding|nucleus|cytoplasm|negative regulation of type I interferon production|negative regulation of RIG-I signaling pathway|positive regulation of transcription, DNA-templated	2.43	-0.704	-1.3	0.641	0.809015	-0.305762	0.167839	0.36348	no
14	84372135	84372334	200	ENSBGRG00000008896	PLEKHA6			2.68	-1.13	-2.04	-0.811	0.584602	-0.774473	0.00161447	0.024492	yes
28	16733122	16733271	150	ENSBGRG00000008906	AP3M2	GO:0005794,GO:0006886,GO:0008089,GO:0030119,GO:0030131,GO:0030659,GO:0048490,GO:1904115	Golgi apparatus|intracellular protein transport|anterograde axonal transport|AP-type membrane coat adaptor complex|clathrin adaptor complex|cytoplasmic vesicle membrane|anterograde synaptic vesicle transport|axon cytoplasm	1.22	-1.03	-1.87	0.915	0.599018	-0.73933	0.00196869	0.0278478	yes
25	49556421	49556571	151	ENSBGRG00000008932	DHX32	GO:0004148,GO:0005634,GO:0005654,GO:0005739,GO:0005759,GO:0006103,GO:0006120,GO:0006508,GO:0007369,GO:0007568,GO:0009055,GO:0009106,GO:0031514,GO:0042391,GO:0043159,GO:0043209,GO:0043544,GO:0045252,GO:0045254,GO:0045454,GO:0048240,GO:0050660,GO:0051068,GO:0051287,GO:0061732,GO:0106077	dihydrolipoyl dehydrogenase activity|nucleus|nucleoplasm|mitochondrion|mitochondrial matrix|2-oxoglutarate metabolic process|mitochondrial electron transport, NADH to ubiquinone|proteolysis|gastrulation|aging|electron transfer activity|lipoate metabolic process|motile cilium|regulation of membrane potential|acrosomal matrix|myelin sheath|lipoamide binding|oxoglutarate dehydrogenase complex|pyruva…	1.4	-1.13	-2.04	0.608	1.06616	0.0924203	0.584507	0.750542	no
19	16244911	16245159	249	ENSBGRG00000008954	BPTF	GO:0000122,GO:0000790,GO:0001892,GO:0005634,GO:0005654,GO:0005737,GO:0006338,GO:0006357,GO:0007420,GO:0007492,GO:0008134,GO:0009952,GO:0016589,GO:0035064,GO:0043565,GO:0045944,GO:0046872,GO:0070062	negative regulation of transcription by RNA polymerase II|nuclear chromatin|embryonic placenta development|nucleus|nucleoplasm|cytoplasm|chromatin remodeling|regulation of transcription by RNA polymerase II|brain development|endoderm development|transcription factor binding|anterior/posterior pattern specification|NURF complex|methylated histone binding|sequence-specific DNA binding|positive regu…	1.9	-1.58	-2.78	0.637	1.0226	0.0322415	0.843049	0.91819	no
16	71198681	71198879	199	ENSBGRG00000008960	SSH1	GO:0000902,GO:0003779,GO:0004721,GO:0004725,GO:0005737,GO:0005829,GO:0005856,GO:0005886,GO:0006470,GO:0008064,GO:0008138,GO:0010591,GO:0030027,GO:0030036,GO:0030426,GO:0030496,GO:0031915,GO:0032154,GO:0032268,GO:0050770,GO:0071318,GO:0098976,GO:1901216,GO:1904719,GO:1904754,GO:2000463	cell morphogenesis|actin binding|phosphoprotein phosphatase activity|protein tyrosine phosphatase activity|cytoplasm|cytosol|cytoskeleton|plasma membrane|protein dephosphorylation|regulation of actin polymerization or depolymerization|protein tyrosine/serine/threonine phosphatase activity|regulation of lamellipodium assembly|lamellipodium|actin cytoskeleton organization|growth cone|midbody|positi…	5.14	-0.808	-1.49	0.879	1.29178	0.369359	0.0714628	0.21964	no
3	84019061	84020321	1261	ENSBGRG00000008972	GADD45A	GO:0000185,GO:0000979,GO:0005634,GO:0005737,GO:0006469,GO:0007098,GO:0016607,GO:0019900,GO:0042770,GO:0042803,GO:0043065,GO:0046330,GO:0046982,GO:0047485,GO:0051726,GO:0071260,GO:0071479,GO:0071850,GO:1900745,GO:2000379	activation of MAPKKK activity|RNA polymerase II core promoter sequence-specific DNA binding|nucleus|cytoplasm|negative regulation of protein kinase activity|centrosome cycle|nuclear speck|kinase binding|signal transduction in response to DNA damage|protein homodimerization activity|positive regulation of apoptotic process|positive regulation of JNK cascade|protein heterodimerization activity|prot…	3.17	-0.908	-1.66	0.735	1.48762	0.573009	0.0850489	0.242951	no
6	2969206	2969556	351	ENSBGRG00000008977	HTT	GO:0005634,GO:0005737	nucleus|cytoplasm	1.97	-2.27	-3.92	0.991	1.17466	0.232245	0.21601	0.421227	no
6	2975531	2978191	2661	ENSBGRG00000008977	HTT	GO:0005634,GO:0005737	nucleus|cytoplasm	1.34	-0.829	-1.53	-0.609	1.17466	0.232245	0.21601	0.421227	no
6	3090219	3092604	2386	ENSBGRG00000008977	HTT	GO:0005634,GO:0005737	nucleus|cytoplasm	4.25	-1.05	-1.9	1.43	1.17466	0.232245	0.21601	0.421227	no
25	49745948	49748838	2891	ENSBGRG00000009041	FANK1	GO:0003964,GO:0006310,GO:0009036,GO:0032197,GO:0032199,GO:0046872,GO:0090305	RNA-directed DNA polymerase activity|DNA recombination|type II site-specific deoxyribonuclease activity|transposition, RNA-mediated|reverse transcription involved in RNA-mediated transposition|metal ion binding|nucleic acid phosphodiester bond hydrolysis	1.51	-1.29	-2.32	-1.26	0.714107	-0.485787	0.0669413	0.211673	no
24	55594853	55595252	400	ENSBGRG00000009042	RIPK1	GO:0003964,GO:0006310,GO:0009036,GO:0032197,GO:0032199,GO:0046872,GO:0090305	RNA-directed DNA polymerase activity|DNA recombination|type II site-specific deoxyribonuclease activity|transposition, RNA-mediated|reverse transcription involved in RNA-mediated transposition|metal ion binding|nucleic acid phosphodiester bond hydrolysis	2.17	-0.772	-1.42	0.744	0.971282	-0.0420385	0.832214	0.911421	no
19	31077551	31077749	199	ENSBGRG00000009054	WFIKKN2	GO:0004867,GO:0005576,GO:0008191,GO:0030512,GO:0048019,GO:0050431	serine-type endopeptidase inhibitor activity|extracellular region|metalloendopeptidase inhibitor activity|negative regulation of transforming growth factor beta receptor signaling pathway|receptor antagonist activity|transforming growth factor beta binding	2.32	-0.764	-1.41	0.788	1.83988	0.879613	0.00868977	0.0634039	yes
19	31078592	31079087	496	ENSBGRG00000009054	WFIKKN2	GO:0004867,GO:0005576,GO:0008191,GO:0030512,GO:0048019,GO:0050431	serine-type endopeptidase inhibitor activity|extracellular region|metalloendopeptidase inhibitor activity|negative regulation of transforming growth factor beta receptor signaling pathway|receptor antagonist activity|transforming growth factor beta binding	2.17	-1.09	-1.97	0.61	1.83988	0.879613	0.00868977	0.0634039	yes
6	13747827	13748574	748	ENSBGRG00000009067	ZNF518B	GO:0000981,GO:0003677,GO:0005634,GO:0046872	DNA-binding transcription factor activity, RNA polymerase II-specific|DNA binding|nucleus|metal ion binding	2.91	-1.78	-3.13	0.606	1.27015	0.345003	0.0735652	0.223336	no
6	13750352	13750551	200	ENSBGRG00000009067	ZNF518B	GO:0000981,GO:0003677,GO:0005634,GO:0046872	DNA-binding transcription factor activity, RNA polymerase II-specific|DNA binding|nucleus|metal ion binding	2.66	-1.74	-3.05	0.965	1.27015	0.345003	0.0735652	0.223336	no
13	51078166	51078316	151	ENSBGRG00000009104	PLEKHA7	GO:0005634,GO:0005813,GO:0005829,GO:0005915,GO:0030054,GO:0044331,GO:0045218,GO:0070062,GO:0070097,GO:0090136	nucleus|centrosome|cytosol|zonula adherens|cell junction|cell-cell adhesion mediated by cadherin|zonula adherens maintenance|extracellular exosome|delta-catenin binding|epithelial cell-cell adhesion	2.88	-1.24	-2.24	1.01	1.43498	0.521032	0.0301232	0.132505	no
4	42597840	42598087	248	ENSBGRG00000009206	CDK13	GO:0000307,GO:0000380,GO:0000790,GO:0002945,GO:0004693,GO:0005524,GO:0005634,GO:0005694,GO:0005794,GO:0005829,GO:0006368,GO:0006468,GO:0008024,GO:0008134,GO:0008353,GO:0016607,GO:0019901,GO:0019908,GO:0030097,GO:0030332,GO:0032968,GO:0044212,GO:0045944,GO:0070816,GO:2000737	cyclin-dependent protein kinase holoenzyme complex|alternative mRNA splicing, via spliceosome|nuclear chromatin|cyclin K-CDK13 complex|cyclin-dependent protein serine/threonine kinase activity|ATP binding|nucleus|chromosome|Golgi apparatus|cytosol|transcription elongation from RNA polymerase II promoter|protein phosphorylation|cyclin/CDK positive transcription elongation factor complex|transcript…	2.89	-1.19	-2.14	0.698	1.15358	0.206113	0.180821	0.379225	no
11	46674922	46675272	351	ENSBGRG00000009228	DMXL2	GO:0005615,GO:0007035,GO:0008021,GO:0017137,GO:0030054,GO:0030672,GO:0043291	extracellular space|vacuolar acidification|synaptic vesicle|Rab GTPase binding|cell junction|synaptic vesicle membrane|RAVE complex	1.81	-1.18	-2.12	0.918	1.13841	0.187014	0.288235	0.497705	no
11	46675422	46675572	151	ENSBGRG00000009228	DMXL2	GO:0005615,GO:0007035,GO:0008021,GO:0017137,GO:0030054,GO:0030672,GO:0043291	extracellular space|vacuolar acidification|synaptic vesicle|Rab GTPase binding|cell junction|synaptic vesicle membrane|RAVE complex	1.91	-1.51	-2.67	1.26	1.13841	0.187014	0.288235	0.497705	no
11	46655255	46655405	151	ENSBGRG00000009228	DMXL2	GO:0005615,GO:0007035,GO:0008021,GO:0017137,GO:0030054,GO:0030672,GO:0043291	extracellular space|vacuolar acidification|synaptic vesicle|Rab GTPase binding|cell junction|synaptic vesicle membrane|RAVE complex	1.9	-1.69	-2.96	0.953	1.13841	0.187014	0.288235	0.497705	no
9	16030540	16031133	594	ENSBGRG00000009244	ENSBGRG00000009244	GO:0004571,GO:0005509,GO:0005783,GO:0005789,GO:0005794,GO:0006486,GO:0006491,GO:0009311,GO:0016020,GO:0016021,GO:0030433,GO:0036508,GO:0036509,GO:0036510,GO:0036511,GO:0036512,GO:0044322,GO:1903561,GO:1904380,GO:1904382	mannosyl-oligosaccharide 1,2-alpha-mannosidase activity|calcium ion binding|endoplasmic reticulum|endoplasmic reticulum membrane|Golgi apparatus|protein glycosylation|N-glycan processing|oligosaccharide metabolic process|membrane|integral component of membrane|ubiquitin-dependent ERAD pathway|protein alpha-1,2-demannosylation|trimming of terminal mannose on B branch|trimming of terminal mannose o…	1.59	-1.65	-2.89	0.664	0.63038	-0.665707	0.000104146	0.00466388	yes
9	16025584	16026250	667	ENSBGRG00000009244	ENSBGRG00000009244	GO:0004571,GO:0005509,GO:0005783,GO:0005789,GO:0005794,GO:0006486,GO:0006491,GO:0009311,GO:0016020,GO:0016021,GO:0030433,GO:0036508,GO:0036509,GO:0036510,GO:0036511,GO:0036512,GO:0044322,GO:1903561,GO:1904380,GO:1904382	mannosyl-oligosaccharide 1,2-alpha-mannosidase activity|calcium ion binding|endoplasmic reticulum|endoplasmic reticulum membrane|Golgi apparatus|protein glycosylation|N-glycan processing|oligosaccharide metabolic process|membrane|integral component of membrane|ubiquitin-dependent ERAD pathway|protein alpha-1,2-demannosylation|trimming of terminal mannose on B branch|trimming of terminal mannose o…	1.22	-0.813	-1.5	0.736	0.63038	-0.665707	0.000104146	0.00466388	yes
13	28726167	28726316	150	ENSBGRG00000009273	CRY2	GO:0000976,GO:0005634,GO:0005737,GO:0007623,GO:0009881,GO:0018298,GO:0032922,GO:0042593,GO:0042752,GO:0042754,GO:0043153,GO:0045892,GO:0071949,GO:2000323	transcription regulatory region sequence-specific DNA binding|nucleus|cytoplasm|circadian rhythm|photoreceptor activity|protein-chromophore linkage|circadian regulation of gene expression|glucose homeostasis|regulation of circadian rhythm|negative regulation of circadian rhythm|entrainment of circadian clock by photoperiod|negative regulation of transcription, DNA-templated|FAD binding|negative r…	1.47	-1.78	-3.12	-1.02	0.828659	-0.271149	0.247748	0.456703	no
X	102691182	102692125	944	ENSBGRG00000009295	MSN	GO:0001771,GO:0001931,GO:0003725,GO:0003779,GO:0005102,GO:0005829,GO:0005856,GO:0005902,GO:0005925,GO:0008360,GO:0008361,GO:0009986,GO:0010628,GO:0016323,GO:0016324,GO:0019901,GO:0022612,GO:0022614,GO:0030175,GO:0031143,GO:0031528,GO:0042098,GO:0043209,GO:0045198,GO:0048471,GO:0050839,GO:0061028,GO:0070489,GO:0071394,GO:0071437,GO:0071803,GO:0072678,GO:1902966,GO:1903364,GO:2000401,GO:2000643	immunological synapse formation|uropod|double-stranded RNA binding|actin binding|signaling receptor binding|cytosol|cytoskeleton|microvillus|focal adhesion|regulation of cell shape|regulation of cell size|cell surface|positive regulation of gene expression|basolateral plasma membrane|apical plasma membrane|protein kinase binding|gland morphogenesis|membrane to membrane docking|filopodium|pseudopo…	2.42	-1.09	-1.97	0.796	1.8805	0.911114	0.00133761	0.0224194	yes
16	3943799	3943998	200	ENSBGRG00000009303	EDNRA	GO:0001569,GO:0001666,GO:0001701,GO:0004962,GO:0005886,GO:0007193,GO:0007507,GO:0007585,GO:0008217,GO:0010827,GO:0014032,GO:0014824,GO:0016021,GO:0048484,GO:0060322	branching involved in blood vessel morphogenesis|response to hypoxia|in utero embryonic development|endothelin receptor activity|plasma membrane|adenylate cyclase-inhibiting G protein-coupled receptor signaling pathway|heart development|respiratory gaseous exchange|regulation of blood pressure|regulation of glucose transmembrane transport|neural crest cell development|artery smooth muscle contrac…	1.44	-1.84	-3.23	0.854	2.16644	1.11532	9.39727e-12	9.48498e-09	yes
16	3869345	3869891	547	ENSBGRG00000009303	EDNRA	GO:0001569,GO:0001666,GO:0001701,GO:0004962,GO:0005886,GO:0007193,GO:0007507,GO:0007585,GO:0008217,GO:0010827,GO:0014032,GO:0014824,GO:0016021,GO:0048484,GO:0060322	branching involved in blood vessel morphogenesis|response to hypoxia|in utero embryonic development|endothelin receptor activity|plasma membrane|adenylate cyclase-inhibiting G protein-coupled receptor signaling pathway|heart development|respiratory gaseous exchange|regulation of blood pressure|regulation of glucose transmembrane transport|neural crest cell development|artery smooth muscle contrac…	2.35	-1.75	-3.07	0.611	2.16644	1.11532	9.39727e-12	9.48498e-09	yes
13	35077462	35077662	201	ENSBGRG00000009339	NUMA1			2.14	-1.12	-2.02	0.73	1.00429	0.00617833	0.967393	0.985223	no
14	22276551	22277793	1243	ENSBGRG00000009362	CAPN2	GO:0000785,GO:0001824,GO:0004198,GO:0005509,GO:0005634,GO:0005737,GO:0005764,GO:0005794,GO:0005829,GO:0005886,GO:0006508,GO:0007520,GO:0030425,GO:0031143,GO:0045121,GO:0051493,GO:0051603,GO:0071230,GO:0097038	chromatin|blastocyst development|calcium-dependent cysteine-type endopeptidase activity|calcium ion binding|nucleus|cytoplasm|lysosome|Golgi apparatus|cytosol|plasma membrane|proteolysis|myoblast fusion|dendrite|pseudopodium|membrane raft|regulation of cytoskeleton organization|proteolysis involved in cellular protein catabolic process|cellular response to amino acid stimulus|perinuclear endoplas…	1.63	-1.24	-2.22	0.613	1.7491	0.806615	0.00435792	0.0430953	yes
8	31156088	31156287	200	ENSBGRG00000009381	ZNF608	GO:0000122,GO:0003676,GO:0033085,GO:0046872	negative regulation of transcription by RNA polymerase II|nucleic acid binding|negative regulation of T cell differentiation in thymus|metal ion binding	4.3	-0.848	-1.56	0.674	1.0704	0.0981483	0.576129	0.744694	no
24	25049198	25053467	4270	ENSBGRG00000009405	TBC1D22B	GO:0005096,GO:0005622,GO:0006886,GO:0017137,GO:0071889,GO:0090630	GTPase activator activity|intracellular|intracellular protein transport|Rab GTPase binding|14-3-3 protein binding|activation of GTPase activity	1.93	-1.34	-2.39	1.35	1.40238	0.487881	0.0422251	0.161968	no
18	54130423	54134447	4025	ENSBGRG00000009429	NCALD	GO:0003964,GO:0046872	RNA-directed DNA polymerase activity|metal ion binding	3.4	-1.67	-2.93	1.35	1.79941	0.847527	0.0232418	0.113699	yes
18	54152839	54156863	4025	ENSBGRG00000009429	NCALD	GO:0003964,GO:0046872	RNA-directed DNA polymerase activity|metal ion binding	1.66	-0.782	-1.44	0.877	1.79941	0.847527	0.0232418	0.113699	yes
8	32358640	32374760	16121	ENSBGRG00000009467	CSNK1G3	GO:0005634,GO:0005737	nucleus|cytoplasm	1.54	-1.29	-2.32	0.628	1.56899	0.649837	0.00787311	0.0600196	yes
4	29305543	29305790	248	ENSBGRG00000009570	SMO	GO:0000122,GO:0001570,GO:0001649,GO:0001701,GO:0001708,GO:0001755,GO:0001947,GO:0002052,GO:0002053,GO:0003140,GO:0003323,GO:0004930,GO:0005113,GO:0005886,GO:0005929,GO:0007224,GO:0007228,GO:0007371,GO:0007417,GO:0007494,GO:0008144,GO:0009952,GO:0010628,GO:0010629,GO:0016021,GO:0021542,GO:0021696,GO:0021794,GO:0021904,GO:0021910,GO:0021938,GO:0021953,GO:0021987,GO:0030425,GO:0030666,GO:0030857,GO:…	negative regulation of transcription by RNA polymerase II|vasculogenesis|osteoblast differentiation|in utero embryonic development|cell fate specification|neural crest cell migration|heart looping|positive regulation of neuroblast proliferation|positive regulation of mesenchymal cell proliferation|determination of left/right asymmetry in lateral mesoderm|type B pancreatic cell development|G prote…	2.16	-0.912	-1.67	0.719	1.65489	0.726737	0.00585051	0.0512004	yes
11	47210994	47213848	2855	ENSBGRG00000009637	AP4E1	GO:0006605,GO:0008104,GO:0016192,GO:0030124,GO:0031904,GO:0032588	protein targeting|protein localization|vesicle-mediated transport|AP-4 adaptor complex|endosome lumen|trans-Golgi network membrane	2.57	-2.75	-4.68	0.808	0.878262	-0.187277	0.292019	0.501031	no
17	59217404	59217553	150	ENSBGRG00000009662	ZSCAN29	GO:0000981,GO:0003677,GO:0005634,GO:0046872	DNA-binding transcription factor activity, RNA polymerase II-specific|DNA binding|nucleus|metal ion binding	2.21	-1.69	-2.96	-1.36	0.720357	-0.473216	0.0292344	0.13022	no
9	84686710	84686860	151	ENSBGRG00000009676	EHBP1	GO:0005768,GO:0005829,GO:0005886,GO:0006897,GO:0015031	endosome|cytosol|plasma membrane|endocytosis|protein transport	1.21	-1.68	-2.94	0.77	0.68369	-0.548586	0.0165249	0.0924221	no
4	44551037	44561081	10045	ENSBGRG00000009678	INHBA	GO:0000082,GO:0001541,GO:0001942,GO:0002244,GO:0005125,GO:0005160,GO:0005179,GO:0005576,GO:0005615,GO:0006357,GO:0007050,GO:0008083,GO:0008285,GO:0008584,GO:0010862,GO:0017046,GO:0021773,GO:0030308,GO:0032924,GO:0035987,GO:0042476,GO:0042493,GO:0042541,GO:0042701,GO:0042802,GO:0042981,GO:0043408,GO:0043509,GO:0043512,GO:0045648,GO:0045786,GO:0045893,GO:0045944,GO:0046880,GO:0048333,GO:0048468,GO:…	G1/S transition of mitotic cell cycle|ovarian follicle development|hair follicle development|hematopoietic progenitor cell differentiation|cytokine activity|transforming growth factor beta receptor binding|hormone activity|extracellular region|extracellular space|regulation of transcription by RNA polymerase II|cell cycle arrest|growth factor activity|negative regulation of cell proliferation|mal…	1.6	-1.13	-2.04	1.22	1.71288	0.776425	0.00153138	0.0238267	yes
5	50578288	50579704	1417	ENSBGRG00000009679	LRIG3	GO:0005615,GO:0005886,GO:0016021,GO:0030659,GO:0031012,GO:0032474	extracellular space|plasma membrane|integral component of membrane|cytoplasmic vesicle membrane|extracellular matrix|otolith morphogenesis	2.64	-0.724	-1.34	0.775	1.53989	0.622831	0.0420727	0.161711	yes
11	72741414	72749288	7875	ENSBGRG00000009684	PCNX1	GO:0016021	integral component of membrane	1.36	-2.4	-4.14	0.789	1.1105	0.151212	0.32061	0.530264	no
17	22851447	22855285	3839	ENSBGRG00000009693	IQGAP1	GO:0005634,GO:0005737	nucleus|cytoplasm	1.79	-1.59	-2.8	-1.27	0.912863	-0.131529	0.4327	0.631247	no
12	58855109	58855794	686	ENSBGRG00000009705	ENSBGRG00000009705	GO:0000054,GO:0003743,GO:0005638,GO:0005730,GO:0005829,GO:0006110,GO:0030687,GO:0032868,GO:0035195,GO:0035278,GO:0042256,GO:0042273,GO:0042304,GO:0043022,GO:0043023,GO:0045652,GO:0045727,GO:1902626,GO:2000377	ribosomal subunit export from nucleus|translation initiation factor activity|lamin filament|nucleolus|cytosol|regulation of glycolytic process|preribosome, large subunit precursor|response to insulin|gene silencing by miRNA|miRNA mediated inhibition of translation|mature ribosome assembly|ribosomal large subunit biogenesis|regulation of fatty acid biosynthetic process|ribosome binding|ribosomal l…	1.46	-1.47	-2.61	-0.7	0.96828	-0.0465038	0.7982	0.891994	no
28	11231761	11236993	5233	ENSBGRG00000009728	NR1D2	GO:0003964,GO:0006310,GO:0009036,GO:0032197,GO:0032199,GO:0046872,GO:0090305	RNA-directed DNA polymerase activity|DNA recombination|type II site-specific deoxyribonuclease activity|transposition, RNA-mediated|reverse transcription involved in RNA-mediated transposition|metal ion binding|nucleic acid phosphodiester bond hydrolysis	1.9	-1.21	-2.18	-0.871	1.02085	0.0297739	0.880143	0.938802	no
5	51552302	51558042	5741	ENSBGRG00000009741	SLC16A7	GO:0000275,GO:0005524,GO:0005753,GO:0005886,GO:0006754,GO:0006979,GO:0015986,GO:0022900,GO:0043531,GO:0046034,GO:0046933	mitochondrial proton-transporting ATP synthase complex, catalytic core F(1)|ATP binding|mitochondrial proton-transporting ATP synthase complex|plasma membrane|ATP biosynthetic process|response to oxidative stress|ATP synthesis coupled proton transport|electron transport chain|ADP binding|ATP metabolic process|proton-transporting ATP synthase activity, rotational mechanism	1.9	-1.46	-2.6	0.588	1.08427	0.11673	0.618052	0.774088	no
18	1039070	1039319	250	ENSBGRG00000009762	ENSBGRG00000009762	GO:0000226,GO:0000287,GO:0001764,GO:0001786,GO:0004674,GO:0005524,GO:0005546,GO:0005737,GO:0005856,GO:0005886,GO:0006468,GO:0007010,GO:0010975,GO:0015630,GO:0016055,GO:0018105,GO:0030010,GO:0030425,GO:0035556,GO:0050321,GO:0050773,GO:0051654,GO:0070300	microtubule cytoskeleton organization|magnesium ion binding|neuron migration|phosphatidylserine binding|protein serine/threonine kinase activity|ATP binding|phosphatidylinositol-4,5-bisphosphate binding|cytoplasm|cytoskeleton|plasma membrane|protein phosphorylation|cytoskeleton organization|regulation of neuron projection development|microtubule cytoskeleton|Wnt signaling pathway|peptidyl-serine …	2.1	-1.43	-2.56	0.582	0.796711	-0.327872	0.442513	0.639462	no
24	25103774	25103973	200	ENSBGRG00000009799	TMEM217	GO:0001650,GO:0005730,GO:0016021	fibrillar center|nucleolus|integral component of membrane	2.11	-1.31	-2.36	0.585	0.802886	-0.316734	0.275944	0.486211	no
12	58952837	58964909	12073	ENSBGRG00000009807	UQCC1	GO:0019901	protein kinase binding	1.43	-1.54	-2.73	-0.638	0.864939	-0.20933	0.241095	0.448926	no
22	8592792	8594929	2138	ENSBGRG00000009853	FYCO1	GO:0005622,GO:0006935,GO:0006954,GO:0006955,GO:0007204,GO:0009897,GO:0015026,GO:0016021,GO:0016493,GO:0016494,GO:0019722,GO:0019956,GO:0019957,GO:0060326	intracellular|chemotaxis|inflammatory response|immune response|positive regulation of cytosolic calcium ion concentration|external side of plasma membrane|coreceptor activity|integral component of membrane|C-C chemokine receptor activity|C-X-C chemokine receptor activity|calcium-mediated signaling|chemokine binding|C-C chemokine binding|cell chemotaxis	2.03	-0.81	-1.49	0.585	0.881755	-0.18155	0.361145	0.568313	no
22	8605844	8605994	151	ENSBGRG00000009853	FYCO1	GO:0005622,GO:0006935,GO:0006954,GO:0006955,GO:0007204,GO:0009897,GO:0015026,GO:0016021,GO:0016493,GO:0016494,GO:0019722,GO:0019956,GO:0019957,GO:0060326	intracellular|chemotaxis|inflammatory response|immune response|positive regulation of cytosolic calcium ion concentration|external side of plasma membrane|coreceptor activity|integral component of membrane|C-C chemokine receptor activity|C-X-C chemokine receptor activity|calcium-mediated signaling|chemokine binding|C-C chemokine binding|cell chemotaxis	2.2	-1.62	-2.84	0.933	0.881755	-0.18155	0.361145	0.568313	no
14	22556587	22556781	195	ENSBGRG00000009888	DEGS1	GO:0005739,GO:0005789,GO:0006633,GO:0016021,GO:0042284,GO:0046513	mitochondrion|endoplasmic reticulum membrane|fatty acid biosynthetic process|integral component of membrane|sphingolipid delta-4 desaturase activity|ceramide biosynthetic process	3.44	-3.89	-6.38	0.805	1.1489	0.200254	0.27416	0.484349	no
13	66411729	66411878	150	ENSBGRG00000009912	PPP2R1B	GO:0000159,GO:0005737,GO:0006470,GO:0019888,GO:0045121,GO:0060561,GO:2001241	protein phosphatase type 2A complex|cytoplasm|protein dephosphorylation|protein phosphatase regulator activity|membrane raft|apoptotic process involved in morphogenesis|positive regulation of extrinsic apoptotic signaling pathway in absence of ligand	2.05	-0.998	-1.81	0.994	0.934929	-0.0970713	0.602519	0.763479	no
16	36360939	36361585	647	ENSBGRG00000009949	ANKRD50	GO:0005768,GO:0015031,GO:1990126	endosome|protein transport|retrograde transport, endosome to plasma membrane	4.5	-3.43	-5.67	1.02	1.24407	0.315072	0.044424	0.166948	no
25	26284324	26284524	201	ENSBGRG00000009950	SH3PXD2A	GO:0002020,GO:0002102,GO:0005546,GO:0005829,GO:0006801,GO:0010314,GO:0016176,GO:0030054,GO:0030198,GO:0032266,GO:0035091,GO:0042995,GO:0043325,GO:0070273,GO:0072675	protease binding|podosome|phosphatidylinositol-4,5-bisphosphate binding|cytosol|superoxide metabolic process|phosphatidylinositol-5-phosphate binding|superoxide-generating NADPH oxidase activator activity|cell junction|extracellular matrix organization|phosphatidylinositol-3-phosphate binding|phosphatidylinositol binding|cell projection|phosphatidylinositol-3,4-bisphosphate binding|phosphatidylin…	1.96	-0.883	-1.62	0.97	0.887952	-0.171447	0.435786	0.634282	no
25	26276791	26277140	350	ENSBGRG00000009950	SH3PXD2A	GO:0002020,GO:0002102,GO:0005546,GO:0005829,GO:0006801,GO:0010314,GO:0016176,GO:0030054,GO:0030198,GO:0032266,GO:0035091,GO:0042995,GO:0043325,GO:0070273,GO:0072675	protease binding|podosome|phosphatidylinositol-4,5-bisphosphate binding|cytosol|superoxide metabolic process|phosphatidylinositol-5-phosphate binding|superoxide-generating NADPH oxidase activator activity|cell junction|extracellular matrix organization|phosphatidylinositol-3-phosphate binding|phosphatidylinositol binding|cell projection|phosphatidylinositol-3,4-bisphosphate binding|phosphatidylin…	2.49	-1.31	-2.35	0.853	0.887952	-0.171447	0.435786	0.634282	no
2	123132327	123139541	7215	ENSBGRG00000009957	SLC25A12	GO:0005634,GO:0005737	nucleus|cytoplasm	1.53	-1.17	-2.11	0.648	1.08238	0.11421	0.554377	0.728456	no
20	29837025	29837274	250	ENSBGRG00000009967	TENT4B			4.58	-1.7	-2.98	-0.635	0.701148	-0.512209	0.0699433	0.216952	no
X	16204954	16205586	633	ENSBGRG00000009978	XIAP			2.7	-4.69	-7.47	0.887	1.35536	0.43868	0.054051	0.187431	no
16	37732548	37733027	480	ENSBGRG00000010005	SPRY1	GO:0001759,GO:0005829,GO:0007275,GO:0008285,GO:0016020,GO:0040037,GO:0043407,GO:0046580,GO:0070373	organ induction|cytosol|multicellular organism development|negative regulation of cell proliferation|membrane|negative regulation of fibroblast growth factor receptor signaling pathway|negative regulation of MAP kinase activity|negative regulation of Ras protein signal transduction|negative regulation of ERK1 and ERK2 cascade	3.39	-2.31	-3.99	0.988	1.52462	0.608451	0.059541	0.197606	no
X	90701431	90701927	497	ENSBGRG00000010012	AR	GO:0003964,GO:0006310,GO:0009036,GO:0032197,GO:0032199,GO:0046872,GO:0090305	RNA-directed DNA polymerase activity|DNA recombination|type II site-specific deoxyribonuclease activity|transposition, RNA-mediated|reverse transcription involved in RNA-mediated transposition|metal ion binding|nucleic acid phosphodiester bond hydrolysis	4.18	-1.24	-2.23	0.636	1.72816	0.789236	0.000541303	0.0132183	yes
15	53638498	53638798	301	ENSBGRG00000010015	FRY	GO:0000902,GO:0000922,GO:0004857,GO:0005815,GO:0005938,GO:0031175,GO:1904428	cell morphogenesis|spindle pole|enzyme inhibitor activity|microtubule organizing center|cell cortex|neuron projection development|negative regulation of tubulin deacetylation	3.83	-2.89	-4.88	1.73	1.32279	0.403584	0.0508427	0.180864	no
4	1523625	1524051	427	ENSBGRG00000010038	FAM131B	GO:0005654,GO:0005829	nucleoplasm|cytosol	1.64	-0.92	-1.68	0.832	0.987767	-0.0177579	0.956278	0.979769	no
4	45864863	45865011	149	ENSBGRG00000010055	MRPL32	GO:0003735,GO:0005743,GO:0005762,GO:0006412	structural constituent of ribosome|mitochondrial inner membrane|mitochondrial large ribosomal subunit|translation	1.67	-1.13	-2.04	-0.929	0.854916	-0.226146	0.294308	0.503483	no
VBZB01000091.1	17415	17662	248	ENSBGRG00000010073	ENSBGRG00000010073	GO:0004197,GO:0004843,GO:0005634,GO:0005737,GO:0016579,GO:0042981,GO:0071947	cysteine-type endopeptidase activity|thiol-dependent ubiquitin-specific protease activity|nucleus|cytoplasm|protein deubiquitination|regulation of apoptotic process|protein deubiquitination involved in ubiquitin-dependent protein catabolic process	3.17	-0.992	-1.8	-0.593	0.355272	-1.493	0.000104204	0.00466388	yes
4	12601008	12601158	151	ENSBGRG00000010084	PAXIP1	GO:0005694,GO:0006281,GO:0006310,GO:0016363	chromosome|DNA repair|DNA recombination|nuclear matrix	1.55	-0.797	-1.47	0.748	0.766476	-0.383687	0.0875376	0.247151	no
25	26603800	26612403	8604	ENSBGRG00000010099	STN1	GO:0000723,GO:0000784,GO:0001650,GO:0005634,GO:0005654,GO:0010833,GO:0016233,GO:0032211,GO:0042162,GO:0043047,GO:0045111,GO:0045740,GO:1990879	telomere maintenance|nuclear chromosome, telomeric region|fibrillar center|nucleus|nucleoplasm|telomere maintenance via telomere lengthening|telomere capping|negative regulation of telomere maintenance via telomerase|telomeric DNA binding|single-stranded telomeric DNA binding|intermediate filament cytoskeleton|positive regulation of DNA replication|CST complex	1.88	-0.832	-1.53	0.97	1.21408	0.279867	0.353136	0.560134	no
19	16415907	16416055	149	ENSBGRG00000010152	SMURF2			1.58	-1.17	-2.1	1.12	0.936664	-0.0943965	0.561193	0.734085	no
12	44216884	44218976	2093	ENSBGRG00000010156	ATRN	GO:0005634,GO:0005737	nucleus|cytoplasm	1.85	-2.47	-4.24	0.918	1.12916	0.175253	0.340985	0.548984	no
13	35238376	35238575	200	ENSBGRG00000010193	ENSBGRG00000010193	GO:0003950,GO:0003956,GO:0005576,GO:0006471,GO:0016020,GO:0018120	NAD+ ADP-ribosyltransferase activity|NAD(P)+-protein-arginine ADP-ribosyltransferase activity|extracellular region|protein ADP-ribosylation|membrane|peptidyl-arginine ADP-ribosylation	2.34	-1.25	-2.25	0.706	0.708431	-0.497301	0.0234254	0.114296	no
19	23532456	23532895	440	ENSBGRG00000010194	CAVIN1	GO:0005634,GO:0005737,GO:0005739,GO:0005783,GO:0005829,GO:0005886,GO:0005901,GO:0006361,GO:0006363,GO:0009303,GO:0032991,GO:0042134,GO:0042802,GO:0043231,GO:0045121,GO:2000147	nucleus|cytoplasm|mitochondrion|endoplasmic reticulum|cytosol|plasma membrane|caveola|transcription initiation from RNA polymerase I promoter|termination of RNA polymerase I transcription|rRNA transcription|protein-containing complex|rRNA primary transcript binding|identical protein binding|intracellular membrane-bounded organelle|membrane raft|positive regulation of cell motility	4.1	-1.3	-2.34	0.629	1.65796	0.729407	0.00153875	0.0238537	yes
23	43587293	43587442	150	ENSBGRG00000010199	RAI14	GO:0001650,GO:0005634,GO:0005829,GO:0005856,GO:0005938,GO:0007283,GO:0030054,GO:0030154	fibrillar center|nucleus|cytosol|cytoskeleton|cell cortex|spermatogenesis|cell junction|cell differentiation	1.99	-0.929	-1.7	0.798	0.564386	-0.825246	0.00392892	0.0407596	yes
24	55869323	55869570	248	ENSBGRG00000010299	WRNIP1	GO:0000731,GO:0000733,GO:0003677,GO:0005524,GO:0005634,GO:0006261,GO:0006282,GO:0006310,GO:0008047,GO:0016020,GO:0016887,GO:0030174,GO:0030894,GO:0033567,GO:0042802,GO:0043142,GO:0045087,GO:0046872,GO:0048471	DNA synthesis involved in DNA repair|DNA strand renaturation|DNA binding|ATP binding|nucleus|DNA-dependent DNA replication|regulation of DNA repair|DNA recombination|enzyme activator activity|membrane|ATPase activity|regulation of DNA-dependent DNA replication initiation|replisome|DNA replication, Okazaki fragment processing|identical protein binding|single-stranded DNA-dependent ATPase activity|…	2.8	-1.56	-2.75	0.935	1.49879	0.583796	0.0266745	0.123163	no
28	13141411	13141560	150	ENSBGRG00000010314	RARB	GO:0003964,GO:0006310,GO:0009036,GO:0032197,GO:0032199,GO:0046872,GO:0090305	RNA-directed DNA polymerase activity|DNA recombination|type II site-specific deoxyribonuclease activity|transposition, RNA-mediated|reverse transcription involved in RNA-mediated transposition|metal ion binding|nucleic acid phosphodiester bond hydrolysis	1.31	-0.723	-1.34	0.773	0.761791	-0.392533	0.0448915	0.168172	no
5	104159094	104159241	148	ENSBGRG00000010374	PHLDA1	GO:0000086,GO:0005634,GO:0005730,GO:0005829,GO:0006915,GO:0031410,GO:0045210	G2/M transition of mitotic cell cycle|nucleus|nucleolus|cytosol|apoptotic process|cytoplasmic vesicle|FasL biosynthetic process	4.25	-1.56	-2.75	0.996	1.70512	0.769875	0.00262847	0.03238	yes
8	71903747	71904341	595	ENSBGRG00000010435	SAP30L	GO:0000118,GO:0000122,GO:0003677,GO:0004407,GO:0005634,GO:0005730,GO:0006355,GO:0008270,GO:0010314,GO:0031491,GO:0032266,GO:0042393,GO:0044378,GO:0070273	histone deacetylase complex|negative regulation of transcription by RNA polymerase II|DNA binding|histone deacetylase activity|nucleus|nucleolus|regulation of transcription, DNA-templated|zinc ion binding|phosphatidylinositol-5-phosphate binding|nucleosome binding|phosphatidylinositol-3-phosphate binding|histone binding|non-sequence-specific DNA binding, bending|phosphatidylinositol-4-phosphate b…	2.08	-3.22	-5.37	0.969	1.18917	0.249958	0.346534	0.554584	no
3	120209943	120211087	1145	ENSBGRG00000010482	CLSPN			1.75	-0.973	-1.77	0.819	0.903209	-0.146869	0.438921	0.636164	no
28	36099880	36122695	22816	ENSBGRG00000010499	MTUS1			1.63	-1.3	-2.34	-0.725	0.627764	-0.671707	0.0145784	0.0855492	yes
9	28989870	28990120	251	ENSBGRG00000010501	TET3	GO:0000981,GO:0001939,GO:0001940,GO:0003677,GO:0005506,GO:0005634,GO:0005694,GO:0005737,GO:0006211,GO:0006493,GO:0044727,GO:0045944,GO:0070579,GO:0080111,GO:0080182	DNA-binding transcription factor activity, RNA polymerase II-specific|female pronucleus|male pronucleus|DNA binding|iron ion binding|nucleus|chromosome|cytoplasm|5-methylcytosine catabolic process|protein O-linked glycosylation|DNA demethylation of male pronucleus|positive regulation of transcription by RNA polymerase II|methylcytosine dioxygenase activity|DNA demethylation|histone H3-K4 trimethy…	2.76	-0.706	-1.31	1.07	2.02531	1.01814	0.000829834	0.017081	yes
9	29048823	29088459	39637	ENSBGRG00000010501	TET3	GO:0000981,GO:0001939,GO:0001940,GO:0003677,GO:0005506,GO:0005634,GO:0005694,GO:0005737,GO:0006211,GO:0006493,GO:0044727,GO:0045944,GO:0070579,GO:0080111,GO:0080182	DNA-binding transcription factor activity, RNA polymerase II-specific|female pronucleus|male pronucleus|DNA binding|iron ion binding|nucleus|chromosome|cytoplasm|5-methylcytosine catabolic process|protein O-linked glycosylation|DNA demethylation of male pronucleus|positive regulation of transcription by RNA polymerase II|methylcytosine dioxygenase activity|DNA demethylation|histone H3-K4 trimethy…	2.31	-0.757	-1.4	0.863	2.02531	1.01814	0.000829834	0.017081	yes
22	14285588	14287497	1910	ENSBGRG00000010511	PBRM1	GO:0005634,GO:0005737	nucleus|cytoplasm	2.2	-2.11	-3.66	0.662	1.1718	0.228722	0.198171	0.400362	no
22	14372942	14382600	9659	ENSBGRG00000010511	PBRM1	GO:0005634,GO:0005737	nucleus|cytoplasm	3.11	-0.824	-1.52	0.722	1.1718	0.228722	0.198171	0.400362	no
22	14362886	14365580	2695	ENSBGRG00000010511	PBRM1	GO:0005634,GO:0005737	nucleus|cytoplasm	1.53	-2.16	-3.75	0.995	1.1718	0.228722	0.198171	0.400362	no
16	78100200	78100648	449	ENSBGRG00000010522	PRR14L			2.87	-1.19	-2.15	1.1	1.1901	0.25108	0.137103	0.320818	no
2	109311987	109312285	299	ENSBGRG00000010534	TANC1	GO:0007520,GO:0008542,GO:0014069,GO:0030054,GO:0030425,GO:0043025,GO:0043679,GO:0045211,GO:0097062	myoblast fusion|visual learning|postsynaptic density|cell junction|dendrite|neuronal cell body|axon terminus|postsynaptic membrane|dendritic spine maintenance	3.83	-1.13	-2.05	1.01	1.47997	0.56557	0.0278825	0.127036	no
X	93020943	93022302	1360	ENSBGRG00000010592	JADE3	GO:0002083,GO:0005739,GO:0006744,GO:0008299,GO:0016765,GO:0031305,GO:0047293	4-hydroxybenzoate decaprenyltransferase activity|mitochondrion|ubiquinone biosynthetic process|isoprenoid biosynthetic process|transferase activity, transferring alkyl or aryl (other than methyl) groups|integral component of mitochondrial inner membrane|4-hydroxybenzoate nonaprenyltransferase activity	1.72	-1.04	-1.89	0.87	1.6422	0.715633	0.00542839	0.0487408	yes
8	119646090	119677896	31807	ENSBGRG00000010616	TMEM232	GO:0003964,GO:0046872	RNA-directed DNA polymerase activity|metal ion binding	2.23	-1.49	-2.65	-0.599	0.548378	-0.866758	0.00119961	0.0210942	yes
8	72213688	72213984	297	ENSBGRG00000010630	ENSBGRG00000010630	GO:0000339,GO:0003730,GO:0005737,GO:0005844,GO:0006413,GO:0008190,GO:0008283,GO:0008494,GO:0010494,GO:0016239,GO:0017148,GO:0031369,GO:0031929,GO:0031931,GO:0038202,GO:0045070,GO:0048027,GO:0048255,GO:0072752,GO:1990928	RNA cap binding|mRNA 3'-UTR binding|cytoplasm|polysome|translational initiation|eukaryotic initiation factor 4E binding|cell proliferation|translation activator activity|cytoplasmic stress granule|positive regulation of macroautophagy|negative regulation of translation|translation initiation factor binding|TOR signaling|TORC1 complex|TORC1 signaling|positive regulation of viral genome replication…	3.36	-0.958	-1.74	1.57	0.916195	-0.126274	0.462676	0.655891	no
X	107031058	107033591	2534	ENSBGRG00000010653	KDM6A	GO:0000978,GO:0001701,GO:0001843,GO:0003007,GO:0003016,GO:0003682,GO:0005634,GO:0005654,GO:0006338,GO:0010628,GO:0031490,GO:0032452,GO:0032525,GO:0035097,GO:0035264,GO:0042802,GO:0043565,GO:0044666,GO:0046872,GO:0048333,GO:0048570,GO:0051213,GO:0051568,GO:0060070,GO:0071558,GO:0072358	RNA polymerase II proximal promoter sequence-specific DNA binding|in utero embryonic development|neural tube closure|heart morphogenesis|respiratory system process|chromatin binding|nucleus|nucleoplasm|chromatin remodeling|positive regulation of gene expression|chromatin DNA binding|histone demethylase activity|somite rostral/caudal axis specification|histone methyltransferase complex|multicellul…	1.58	-1.1	-1.98	0.712	1.79623	0.844972	0.000117918	0.00502894	yes
X	107043449	107043647	199	ENSBGRG00000010653	KDM6A	GO:0000978,GO:0001701,GO:0001843,GO:0003007,GO:0003016,GO:0003682,GO:0005634,GO:0005654,GO:0006338,GO:0010628,GO:0031490,GO:0032452,GO:0032525,GO:0035097,GO:0035264,GO:0042802,GO:0043565,GO:0044666,GO:0046872,GO:0048333,GO:0048570,GO:0051213,GO:0051568,GO:0060070,GO:0071558,GO:0072358	RNA polymerase II proximal promoter sequence-specific DNA binding|in utero embryonic development|neural tube closure|heart morphogenesis|respiratory system process|chromatin binding|nucleus|nucleoplasm|chromatin remodeling|positive regulation of gene expression|chromatin DNA binding|histone demethylase activity|somite rostral/caudal axis specification|histone methyltransferase complex|multicellul…	3.24	-3.11	-5.22	1.29	1.79623	0.844972	0.000117918	0.00502894	yes
X	107048388	107048586	199	ENSBGRG00000010653	KDM6A	GO:0000978,GO:0001701,GO:0001843,GO:0003007,GO:0003016,GO:0003682,GO:0005634,GO:0005654,GO:0006338,GO:0010628,GO:0031490,GO:0032452,GO:0032525,GO:0035097,GO:0035264,GO:0042802,GO:0043565,GO:0044666,GO:0046872,GO:0048333,GO:0048570,GO:0051213,GO:0051568,GO:0060070,GO:0071558,GO:0072358	RNA polymerase II proximal promoter sequence-specific DNA binding|in utero embryonic development|neural tube closure|heart morphogenesis|respiratory system process|chromatin binding|nucleus|nucleoplasm|chromatin remodeling|positive regulation of gene expression|chromatin DNA binding|histone demethylase activity|somite rostral/caudal axis specification|histone methyltransferase complex|multicellul…	2	-1.02	-1.85	0.594	1.79623	0.844972	0.000117918	0.00502894	yes
X	123517576	123517865	290	ENSBGRG00000010672	ENSBGRG00000010672			1.78	-1.62	-2.85	0.587	1.52725	0.610938	0.0562799	0.19118	no
11	3618295	3696544	78250	ENSBGRG00000010683	NEO1	GO:0005634,GO:0005737	nucleus|cytoplasm	2.48	-0.849	-1.56	0.795	1.57316	0.653667	0.00256989	0.0319861	yes
11	3548410	3589940	41531	ENSBGRG00000010683	NEO1	GO:0005634,GO:0005737	nucleus|cytoplasm	2.3	-1.74	-3.05	0.984	1.57316	0.653667	0.00256989	0.0319861	yes
4	1854428	1856064	1637	ENSBGRG00000010729	TCAF1	GO:0005886,GO:0044325,GO:0090314,GO:1901529	plasma membrane|ion channel binding|positive regulation of protein targeting to membrane|positive regulation of anion channel activity	1.41	-1.02	-1.86	0.805	1.82598	0.868671	0.00611662	0.0521937	yes
4	1878168	1878515	348	ENSBGRG00000010729	TCAF1	GO:0005886,GO:0044325,GO:0090314,GO:1901529	plasma membrane|ion channel binding|positive regulation of protein targeting to membrane|positive regulation of anion channel activity	2.54	-0.954	-1.74	0.616	1.82598	0.868671	0.00611662	0.0521937	yes
8	16105230	16106444	1215	ENSBGRG00000010747	DOCK6	GO:0005085,GO:0005829,GO:0007264,GO:0007596,GO:0048471	guanyl-nucleotide exchange factor activity|cytosol|small GTPase mediated signal transduction|blood coagulation|perinuclear region of cytoplasm	1.63	-0.786	-1.45	-0.587	0.970063	-0.0438493	0.788339	0.885485	no
24	18287310	18287457	148	ENSBGRG00000010763	RSPH9	GO:0005930,GO:0035082,GO:0044458,GO:0060294,GO:0097729	axoneme|axoneme assembly|motile cilium assembly|cilium movement involved in cell motility|9+2 motile cilium	1.42	-1.38	-2.48	-0.83	0.753224	-0.408849	0.0870581	0.246366	no
9	113344695	113347893	3199	ENSBGRG00000010770	HPCAL1	GO:0005509,GO:0016020	calcium ion binding|membrane	1.76	-3.77	-6.18	1.08	1.59496	0.673516	0.0186833	0.099882	yes
15	59585903	59586406	504	ENSBGRG00000010780	FREM2	GO:0001654,GO:0002009,GO:0005604,GO:0005886,GO:0007154,GO:0007155,GO:0007507,GO:0016021,GO:0042733,GO:0046872,GO:0048839,GO:0070062	eye development|morphogenesis of an epithelium|basement membrane|plasma membrane|cell communication|cell adhesion|heart development|integral component of membrane|embryonic digit morphogenesis|metal ion binding|inner ear development|extracellular exosome	2.53	-3.56	-5.86	0.697	4.22818	2.08004	2.73718e-06	0.000394676	yes
15	59753893	59754092	200	ENSBGRG00000010780	FREM2	GO:0001654,GO:0002009,GO:0005604,GO:0005886,GO:0007154,GO:0007155,GO:0007507,GO:0016021,GO:0042733,GO:0046872,GO:0048839,GO:0070062	eye development|morphogenesis of an epithelium|basement membrane|plasma membrane|cell communication|cell adhesion|heart development|integral component of membrane|embryonic digit morphogenesis|metal ion binding|inner ear development|extracellular exosome	2.36	-0.742	-1.37	-1.25	4.22818	2.08004	2.73718e-06	0.000394676	yes
15	59584757	59585804	1048	ENSBGRG00000010780	FREM2	GO:0001654,GO:0002009,GO:0005604,GO:0005886,GO:0007154,GO:0007155,GO:0007507,GO:0016021,GO:0042733,GO:0046872,GO:0048839,GO:0070062	eye development|morphogenesis of an epithelium|basement membrane|plasma membrane|cell communication|cell adhesion|heart development|integral component of membrane|embryonic digit morphogenesis|metal ion binding|inner ear development|extracellular exosome	6.46	-8.98	-13.1	0.673	4.22818	2.08004	2.73718e-06	0.000394676	yes
15	59586555	59586954	400	ENSBGRG00000010780	FREM2	GO:0001654,GO:0002009,GO:0005604,GO:0005886,GO:0007154,GO:0007155,GO:0007507,GO:0016021,GO:0042733,GO:0046872,GO:0048839,GO:0070062	eye development|morphogenesis of an epithelium|basement membrane|plasma membrane|cell communication|cell adhesion|heart development|integral component of membrane|embryonic digit morphogenesis|metal ion binding|inner ear development|extracellular exosome	3.07	-6.47	-9.6	2.43	4.22818	2.08004	2.73718e-06	0.000394676	yes
15	59587054	59587253	200	ENSBGRG00000010780	FREM2	GO:0001654,GO:0002009,GO:0005604,GO:0005886,GO:0007154,GO:0007155,GO:0007507,GO:0016021,GO:0042733,GO:0046872,GO:0048839,GO:0070062	eye development|morphogenesis of an epithelium|basement membrane|plasma membrane|cell communication|cell adhesion|heart development|integral component of membrane|embryonic digit morphogenesis|metal ion binding|inner ear development|extracellular exosome	1.71	-1.8	-3.16	2.01	4.22818	2.08004	2.73718e-06	0.000394676	yes
15	59583660	59584009	350	ENSBGRG00000010780	FREM2	GO:0001654,GO:0002009,GO:0005604,GO:0005886,GO:0007154,GO:0007155,GO:0007507,GO:0016021,GO:0042733,GO:0046872,GO:0048839,GO:0070062	eye development|morphogenesis of an epithelium|basement membrane|plasma membrane|cell communication|cell adhesion|heart development|integral component of membrane|embryonic digit morphogenesis|metal ion binding|inner ear development|extracellular exosome	3.85	-2.19	-3.79	0.716	4.22818	2.08004	2.73718e-06	0.000394676	yes
9	51334351	51334499	149	ENSBGRG00000010808	GTF2A1L	GO:0004964,GO:0005622,GO:0005886,GO:0005887,GO:0007189,GO:0007190,GO:0007200,GO:0008528,GO:0009755,GO:0022602,GO:0042700,GO:0045762,GO:0071373	luteinizing hormone receptor activity|intracellular|plasma membrane|integral component of plasma membrane|adenylate cyclase-activating G protein-coupled receptor signaling pathway|activation of adenylate cyclase activity|phospholipase C-activating G protein-coupled receptor signaling pathway|G protein-coupled peptide receptor activity|hormone-mediated signaling pathway|ovulation cycle process|lut…	1.31	-1.07	-1.93	-0.817	0.779288	-0.359771	0.144635	0.331744	no
13	73447522	73449227	1706	ENSBGRG00000010809	AMOTL1	GO:0003365,GO:0005923,GO:0008180,GO:0016055,GO:0016324,GO:0030027,GO:0030036,GO:0030334,GO:0031410,GO:0035329,GO:0042802,GO:0043536	establishment of cell polarity involved in ameboidal cell migration|bicellular tight junction|COP9 signalosome|Wnt signaling pathway|apical plasma membrane|lamellipodium|actin cytoskeleton organization|regulation of cell migration|cytoplasmic vesicle|hippo signaling|identical protein binding|positive regulation of blood vessel endothelial cell migration	3.51	-2.54	-4.34	-0.665	0.610647	-0.71159	0.0115444	0.0742177	yes
19	6233282	6237894	4613	ENSBGRG00000010887	ENSBGRG00000010887	GO:0016021	integral component of membrane	1.81	-2.25	-3.88	0.917	0.738431	-0.437465	0.0688423	0.215212	no
12	53189190	53195507	6318	ENSBGRG00000010891	RTF2	GO:0000139,GO:0006486,GO:0008375,GO:0016021	Golgi membrane|protein glycosylation|acetylglucosaminyltransferase activity|integral component of membrane	1.67	-1.3	-2.33	-1.4	0.924393	-0.113422	0.508674	0.693251	no
2	109770526	109770725	200	ENSBGRG00000010962	BAZ2B	GO:0003964,GO:0004519,GO:0006310,GO:0046872	RNA-directed DNA polymerase activity|endonuclease activity|DNA recombination|metal ion binding	1.36	-2.38	-4.1	-0.691	0.83563	-0.259063	0.23579	0.443131	no
2	109519801	109521527	1727	ENSBGRG00000010962	BAZ2B	GO:0003964,GO:0004519,GO:0006310,GO:0046872	RNA-directed DNA polymerase activity|endonuclease activity|DNA recombination|metal ion binding	1.74	-1.04	-1.89	0.646	0.83563	-0.259063	0.23579	0.443131	no
VBZB01000093.1	11782	11957	176	ENSBGRG00000010981	ENSBGRG00000010981			2	-1.21	-2.19	1.33	1.00922	0.0132378	0.973302	0.987759	no
26	9757909	9758104	196	ENSBGRG00000010984	FZD9	GO:0001503,GO:0001836,GO:0004930,GO:0005737,GO:0005789,GO:0005794,GO:0005886,GO:0007405,GO:0007611,GO:0009986,GO:0016021,GO:0016055,GO:0017147,GO:0030183,GO:0030501,GO:0031527,GO:0031966,GO:0035567,GO:0042803,GO:0042813,GO:0043065,GO:0043524,GO:0046982,GO:0048471,GO:0051480,GO:0051902,GO:0060070,GO:0060546,GO:0071157,GO:0090263,GO:0098794,GO:0098978,GO:0099173,GO:0099566,GO:1901029,GO:1904393,GO:…	ossification|release of cytochrome c from mitochondria|G protein-coupled receptor activity|cytoplasm|endoplasmic reticulum membrane|Golgi apparatus|plasma membrane|neuroblast proliferation|learning or memory|cell surface|integral component of membrane|Wnt signaling pathway|Wnt-protein binding|B cell differentiation|positive regulation of bone mineralization|filopodium membrane|mitochondrial membr…	2.41	-1.97	-3.44	-1.41	0.608835	-0.715878	0.0281442	0.127617	yes
10	52012921	52013169	249	ENSBGRG00000010988	GTF3C6	GO:0000127,GO:0003677,GO:0005654,GO:0006383,GO:0016604,GO:0042791,GO:0042797	transcription factor TFIIIC complex|DNA binding|nucleoplasm|transcription by RNA polymerase III|nuclear body|5S class rRNA transcription by RNA polymerase III|tRNA transcription by RNA polymerase III	1.78	-1.58	-2.79	0.943	1.08499	0.117687	0.560356	0.73332	no
9	29259449	29259645	197	ENSBGRG00000010994	STAMBP	GO:0000281,GO:0004843,GO:0005634,GO:0005654,GO:0005768,GO:0005769,GO:0005829,GO:0005886,GO:0007259,GO:0008237,GO:0008284,GO:0014067,GO:0016579,GO:0019904,GO:0032154,GO:0043524,GO:0046580,GO:0046872,GO:0061578,GO:0070062	mitotic cytokinesis|thiol-dependent ubiquitin-specific protease activity|nucleus|nucleoplasm|endosome|early endosome|cytosol|plasma membrane|JAK-STAT cascade|metallopeptidase activity|positive regulation of cell proliferation|negative regulation of phosphatidylinositol 3-kinase signaling|protein deubiquitination|protein domain specific binding|cleavage furrow|negative regulation of neuron apoptot…	1.72	-1.34	-2.4	1.04	1.43226	0.518296	0.0828161	0.239556	no
17	29161501	29161649	149	ENSBGRG00000010998	KLF13	GO:0000978,GO:0000981,GO:0001077,GO:0003677,GO:0005634,GO:0006357,GO:0006366,GO:0008285,GO:0045647,GO:0045944,GO:0046872	RNA polymerase II proximal promoter sequence-specific DNA binding|DNA-binding transcription factor activity, RNA polymerase II-specific|proximal promoter DNA-binding transcription activator activity, RNA polymerase II-specific|DNA binding|nucleus|regulation of transcription by RNA polymerase II|transcription by RNA polymerase II|negative regulation of cell proliferation|negative regulation of ery…	2.18	-0.909	-1.66	0.83	1.62325	0.698888	0.0138343	0.0828852	yes
17	29117497	29117695	199	ENSBGRG00000010998	KLF13	GO:0000978,GO:0000981,GO:0001077,GO:0003677,GO:0005634,GO:0006357,GO:0006366,GO:0008285,GO:0045647,GO:0045944,GO:0046872	RNA polymerase II proximal promoter sequence-specific DNA binding|DNA-binding transcription factor activity, RNA polymerase II-specific|proximal promoter DNA-binding transcription activator activity, RNA polymerase II-specific|DNA binding|nucleus|regulation of transcription by RNA polymerase II|transcription by RNA polymerase II|negative regulation of cell proliferation|negative regulation of ery…	2.37	-1.24	-2.24	0.976	1.62325	0.698888	0.0138343	0.0828852	yes
18	22369865	22370013	149	ENSBGRG00000011011	SLCO5A1	GO:0005887,GO:0015347,GO:0043252	integral component of plasma membrane|sodium-independent organic anion transmembrane transporter activity|sodium-independent organic anion transport	2.46	-2.29	-3.96	-1.45	0.536048	-0.899565	0.022919	0.11266	yes
X	93165361	93165509	149	ENSBGRG00000011021	RBM10	GO:0000122,GO:0000381,GO:0003723,GO:0005634,GO:0006397,GO:0008285,GO:0008380,GO:0016607,GO:0034393,GO:0035198,GO:0042802,GO:0044877,GO:0046872,GO:0048025,GO:0070935	negative regulation of transcription by RNA polymerase II|regulation of alternative mRNA splicing, via spliceosome|RNA binding|nucleus|mRNA processing|negative regulation of cell proliferation|RNA splicing|nuclear speck|positive regulation of smooth muscle cell apoptotic process|miRNA binding|identical protein binding|protein-containing complex binding|metal ion binding|negative regulation of mRN…	3.33	-0.709	-1.31	0.741	1.44985	0.535905	0.0260091	0.121574	no
16	38932314	38932464	151	ENSBGRG00000011087	KIAA1109	GO:0003964,GO:0006310,GO:0009036,GO:0032197,GO:0032199,GO:0046872,GO:0090305	RNA-directed DNA polymerase activity|DNA recombination|type II site-specific deoxyribonuclease activity|transposition, RNA-mediated|reverse transcription involved in RNA-mediated transposition|metal ion binding|nucleic acid phosphodiester bond hydrolysis	1.6	-1.54	-2.73	-0.688	0.934738	-0.0973668	0.552128	0.726699	no
16	38818675	38818875	201	ENSBGRG00000011087	KIAA1109	GO:0003964,GO:0006310,GO:0009036,GO:0032197,GO:0032199,GO:0046872,GO:0090305	RNA-directed DNA polymerase activity|DNA recombination|type II site-specific deoxyribonuclease activity|transposition, RNA-mediated|reverse transcription involved in RNA-mediated transposition|metal ion binding|nucleic acid phosphodiester bond hydrolysis	3.43	-1.16	-2.09	1.03	0.934738	-0.0973668	0.552128	0.726699	no
13	54945379	54947573	2195	ENSBGRG00000011099	SORL1	GO:0000139,GO:0001540,GO:0004888,GO:0005041,GO:0005615,GO:0005641,GO:0005768,GO:0005769,GO:0005783,GO:0005794,GO:0005802,GO:0005887,GO:0006605,GO:0006622,GO:0006869,GO:0006892,GO:0006898,GO:0008203,GO:0010008,GO:0014910,GO:0016020,GO:0030169,GO:0030306,GO:0031985,GO:0032091,GO:0032460,GO:0034067,GO:0034362,GO:0043407,GO:0044267,GO:0045053,GO:0045732,GO:0050768,GO:0051604,GO:0055037,GO:0070062,GO:…	Golgi membrane|amyloid-beta binding|transmembrane signaling receptor activity|low-density lipoprotein particle receptor activity|extracellular space|nuclear envelope lumen|endosome|early endosome|endoplasmic reticulum|Golgi apparatus|trans-Golgi network|integral component of plasma membrane|protein targeting|protein targeting to lysosome|lipid transport|post-Golgi vesicle-mediated transport|recep…	2	-0.825	-1.52	0.748	1.14029	0.1894	0.321138	0.53073	no
24	25729826	25730115	290	ENSBGRG00000011138	CDKN1A	GO:0000082,GO:0000086,GO:0000307,GO:0004861,GO:0005730,GO:0005737,GO:0006977,GO:0007050,GO:0007265,GO:0016604,GO:0019901,GO:0019912,GO:0030308,GO:0031625,GO:0034198,GO:0044877,GO:0046872,GO:0048146,GO:0070557,GO:0071479,GO:0090398,GO:0090399,GO:1904706,GO:2000379	G1/S transition of mitotic cell cycle|G2/M transition of mitotic cell cycle|cyclin-dependent protein kinase holoenzyme complex|cyclin-dependent protein serine/threonine kinase inhibitor activity|nucleolus|cytoplasm|DNA damage response, signal transduction by p53 class mediator resulting in cell cycle arrest|cell cycle arrest|Ras protein signal transduction|nuclear body|protein kinase binding|cycl…	1.39	-2.43	-4.18	0.975	1.00033	0.000475553	0.998008	0.998866	no
19	45839786	45840631	846	ENSBGRG00000011155	WDR81	GO:0000421,GO:0005739,GO:0005765,GO:0005829,GO:0006511,GO:0007005,GO:0010923,GO:0031313,GO:0031901,GO:0031902,GO:0035014,GO:0035973,GO:0043551,GO:0045022,GO:0050821,GO:0070530	autophagosome membrane|mitochondrion|lysosomal membrane|cytosol|ubiquitin-dependent protein catabolic process|mitochondrion organization|negative regulation of phosphatase activity|extrinsic component of endosome membrane|early endosome membrane|late endosome membrane|phosphatidylinositol 3-kinase regulator activity|aggrephagy|regulation of phosphatidylinositol 3-kinase activity|early endosome to…	3.47	-1.88	-3.27	0.626	1.34172	0.424084	0.0939372	0.257507	no
3	120503693	120503892	200	ENSBGRG00000011159	KIAA0319L	GO:0005634,GO:0005737	nucleus|cytoplasm	1.32	-0.714	-1.32	0.7	1.02602	0.0370528	0.814802	0.901707	no
17	23229722	23240881	11160	ENSBGRG00000011208	ZNF592	GO:0000981,GO:0003677,GO:0005634,GO:0046872	DNA-binding transcription factor activity, RNA polymerase II-specific|DNA binding|nucleus|metal ion binding	3.88	-0.848	-1.56	0.65	0.886204	-0.17429	0.389933	0.593087	no
22	54764976	54766858	1883	ENSBGRG00000011212	ACVR2B	GO:0000122,GO:0001501,GO:0001702,GO:0001822,GO:0001946,GO:0001974,GO:0004674,GO:0004712,GO:0005024,GO:0005026,GO:0005524,GO:0005737,GO:0005886,GO:0005887,GO:0006355,GO:0007165,GO:0007179,GO:0007368,GO:0007389,GO:0007498,GO:0007507,GO:0009749,GO:0009791,GO:0009952,GO:0009966,GO:0019838,GO:0030073,GO:0030324,GO:0030501,GO:0030509,GO:0031016,GO:0032147,GO:0032924,GO:0032927,GO:0032991,GO:0034711,GO:…	negative regulation of transcription by RNA polymerase II|skeletal system development|gastrulation with mouth forming second|kidney development|lymphangiogenesis|blood vessel remodeling|protein serine/threonine kinase activity|protein serine/threonine/tyrosine kinase activity|transforming growth factor beta-activated receptor activity|transforming growth factor beta receptor activity, type II|ATP…	2.72	-2.42	-4.17	1.08	1.23748	0.30741	0.157477	0.349876	no
9	113735116	113735459	344	ENSBGRG00000011215	KLF11	GO:0000083,GO:0000122,GO:0000981,GO:0003700,GO:0005634,GO:0005654,GO:0005829,GO:0005925,GO:0006357,GO:0006366,GO:0006915,GO:0008285,GO:0016604,GO:0043065,GO:0044212,GO:0046872,GO:1901653	regulation of transcription involved in G1/S transition of mitotic cell cycle|negative regulation of transcription by RNA polymerase II|DNA-binding transcription factor activity, RNA polymerase II-specific|DNA-binding transcription factor activity|nucleus|nucleoplasm|cytosol|focal adhesion|regulation of transcription by RNA polymerase II|transcription by RNA polymerase II|apoptotic process|negati…	2.04	-1.21	-2.19	0.821	1.09476	0.130608	0.48397	0.673775	no
14	41347715	41348162	448	ENSBGRG00000011224	H6PD	GO:0004345,GO:0005737,GO:0005739,GO:0005788,GO:0005975,GO:0006006,GO:0006098,GO:0006739,GO:0017057,GO:0030246,GO:0043231,GO:0047936,GO:0050661	glucose-6-phosphate dehydrogenase activity|cytoplasm|mitochondrion|endoplasmic reticulum lumen|carbohydrate metabolic process|glucose metabolic process|pentose-phosphate shunt|NADP metabolic process|6-phosphogluconolactonase activity|carbohydrate binding|intracellular membrane-bounded organelle|glucose 1-dehydrogenase [NAD(P)] activity|NADP binding	3.28	-0.931	-1.7	0.66	1.15394	0.206573	0.431814	0.630744	no
16	55876816	55878930	2115	ENSBGRG00000011225	AACS	GO:0001889,GO:0005524,GO:0005829,GO:0006631,GO:0007584,GO:0010243,GO:0014070,GO:0014074,GO:0030729,GO:0032024,GO:0034201,GO:0042493,GO:0042594,GO:0045471,GO:0047760,GO:0050872,GO:0060612,GO:0071333,GO:0071394,GO:0071397	liver development|ATP binding|cytosol|fatty acid metabolic process|response to nutrient|response to organonitrogen compound|response to organic cyclic compound|response to purine-containing compound|acetoacetate-CoA ligase activity|positive regulation of insulin secretion|response to oleic acid|response to drug|response to starvation|response to ethanol|butyrate-CoA ligase activity|white fat cell…	2	-1.03	-1.87	0.584	1.01874	0.0267819	0.900449	0.949955	no
9	16649329	16651629	2301	ENSBGRG00000011253	EHMT1	GO:0000122,GO:0002039,GO:0005634,GO:0005654,GO:0005694,GO:0006306,GO:0006325,GO:0008168,GO:0008270,GO:0016279,GO:0016571,GO:0016604,GO:0018024,GO:0018026,GO:0018027,GO:0045892,GO:0045995,GO:0046974,GO:0046976,GO:0060992,GO:0070317,GO:0070742,GO:0120162	negative regulation of transcription by RNA polymerase II|p53 binding|nucleus|nucleoplasm|chromosome|DNA methylation|chromatin organization|methyltransferase activity|zinc ion binding|protein-lysine N-methyltransferase activity|histone methylation|nuclear body|histone-lysine N-methyltransferase activity|peptidyl-lysine monomethylation|peptidyl-lysine dimethylation|negative regulation of transcrip…	2.11	-1.72	-3.01	1.1	1.30578	0.384907	0.0304167	0.13307	no
7	19683169	19683317	149	ENSBGRG00000011305	ENSBGRG00000011305	GO:0003964,GO:0006310,GO:0009036,GO:0032197,GO:0032199,GO:0046872,GO:0090305	RNA-directed DNA polymerase activity|DNA recombination|type II site-specific deoxyribonuclease activity|transposition, RNA-mediated|reverse transcription involved in RNA-mediated transposition|metal ion binding|nucleic acid phosphodiester bond hydrolysis	1.65	-0.745	-1.38	-0.597	1.07738	0.107524	0.538957	0.716778	no
3	120551395	120555298	3904	ENSBGRG00000011314	ZMYM4	GO:0005634,GO:0005737	nucleus|cytoplasm	1.87	-1.25	-2.26	0.709	1.50859	0.593197	0.00746853	0.0582709	yes
19	6271718	6272359	642	ENSBGRG00000011323	CDC42EP4	GO:0003723,GO:0005737,GO:0005886,GO:0005913,GO:0007266,GO:0008360,GO:0012505,GO:0015629,GO:0015630,GO:0017049,GO:0030838,GO:0031274,GO:0045335,GO:0071346	RNA binding|cytoplasm|plasma membrane|cell-cell adherens junction|Rho protein signal transduction|regulation of cell shape|endomembrane system|actin cytoskeleton|microtubule cytoskeleton|GTP-Rho binding|positive regulation of actin filament polymerization|positive regulation of pseudopodium assembly|phagocytic vesicle|cellular response to interferon-gamma	3.57	-2.08	-3.61	0.7	0.890168	-0.16785	0.425775	0.625119	no
12	53254739	53257548	2810	ENSBGRG00000011331	CSTF1	GO:0005634,GO:0005737	nucleus|cytoplasm	2.34	-1.69	-2.96	0.69	0.96691	-0.0485461	0.811054	0.898928	no
9	16200334	16200483	150	ENSBGRG00000011432	NELFB	GO:0003723,GO:0005654,GO:0005737,GO:0006366,GO:0006368,GO:0032021,GO:0034244	RNA binding|nucleoplasm|cytoplasm|transcription by RNA polymerase II|transcription elongation from RNA polymerase II promoter|NELF complex|negative regulation of transcription elongation from RNA polymerase II promoter	2.62	-1.45	-2.59	1.03	1.03224	0.0457805	0.7841	0.883213	no
20	64036268	64038449	2182	ENSBGRG00000011436	ZNF576	GO:0000981,GO:0003677,GO:0005634,GO:0046872	DNA-binding transcription factor activity, RNA polymerase II-specific|DNA binding|nucleus|metal ion binding	1.5	-1.35	-2.42	-0.619	1.04719	0.0665255	0.744275	0.858539	no
19	26503747	26504144	398	ENSBGRG00000011539	CDK12	GO:0001650,GO:0002944,GO:0004693,GO:0005524,GO:0006397,GO:0008353,GO:0008380,GO:0016607,GO:0019901,GO:0019908,GO:0030332,GO:0043405,GO:0046777,GO:0070816,GO:2000737	fibrillar center|cyclin K-CDK12 complex|cyclin-dependent protein serine/threonine kinase activity|ATP binding|mRNA processing|RNA polymerase II CTD heptapeptide repeat kinase activity|RNA splicing|nuclear speck|protein kinase binding|nuclear cyclin-dependent protein kinase holoenzyme complex|cyclin binding|regulation of MAP kinase activity|protein autophosphorylation|phosphorylation of RNA polyme…	3.79	-0.914	-1.67	0.679	0.971285	-0.0420328	0.814617	0.901624	no
19	26543861	26544059	199	ENSBGRG00000011539	CDK12	GO:0001650,GO:0002944,GO:0004693,GO:0005524,GO:0006397,GO:0008353,GO:0008380,GO:0016607,GO:0019901,GO:0019908,GO:0030332,GO:0043405,GO:0046777,GO:0070816,GO:2000737	fibrillar center|cyclin K-CDK12 complex|cyclin-dependent protein serine/threonine kinase activity|ATP binding|mRNA processing|RNA polymerase II CTD heptapeptide repeat kinase activity|RNA splicing|nuclear speck|protein kinase binding|nuclear cyclin-dependent protein kinase holoenzyme complex|cyclin binding|regulation of MAP kinase activity|protein autophosphorylation|phosphorylation of RNA polyme…	1.88	-1.08	-1.95	-0.782	0.971285	-0.0420328	0.814617	0.901624	no
10	52256779	52256978	200	ENSBGRG00000011553	MFSD4B	GO:0005355,GO:0006814,GO:0015293,GO:0016021,GO:0016324	glucose transmembrane transporter activity|sodium ion transport|symporter activity|integral component of membrane|apical plasma membrane	2.21	-0.775	-1.43	0.955	0.917228	-0.124648	0.561045	0.733968	no
19	42127094	42127527	434	ENSBGRG00000011569	ENSBGRG00000011569	GO:0000070,GO:0000444,GO:0000818,GO:0034501,GO:0051301,GO:0051315,GO:0051382	mitotic sister chromatid segregation|MIS12/MIND type complex|nuclear MIS12/MIND complex|protein localization to kinetochore|cell division|attachment of mitotic spindle microtubules to kinetochore|kinetochore assembly	2.98	-2.16	-3.75	0.76	1.09402	0.129639	0.624919	0.778928	no
5	121662900	121663049	150	ENSBGRG00000011570	TCF20	GO:0003677,GO:0003700,GO:0003713,GO:0003723,GO:0005634,GO:0005654,GO:0006355,GO:0016604,GO:0044212,GO:0045944,GO:0046872	DNA binding|DNA-binding transcription factor activity|transcription coactivator activity|RNA binding|nucleus|nucleoplasm|regulation of transcription, DNA-templated|nuclear body|transcription regulatory region DNA binding|positive regulation of transcription by RNA polymerase II|metal ion binding	2.02	-0.894	-1.63	1.15	0.867206	-0.205554	0.248055	0.457046	no
13	11792754	11793597	844	ENSBGRG00000011603	KCNA4	GO:0005249,GO:0005251,GO:0005887,GO:0008076,GO:0016021,GO:0030424,GO:0030955,GO:0034765,GO:0043197,GO:0051260,GO:0071805	voltage-gated potassium channel activity|delayed rectifier potassium channel activity|integral component of plasma membrane|voltage-gated potassium channel complex|integral component of membrane|axon|potassium ion binding|regulation of ion transmembrane transport|dendritic spine|protein homooligomerization|potassium ion transmembrane transport	4.64	-2.85	-4.82	0.954	1.88392	0.913738	0.000844013	0.0171522	yes
5	30514052	30514296	245	ENSBGRG00000011617	RASD2	GO:0001963,GO:0003924,GO:0005525,GO:0005886,GO:0007165,GO:0007626,GO:0031397,GO:0031624,GO:0031681,GO:0033235,GO:0043548,GO:0043949,GO:0051897	synaptic transmission, dopaminergic|GTPase activity|GTP binding|plasma membrane|signal transduction|locomotory behavior|negative regulation of protein ubiquitination|ubiquitin conjugating enzyme binding|G-protein beta-subunit binding|positive regulation of protein sumoylation|phosphatidylinositol 3-kinase binding|regulation of cAMP-mediated signaling|positive regulation of protein kinase B signal…	1.5	-0.933	-1.7	0.888	1.56115	0.64261	0.0842977	0.241992	no
2	11899342	11899640	299	ENSBGRG00000011636	AHDC1	GO:0003677	DNA binding	2.58	-1.28	-2.3	0.909	1.90363	0.928751	0.000129355	0.00536556	yes
2	11898004	11898599	596	ENSBGRG00000011636	AHDC1	GO:0003677	DNA binding	4.26	-1.81	-3.17	0.64	1.90363	0.928751	0.000129355	0.00536556	yes
2	11900235	11900433	199	ENSBGRG00000011636	AHDC1	GO:0003677	DNA binding	1.68	-0.946	-1.72	1.21	1.90363	0.928751	0.000129355	0.00536556	yes
10	52376794	52376944	151	ENSBGRG00000011672	REV3L			1.58	-1.12	-2.03	0.768	1.00638	0.0091746	0.948453	0.97598	no
9	86819712	86820207	496	ENSBGRG00000011713	SLC1A4	GO:0005254,GO:0005813,GO:0005882,GO:0015180,GO:0015184,GO:0015193,GO:0015194,GO:0015195,GO:0015293,GO:0016021,GO:0034590,GO:0042470,GO:0050890	chloride channel activity|centrosome|intermediate filament|L-alanine transmembrane transporter activity|L-cystine transmembrane transporter activity|L-proline transmembrane transporter activity|L-serine transmembrane transporter activity|L-threonine transmembrane transporter activity|symporter activity|integral component of membrane|L-hydroxyproline transmembrane transporter activity|melanosome|c…	2.09	-2.16	-3.76	-0.741	0.600986	-0.734598	0.00321359	0.036369	yes
X	129157025	129157173	149	ENSBGRG00000011753	ENSBGRG00000011753	GO:0000086,GO:0000159,GO:0000184,GO:0000188,GO:0000775,GO:0004722,GO:0005634,GO:0005737,GO:0005739,GO:0005829,GO:0006275,GO:0006355,GO:0006470,GO:0006672,GO:0006915,GO:0007059,GO:0007143,GO:0008380,GO:0010033,GO:0010389,GO:0015630,GO:0016020,GO:0016328,GO:0019888,GO:0019932,GO:0030111,GO:0030155,GO:0030308,GO:0030425,GO:0040008,GO:0042532,GO:0045595,GO:0046982,GO:0051232,GO:0051306,GO:0051754,GO:…	G2/M transition of mitotic cell cycle|protein phosphatase type 2A complex|nuclear-transcribed mRNA catabolic process, nonsense-mediated decay|inactivation of MAPK activity|chromosome, centromeric region|protein serine/threonine phosphatase activity|nucleus|cytoplasm|mitochondrion|cytosol|regulation of DNA replication|regulation of transcription, DNA-templated|protein dephosphorylation|ceramide me…	2.08	-0.728	-1.35	0.71	1.67214	0.741692	0.00353636	0.0382904	yes
X	129155849	129156876	1028	ENSBGRG00000011753	ENSBGRG00000011753	GO:0000086,GO:0000159,GO:0000184,GO:0000188,GO:0000775,GO:0004722,GO:0005634,GO:0005737,GO:0005739,GO:0005829,GO:0006275,GO:0006355,GO:0006470,GO:0006672,GO:0006915,GO:0007059,GO:0007143,GO:0008380,GO:0010033,GO:0010389,GO:0015630,GO:0016020,GO:0016328,GO:0019888,GO:0019932,GO:0030111,GO:0030155,GO:0030308,GO:0030425,GO:0040008,GO:0042532,GO:0045595,GO:0046982,GO:0051232,GO:0051306,GO:0051754,GO:…	G2/M transition of mitotic cell cycle|protein phosphatase type 2A complex|nuclear-transcribed mRNA catabolic process, nonsense-mediated decay|inactivation of MAPK activity|chromosome, centromeric region|protein serine/threonine phosphatase activity|nucleus|cytoplasm|mitochondrion|cytosol|regulation of DNA replication|regulation of transcription, DNA-templated|protein dephosphorylation|ceramide me…	3.92	-1.79	-3.14	0.61	1.67214	0.741692	0.00353636	0.0382904	yes
7	4759802	4762709	2908	ENSBGRG00000011774	SORBS3	GO:0000122,GO:0005200,GO:0005634,GO:0005829,GO:0005856,GO:0005925,GO:0006936,GO:0007015,GO:0007155,GO:0008134,GO:0017166,GO:0031589,GO:0043410,GO:0051495,GO:0051496	negative regulation of transcription by RNA polymerase II|structural constituent of cytoskeleton|nucleus|cytosol|cytoskeleton|focal adhesion|muscle contraction|actin filament organization|cell adhesion|transcription factor binding|vinculin binding|cell-substrate adhesion|positive regulation of MAPK cascade|positive regulation of cytoskeleton organization|positive regulation of stress fiber assemb…	1.96	-2.24	-3.87	-1.45	0.750447	-0.414178	0.0264156	0.122566	no
11	39791530	39793645	2116	ENSBGRG00000011811	POLR2M	GO:0003899,GO:0005622,GO:0005635,GO:0016591,GO:0035556,GO:0043025,GO:0051685	DNA-directed 5'-3' RNA polymerase activity|intracellular|nuclear envelope|RNA polymerase II, holoenzyme|intracellular signal transduction|neuronal cell body|maintenance of ER location	2.98	-2.29	-3.95	1.12	0.843024	-0.246354	0.406449	0.608368	no
11	65673208	65682433	9226	ENSBGRG00000011817	SYNE2	GO:0003779,GO:0005634,GO:0005635,GO:0005640,GO:0005654,GO:0005737,GO:0005739,GO:0005813,GO:0005925,GO:0007097,GO:0010457,GO:0016021,GO:0016235,GO:0016529,GO:0021817,GO:0030018,GO:0030335,GO:0031022,GO:0031258,GO:0031527,GO:0031965,GO:0031981,GO:0033017,GO:0034993,GO:0045111,GO:0051015,GO:0051642,GO:0070062,GO:0090286,GO:1902017	actin binding|nucleus|nuclear envelope|nuclear outer membrane|nucleoplasm|cytoplasm|mitochondrion|centrosome|focal adhesion|nuclear migration|centriole-centriole cohesion|integral component of membrane|aggresome|sarcoplasmic reticulum|nucleokinesis involved in cell motility in cerebral cortex radial glia guided migration|Z disc|positive regulation of cell migration|nuclear migration along microfi…	1.7	-1	-1.83	1.77	1.66694	0.737202	0.000962434	0.0186572	yes
11	65652526	65660357	7832	ENSBGRG00000011817	SYNE2	GO:0003779,GO:0005634,GO:0005635,GO:0005640,GO:0005654,GO:0005737,GO:0005739,GO:0005813,GO:0005925,GO:0007097,GO:0010457,GO:0016021,GO:0016235,GO:0016529,GO:0021817,GO:0030018,GO:0030335,GO:0031022,GO:0031258,GO:0031527,GO:0031965,GO:0031981,GO:0033017,GO:0034993,GO:0045111,GO:0051015,GO:0051642,GO:0070062,GO:0090286,GO:1902017	actin binding|nucleus|nuclear envelope|nuclear outer membrane|nucleoplasm|cytoplasm|mitochondrion|centrosome|focal adhesion|nuclear migration|centriole-centriole cohesion|integral component of membrane|aggresome|sarcoplasmic reticulum|nucleokinesis involved in cell motility in cerebral cortex radial glia guided migration|Z disc|positive regulation of cell migration|nuclear migration along microfi…	2.05	-3.66	-6.02	0.757	1.66694	0.737202	0.000962434	0.0186572	yes
11	65775420	65778331	2912	ENSBGRG00000011817	SYNE2	GO:0003779,GO:0005634,GO:0005635,GO:0005640,GO:0005654,GO:0005737,GO:0005739,GO:0005813,GO:0005925,GO:0007097,GO:0010457,GO:0016021,GO:0016235,GO:0016529,GO:0021817,GO:0030018,GO:0030335,GO:0031022,GO:0031258,GO:0031527,GO:0031965,GO:0031981,GO:0033017,GO:0034993,GO:0045111,GO:0051015,GO:0051642,GO:0070062,GO:0090286,GO:1902017	actin binding|nucleus|nuclear envelope|nuclear outer membrane|nucleoplasm|cytoplasm|mitochondrion|centrosome|focal adhesion|nuclear migration|centriole-centriole cohesion|integral component of membrane|aggresome|sarcoplasmic reticulum|nucleokinesis involved in cell motility in cerebral cortex radial glia guided migration|Z disc|positive regulation of cell migration|nuclear migration along microfi…	1.79	-0.753	-1.39	0.863	1.66694	0.737202	0.000962434	0.0186572	yes
11	65646465	65647570	1106	ENSBGRG00000011817	SYNE2	GO:0003779,GO:0005634,GO:0005635,GO:0005640,GO:0005654,GO:0005737,GO:0005739,GO:0005813,GO:0005925,GO:0007097,GO:0010457,GO:0016021,GO:0016235,GO:0016529,GO:0021817,GO:0030018,GO:0030335,GO:0031022,GO:0031258,GO:0031527,GO:0031965,GO:0031981,GO:0033017,GO:0034993,GO:0045111,GO:0051015,GO:0051642,GO:0070062,GO:0090286,GO:1902017	actin binding|nucleus|nuclear envelope|nuclear outer membrane|nucleoplasm|cytoplasm|mitochondrion|centrosome|focal adhesion|nuclear migration|centriole-centriole cohesion|integral component of membrane|aggresome|sarcoplasmic reticulum|nucleokinesis involved in cell motility in cerebral cortex radial glia guided migration|Z disc|positive regulation of cell migration|nuclear migration along microfi…	1.81	-3.39	-5.6	1.35	1.66694	0.737202	0.000962434	0.0186572	yes
16	56026183	56026332	150	ENSBGRG00000011841	DHX37	GO:0000462,GO:0003723,GO:0005524,GO:0005654,GO:0005730,GO:0006364,GO:0034459	maturation of SSU-rRNA from tricistronic rRNA transcript (SSU-rRNA, 5.8S rRNA, LSU-rRNA)|RNA binding|ATP binding|nucleoplasm|nucleolus|rRNA processing|ATP-dependent 3'-5' RNA helicase activity	1.32	-1.1	-1.98	-0.892	1.04532	0.0639472	0.723119	0.846125	no
13	55270097	55270246	150	ENSBGRG00000011853	SC5D	GO:0000248,GO:0005506,GO:0005789,GO:0006629,GO:0016021,GO:0016126,GO:0033489,GO:0033490,GO:0045540	C-5 sterol desaturase activity|iron ion binding|endoplasmic reticulum membrane|lipid metabolic process|integral component of membrane|sterol biosynthetic process|cholesterol biosynthetic process via desmosterol|cholesterol biosynthetic process via lathosterol|regulation of cholesterol biosynthetic process	1.33	-0.764	-1.41	0.598	1.28765	0.364737	0.0944493	0.258583	no
12	67373736	67376751	3016	ENSBGRG00000011891	SRSF6	GO:0000380,GO:0000381,GO:0003723,GO:0005634,GO:0006376,GO:0010629,GO:0010837,GO:0016607,GO:0032868,GO:0036002,GO:0045292,GO:0045617,GO:0048025,GO:0060501,GO:0061041,GO:2000675	alternative mRNA splicing, via spliceosome|regulation of alternative mRNA splicing, via spliceosome|RNA binding|nucleus|mRNA splice site selection|negative regulation of gene expression|regulation of keratinocyte proliferation|nuclear speck|response to insulin|pre-mRNA binding|mRNA cis splicing, via spliceosome|negative regulation of keratinocyte differentiation|negative regulation of mRNA splici…	2.48	-2.28	-3.94	0.919	1.0872	0.120619	0.498539	0.68522	no
3	112676416	112676803	388	ENSBGRG00000011897	ZNF691	GO:0003677,GO:0005634,GO:0046872	DNA binding|nucleus|metal ion binding	2.93	-1.99	-3.46	0.913	0.968332	-0.0464263	0.857077	0.92644	no
9	621435	623333	1899	ENSBGRG00000011927	DAB2IP	GO:0000122,GO:0000185,GO:0001525,GO:0001933,GO:0005096,GO:0005737,GO:0005886,GO:0006915,GO:0006986,GO:0007049,GO:0007252,GO:0008285,GO:0010596,GO:0010633,GO:0010719,GO:0010976,GO:0014067,GO:0016525,GO:0017124,GO:0021814,GO:0021819,GO:0030139,GO:0030308,GO:0030424,GO:0030425,GO:0030948,GO:0032088,GO:0032266,GO:0032809,GO:0034144,GO:0034260,GO:0035148,GO:0035924,GO:0036312,GO:0036324,GO:0038026,GO:…	negative regulation of transcription by RNA polymerase II|activation of MAPKKK activity|angiogenesis|negative regulation of protein phosphorylation|GTPase activator activity|cytoplasm|plasma membrane|apoptotic process|response to unfolded protein|cell cycle|I-kappaB phosphorylation|negative regulation of cell proliferation|negative regulation of endothelial cell migration|negative regulation of e…	2.46	-1.12	-2.02	0.892	1.8516	0.888769	0.000422373	0.0114192	yes
9	633618	634316	699	ENSBGRG00000011927	DAB2IP	GO:0000122,GO:0000185,GO:0001525,GO:0001933,GO:0005096,GO:0005737,GO:0005886,GO:0006915,GO:0006986,GO:0007049,GO:0007252,GO:0008285,GO:0010596,GO:0010633,GO:0010719,GO:0010976,GO:0014067,GO:0016525,GO:0017124,GO:0021814,GO:0021819,GO:0030139,GO:0030308,GO:0030424,GO:0030425,GO:0030948,GO:0032088,GO:0032266,GO:0032809,GO:0034144,GO:0034260,GO:0035148,GO:0035924,GO:0036312,GO:0036324,GO:0038026,GO:…	negative regulation of transcription by RNA polymerase II|activation of MAPKKK activity|angiogenesis|negative regulation of protein phosphorylation|GTPase activator activity|cytoplasm|plasma membrane|apoptotic process|response to unfolded protein|cell cycle|I-kappaB phosphorylation|negative regulation of cell proliferation|negative regulation of endothelial cell migration|negative regulation of e…	3.95	-2.83	-4.8	0.833	1.8516	0.888769	0.000422373	0.0114192	yes
22	55037759	55038365	607	ENSBGRG00000011964	MYD88	GO:0002238,GO:0002755,GO:0005634,GO:0005829,GO:0005886,GO:0006954,GO:0009615,GO:0009682,GO:0010628,GO:0016064,GO:0031663,GO:0032494,GO:0032740,GO:0032747,GO:0032755,GO:0032760,GO:0035325,GO:0043123,GO:0044130,GO:0045080,GO:0045351,GO:0046330,GO:0050671,GO:0050830,GO:0051092,GO:0070976,GO:0090557,GO:0140052,GO:1900017,GO:1902622,GO:2000338,GO:2000341	response to molecule of fungal origin|MyD88-dependent toll-like receptor signaling pathway|nucleus|cytosol|plasma membrane|inflammatory response|response to virus|induced systemic resistance|positive regulation of gene expression|immunoglobulin mediated immune response|lipopolysaccharide-mediated signaling pathway|response to peptidoglycan|positive regulation of interleukin-17 production|positive…	1.66	-1.24	-2.24	0.679	1.7767	0.829201	0.0051791	0.0476377	yes
8	59323567	59323966	400	ENSBGRG00000012083	NR3C1	GO:0000122,GO:0000978,GO:0001047,GO:0001077,GO:0003700,GO:0005496,GO:0005634,GO:0005737,GO:0005739,GO:0005815,GO:0005819,GO:0005829,GO:0006325,GO:0006351,GO:0008270,GO:0016607,GO:0019901,GO:0032183,GO:0032991,GO:0038050,GO:0045944,GO:0051879,GO:0071383,GO:0071385,GO:0071549,GO:0071560,GO:1990239	negative regulation of transcription by RNA polymerase II|RNA polymerase II proximal promoter sequence-specific DNA binding|core promoter binding|proximal promoter DNA-binding transcription activator activity, RNA polymerase II-specific|DNA-binding transcription factor activity|steroid binding|nucleus|cytoplasm|mitochondrion|microtubule organizing center|spindle|cytosol|chromatin organization|tra…	3.5	-1	-1.83	0.721	1.5474	0.629851	0.0132585	0.0806104	yes
20	30344567	30344865	299	ENSBGRG00000012116	ZNF423	GO:0000981,GO:0003677,GO:0003700,GO:0005634,GO:0005654,GO:0006355,GO:0007219,GO:0007399,GO:0030154,GO:0030513,GO:0045892,GO:0045893,GO:0046872,GO:0120163	DNA-binding transcription factor activity, RNA polymerase II-specific|DNA binding|DNA-binding transcription factor activity|nucleus|nucleoplasm|regulation of transcription, DNA-templated|Notch signaling pathway|nervous system development|cell differentiation|positive regulation of BMP signaling pathway|negative regulation of transcription, DNA-templated|positive regulation of transcription, DNA-t…	3.46	-0.894	-1.63	0.744	1.97998	0.985488	0.00092678	0.018201	yes
9	7895969	7896939	971	ENSBGRG00000012175	SPTAN1	GO:0003779,GO:0005509,GO:0005516,GO:0005886,GO:0005916,GO:0015630,GO:0016020,GO:0016328,GO:0019905,GO:0030018,GO:0030507,GO:0030863,GO:0031532,GO:0032437,GO:0032991,GO:0033270,GO:0043209,GO:0043231,GO:0044877,GO:0046982,GO:0051693	actin binding|calcium ion binding|calmodulin binding|plasma membrane|fascia adherens|microtubule cytoskeleton|membrane|lateral plasma membrane|syntaxin binding|Z disc|spectrin binding|cortical cytoskeleton|actin cytoskeleton reorganization|cuticular plate|protein-containing complex|paranode region of axon|myelin sheath|intracellular membrane-bounded organelle|protein-containing complex binding|pr…	15	-1.9	-3.31	1	1.30572	0.384849	0.0307825	0.134037	no
9	16387223	16388107	885	ENSBGRG00000012176	NSMF	GO:0005634,GO:0005635,GO:0005654,GO:0005719,GO:0005737,GO:0014069,GO:0016020,GO:0016363,GO:0030054,GO:0030425,GO:0030863,GO:0031965,GO:0035307,GO:0043005,GO:0043204,GO:0043523,GO:0045202,GO:0045211,GO:0048168,GO:0048306,GO:0048814,GO:0071230,GO:0071257,GO:0071371,GO:0097440,GO:2001224	nucleus|nuclear envelope|nucleoplasm|nuclear euchromatin|cytoplasm|postsynaptic density|membrane|nuclear matrix|cell junction|dendrite|cortical cytoskeleton|nuclear membrane|positive regulation of protein dephosphorylation|neuron projection|perikaryon|regulation of neuron apoptotic process|synapse|postsynaptic membrane|regulation of neuronal synaptic plasticity|calcium-dependent protein binding|r…	1.6	-6.62	-9.84	1.68	1.25088	0.322948	0.0767447	0.228813	no
20	35836001	35836250	250	ENSBGRG00000012190	KLHDC4	GO:0003964,GO:0006310,GO:0009036,GO:0032197,GO:0032199,GO:0046872,GO:0090305	RNA-directed DNA polymerase activity|DNA recombination|type II site-specific deoxyribonuclease activity|transposition, RNA-mediated|reverse transcription involved in RNA-mediated transposition|metal ion binding|nucleic acid phosphodiester bond hydrolysis	2.11	-1.49	-2.65	1	1.00797	0.0114471	0.95749	0.980347	no
7	20187093	20187240	148	ENSBGRG00000012197	ZNF484	GO:0005634,GO:0005737	nucleus|cytoplasm	1.92	-1.64	-2.87	2.16	0.775941	-0.365981	0.134391	0.316928	no
3	112779058	112789206	10149	ENSBGRG00000012203	P3H1			8	-2.41	-4.16	-0.605	0.847941	-0.237964	0.162004	0.355634	no
18	66521036	66526594	5559	ENSBGRG00000012206	OSGIN2	GO:0008083,GO:0030308,GO:0051321	growth factor activity|negative regulation of cell growth|meiotic cell cycle	1.55	-0.907	-1.66	0.782	1.48319	0.568707	0.00520566	0.0477369	no
X	107773102	107773250	149	ENSBGRG00000012207	EFHC2	GO:0003964,GO:0006310,GO:0009036,GO:0032197,GO:0032199,GO:0046872,GO:0090305	RNA-directed DNA polymerase activity|DNA recombination|type II site-specific deoxyribonuclease activity|transposition, RNA-mediated|reverse transcription involved in RNA-mediated transposition|metal ion binding|nucleic acid phosphodiester bond hydrolysis	1.74	-0.756	-1.4	0.652	0.755862	-0.403806	0.179508	0.377516	no
X	107772461	107772856	396	ENSBGRG00000012207	EFHC2	GO:0003964,GO:0006310,GO:0009036,GO:0032197,GO:0032199,GO:0046872,GO:0090305	RNA-directed DNA polymerase activity|DNA recombination|type II site-specific deoxyribonuclease activity|transposition, RNA-mediated|reverse transcription involved in RNA-mediated transposition|metal ion binding|nucleic acid phosphodiester bond hydrolysis	2.67	-1.26	-2.27	0.717	0.755862	-0.403806	0.179508	0.377516	no
3	49450392	49450541	150	ENSBGRG00000012212	WARS2	GO:0003964,GO:0006310,GO:0009036,GO:0032197,GO:0032199,GO:0046872,GO:0090305	RNA-directed DNA polymerase activity|DNA recombination|type II site-specific deoxyribonuclease activity|transposition, RNA-mediated|reverse transcription involved in RNA-mediated transposition|metal ion binding|nucleic acid phosphodiester bond hydrolysis	1.38	-0.791	-1.46	1.01	0.861773	-0.214621	0.493944	0.681881	no
20	21158790	21159089	300	ENSBGRG00000012216	CNOT1	GO:0003964,GO:0006310,GO:0009036,GO:0032197,GO:0032199,GO:0046872,GO:0090305	RNA-directed DNA polymerase activity|DNA recombination|type II site-specific deoxyribonuclease activity|transposition, RNA-mediated|reverse transcription involved in RNA-mediated transposition|metal ion binding|nucleic acid phosphodiester bond hydrolysis	3.18	-1.19	-2.15	0.666	0.869665	-0.201468	0.274733	0.484672	no
20	21158770	21159116	347	ENSBGRG00000012216	CNOT1	GO:0003964,GO:0006310,GO:0009036,GO:0032197,GO:0032199,GO:0046872,GO:0090305	RNA-directed DNA polymerase activity|DNA recombination|type II site-specific deoxyribonuclease activity|transposition, RNA-mediated|reverse transcription involved in RNA-mediated transposition|metal ion binding|nucleic acid phosphodiester bond hydrolysis	4.17	-1.31	-2.36	0.6	0.869665	-0.201468	0.274733	0.484672	no
20	21137270	21138148	879	ENSBGRG00000012216	CNOT1	GO:0003964,GO:0006310,GO:0009036,GO:0032197,GO:0032199,GO:0046872,GO:0090305	RNA-directed DNA polymerase activity|DNA recombination|type II site-specific deoxyribonuclease activity|transposition, RNA-mediated|reverse transcription involved in RNA-mediated transposition|metal ion binding|nucleic acid phosphodiester bond hydrolysis	6.39	-3.44	-5.69	-1.17	0.869665	-0.201468	0.274733	0.484672	no
3	120924804	120925154	351	ENSBGRG00000012230	ZMYM6	GO:0003677,GO:0005634,GO:0007010,GO:0007275,GO:0008270,GO:0022604	DNA binding|nucleus|cytoskeleton organization|multicellular organism development|zinc ion binding|regulation of cell morphogenesis	1.81	-1.29	-2.32	0.655	0.731954	-0.450176	0.0875476	0.247151	no
7	59252509	59252655	147	ENSBGRG00000012238	FAM214B	GO:0005634	nucleus	1.67	-0.736	-1.36	-0.766	0.496918	-1.00892	0.000532951	0.0131201	yes
14	31172244	31172537	294	ENSBGRG00000012256	CHML	GO:0005092,GO:0005096,GO:0005634,GO:0005654,GO:0005829,GO:0005968,GO:0006886,GO:0007264,GO:0017137,GO:0018344,GO:0043687	GDP-dissociation inhibitor activity|GTPase activator activity|nucleus|nucleoplasm|cytosol|Rab-protein geranylgeranyltransferase complex|intracellular protein transport|small GTPase mediated signal transduction|Rab GTPase binding|protein geranylgeranylation|post-translational protein modification	2.42	-0.707	-1.31	0.671	1.21086	0.276037	0.267609	0.477582	no
5	113072264	113072658	395	ENSBGRG00000012269	TIGAR	GO:0002931,GO:0004083,GO:0004331,GO:0005634,GO:0005737,GO:0005739,GO:0005741,GO:0005829,GO:0006003,GO:0006914,GO:0006915,GO:0006974,GO:0009410,GO:0010332,GO:0010666,GO:0030388,GO:0043069,GO:0043456,GO:0045739,GO:0045820,GO:0060576,GO:0071279,GO:0071456,GO:1901215,GO:1901525,GO:1902153,GO:1903301,GO:1904024,GO:2000378	response to ischemia|bisphosphoglycerate 2-phosphatase activity|fructose-2,6-bisphosphate 2-phosphatase activity|nucleus|cytoplasm|mitochondrion|mitochondrial outer membrane|cytosol|fructose 2,6-bisphosphate metabolic process|autophagy|apoptotic process|cellular response to DNA damage stimulus|response to xenobiotic stimulus|response to gamma radiation|positive regulation of cardiac muscle cell a…	2.76	-0.855	-1.57	0.675	1.03727	0.0527978	0.818988	0.903993	no
5	121994473	121994721	249	ENSBGRG00000012277	RRP7A	GO:0000028,GO:0001825,GO:0003723,GO:0005737,GO:0006364,GO:0032545,GO:0034456	ribosomal small subunit assembly|blastocyst formation|RNA binding|cytoplasm|rRNA processing|CURI complex|UTP-C complex	2.79	-0.747	-1.38	0.617	1.4043	0.489853	0.0613686	0.201326	no
29	2245143	2245335	193	ENSBGRG00000012314	ENSBGRG00000012314			4.16	-1.04	-1.89	0.753	0.796037	-0.329092	0.288796	0.498276	no
8	55188427	55221099	32673	ENSBGRG00000012335	ENSBGRG00000012335	GO:0000151,GO:0004842,GO:0005524,GO:0006511,GO:0031625,GO:0051865,GO:0061631,GO:0070936,GO:0070979	ubiquitin ligase complex|ubiquitin-protein transferase activity|ATP binding|ubiquitin-dependent protein catabolic process|ubiquitin protein ligase binding|protein autoubiquitination|ubiquitin conjugating enzyme activity|protein K48-linked ubiquitination|protein K11-linked ubiquitination	2.49	-1.44	-2.58	0.751	0.969625	-0.044501	0.776797	0.878648	no
12	59234902	59239297	4396	ENSBGRG00000012339	NFS1	GO:0005634,GO:0005739,GO:0006777,GO:0030170,GO:0031071,GO:0044571,GO:0046872,GO:0051536	nucleus|mitochondrion|Mo-molybdopterin cofactor biosynthetic process|pyridoxal phosphate binding|cysteine desulfurase activity|[2Fe-2S] cluster assembly|metal ion binding|iron-sulfur cluster binding	1.72	-2.87	-4.86	0.835	0.973407	-0.0388844	0.831125	0.910904	no
20	1643214	1643563	350	ENSBGRG00000012352	CEBPG	GO:0000978,GO:0001077,GO:0005654,GO:0008134,GO:0016071,GO:0030183,GO:0042267,GO:0042803,GO:0043353,GO:0043433,GO:0045078,GO:0045739,GO:0046982	RNA polymerase II proximal promoter sequence-specific DNA binding|proximal promoter DNA-binding transcription activator activity, RNA polymerase II-specific|nucleoplasm|transcription factor binding|mRNA metabolic process|B cell differentiation|natural killer cell mediated cytotoxicity|protein homodimerization activity|enucleate erythrocyte differentiation|negative regulation of DNA-binding transc…	3.78	-1.68	-2.95	0.776	0.700307	-0.51394	0.0179229	0.0974338	no
19	7330472	7330621	150	ENSBGRG00000012366	BTBD17	GO:0005576	extracellular region	1.89	-0.75	-1.39	0.73	0.830499	-0.26795	0.546135	0.72195	no
23	85656	86001	346	ENSBGRG00000012377	FAM169A	GO:0005634,GO:0005737	nucleus|cytoplasm	2.7	-2.34	-4.04	0.835	1.22287	0.290273	0.169367	0.365168	no
12	53646406	53649943	3538	ENSBGRG00000012380	SNPH	GO:0005737,GO:0005739,GO:0005881,GO:0005886,GO:0006906,GO:0007420,GO:0016021,GO:0017075,GO:0030054,GO:0030182,GO:0031966,GO:0042734,GO:0043005,GO:0043025,GO:0045806	cytoplasm|mitochondrion|cytoplasmic microtubule|plasma membrane|vesicle fusion|brain development|integral component of membrane|syntaxin-1 binding|cell junction|neuron differentiation|mitochondrial membrane|presynaptic membrane|neuron projection|neuronal cell body|negative regulation of endocytosis	1.55	-1.5	-2.67	0.871	0.829152	-0.270292	0.141012	0.326678	no
16	8128437	8128637	201	ENSBGRG00000012411	LRBA	GO:0001654,GO:0005634,GO:0005737,GO:0008284,GO:0010172,GO:0043010	eye development|nucleus|cytoplasm|positive regulation of cell proliferation|embryonic body morphogenesis|camera-type eye development	2.26	-1.49	-2.66	-1.12	0.801443	-0.319328	0.0946962	0.258884	no
2	23557386	23557535	150	ENSBGRG00000012460	COL4A4	GO:0005634,GO:0005737	nucleus|cytoplasm	2.19	-1.49	-2.65	0.861	1.29479	0.372717	0.0797215	0.234275	no
26	9969957	9974549	4593	ENSBGRG00000012465	STX1A	GO:0000149,GO:0005484,GO:0005886,GO:0006886,GO:0006887,GO:0006906,GO:0008021,GO:0010701,GO:0012505,GO:0016021,GO:0030054,GO:0030672,GO:0031201,GO:0031629,GO:0033605,GO:0042734,GO:0043005,GO:0045956,GO:0048278,GO:0048787	SNARE binding|SNAP receptor activity|plasma membrane|intracellular protein transport|exocytosis|vesicle fusion|synaptic vesicle|positive regulation of norepinephrine secretion|endomembrane system|integral component of membrane|cell junction|synaptic vesicle membrane|SNARE complex|synaptic vesicle fusion to presynaptic active zone membrane|positive regulation of catecholamine secretion|presynaptic…	1.68	-1.16	-2.09	1.33	1.7075	0.771885	0.0159278	0.0902343	yes
26	47520931	47521080	150	ENSBGRG00000012524	RAB11FIP3	GO:0005509,GO:0005654,GO:0005768,GO:0005813,GO:0005815,GO:0005829,GO:0007049,GO:0016192,GO:0017137,GO:0030139,GO:0030306,GO:0030496,GO:0032154,GO:0032456,GO:0032465,GO:0042803,GO:0043231,GO:0045171,GO:0051301,GO:0051959,GO:0055037,GO:0055038,GO:0061512,GO:0070164	calcium ion binding|nucleoplasm|endosome|centrosome|microtubule organizing center|cytosol|cell cycle|vesicle-mediated transport|Rab GTPase binding|endocytic vesicle|ADP-ribosylation factor binding|midbody|cleavage furrow|endocytic recycling|regulation of cytokinesis|protein homodimerization activity|intracellular membrane-bounded organelle|intercellular bridge|cell division|dynein light intermedi…	1.54	-0.985	-1.79	1.02	2.01692	1.01215	5.38612e-06	0.000627276	yes
12	44800342	44801162	821	ENSBGRG00000012527	PTPRA	GO:0005634,GO:0005737	nucleus|cytoplasm	2.14	-1.03	-1.86	0.724	1.10387	0.142565	0.380304	0.584625	no
18	2621765	2622117	353	ENSBGRG00000012556	SQLE	GO:0004506,GO:0005783,GO:0005789,GO:0006695,GO:0006725,GO:0008203,GO:0010033,GO:0016021,GO:0016126,GO:0031090,GO:0045540,GO:0050660	squalene monooxygenase activity|endoplasmic reticulum|endoplasmic reticulum membrane|cholesterol biosynthetic process|cellular aromatic compound metabolic process|cholesterol metabolic process|response to organic substance|integral component of membrane|sterol biosynthetic process|organelle membrane|regulation of cholesterol biosynthetic process|flavin adenine dinucleotide binding	3.76	-1.25	-2.26	0.898	0.970172	-0.0436882	0.845777	0.919706	no
9	67812158	67812505	348	ENSBGRG00000012573	NCK2	GO:0001771,GO:0001784,GO:0005070,GO:0005737,GO:0005783,GO:0005829,GO:0007015,GO:0007165,GO:0007172,GO:0007173,GO:0007176,GO:0008093,GO:0008285,GO:0012506,GO:0014069,GO:0016477,GO:0030032,GO:0030159,GO:0030838,GO:0033137,GO:0036493,GO:0042102,GO:0042110,GO:0044877,GO:0045944,GO:0048010,GO:0048013,GO:0060996,GO:0097110,GO:1902237,GO:1903898,GO:1903912,GO:1990441	immunological synapse formation|phosphotyrosine residue binding|SH3/SH2 adaptor activity|cytoplasm|endoplasmic reticulum|cytosol|actin filament organization|signal transduction|signal complex assembly|epidermal growth factor receptor signaling pathway|regulation of epidermal growth factor-activated receptor activity|cytoskeletal adaptor activity|negative regulation of cell proliferation|vesicle m…	4.22	-1.56	-2.75	1.1	1.86582	0.899807	0.00319334	0.036188	yes
5	30797198	30797395	198	ENSBGRG00000012577	HMGXB4	GO:0003677,GO:0008333,GO:0016055,GO:0016589,GO:0030178	DNA binding|endosome to lysosome transport|Wnt signaling pathway|NURF complex|negative regulation of Wnt signaling pathway	2.59	-1.98	-3.44	1.9	1.20296	0.266592	0.285137	0.495131	no
18	21236836	21237656	821	ENSBGRG00000012578	ENSBGRG00000012578			1.61	-1.09	-1.97	-0.648	0.862554	-0.213314	0.266586	0.476488	no
20	1835474	1835823	350	ENSBGRG00000012595	LRP3	GO:0005905,GO:0006897,GO:0016021	clathrin-coated pit|endocytosis|integral component of membrane	2.15	-1.59	-2.81	1.01	2.22203	1.15188	0.00610797	0.0521937	yes
20	1837048	1837595	548	ENSBGRG00000012595	LRP3	GO:0005905,GO:0006897,GO:0016021	clathrin-coated pit|endocytosis|integral component of membrane	2.64	-2.96	-4.99	0.585	2.22203	1.15188	0.00610797	0.0521937	yes
14	77191129	77193311	2183	ENSBGRG00000012633	ENSBGRG00000012633	GO:0005516,GO:0005634,GO:0005737,GO:0005819,GO:0007051,GO:0051301	calmodulin binding|nucleus|cytoplasm|spindle|spindle organization|cell division	1.98	-1.05	-1.9	0.79	0.852471	-0.230277	0.259964	0.469448	no
X	23370744	23371042	299	ENSBGRG00000012655	SLITRK2	GO:0005886,GO:0007409,GO:0016021,GO:0050807,GO:0051965,GO:0098978,GO:0098982,GO:0099560,GO:1905606	plasma membrane|axonogenesis|integral component of membrane|regulation of synapse organization|positive regulation of synapse assembly|glutamatergic synapse|GABA-ergic synapse|synaptic membrane adhesion|regulation of presynapse assembly	1.94	-2.25	-3.88	0.597	13.4463	3.74914	9.45546e-25	4.77186e-21	yes
18	2636512	2636711	200	ENSBGRG00000012657	ZNF572	GO:0003677,GO:0005634,GO:0046872	DNA binding|nucleus|metal ion binding	1.98	-0.771	-1.42	0.736	1.23327	0.302485	0.126127	0.305678	no
12	69262237	69265434	3198	ENSBGRG00000012664	PIGT	GO:0003923,GO:0005789,GO:0016020,GO:0016255,GO:0030176,GO:0030182,GO:0031410,GO:0042765,GO:0051402	GPI-anchor transamidase activity|endoplasmic reticulum membrane|membrane|attachment of GPI anchor to protein|integral component of endoplasmic reticulum membrane|neuron differentiation|cytoplasmic vesicle|GPI-anchor transamidase complex|neuron apoptotic process	2.09	-0.843	-1.55	0.827	1.15743	0.21093	0.355799	0.562649	no
11	79401574	79403210	1637	ENSBGRG00000012701	TMED8			2.67	-0.821	-1.51	0.63	1.02774	0.0394813	0.8681	0.931931	no
1	75914732	75922176	7445	ENSBGRG00000012716	OSBPL11	GO:0005654,GO:0005794,GO:0005829,GO:0008289,GO:0010890,GO:0015248,GO:0016020,GO:0031902,GO:0032934,GO:0043231,GO:0045444	nucleoplasm|Golgi apparatus|cytosol|lipid binding|positive regulation of sequestering of triglyceride|sterol transporter activity|membrane|late endosome membrane|sterol binding|intracellular membrane-bounded organelle|fat cell differentiation	2.22	-1.19	-2.14	-0.58	1.05125	0.0721009	0.682349	0.818603	no
4	117884237	117884436	200	ENSBGRG00000012722	CASD1	GO:0005794,GO:0005975,GO:0016407,GO:0030173,GO:0047186	Golgi apparatus|carbohydrate metabolic process|acetyltransferase activity|integral component of Golgi membrane|N-acetylneuraminate 7-O(or 9-O)-acetyltransferase activity	2.44	-0.936	-1.71	0.593	1.51832	0.602476	0.00948951	0.0666386	yes
28	13355998	13357731	1734	ENSBGRG00000012775	OXSM	GO:0004315,GO:0005739,GO:0006633	3-oxoacyl-[acyl-carrier-protein] synthase activity|mitochondrion|fatty acid biosynthetic process	2.94	-2.76	-4.69	1.09	1.48083	0.566404	0.0465851	0.172024	no
8	43270667	43270916	250	ENSBGRG00000012776	ZFP62	GO:0000981,GO:0003676,GO:0005634,GO:0046872	DNA-binding transcription factor activity, RNA polymerase II-specific|nucleic acid binding|nucleus|metal ion binding	2.26	-2.02	-3.51	1.33	1.21814	0.284679	0.14694	0.334839	no
12	1544086	1544236	151	ENSBGRG00000012795	USP6NL	GO:0003964,GO:0006310,GO:0009036,GO:0032197,GO:0032199,GO:0046872,GO:0090305	RNA-directed DNA polymerase activity|DNA recombination|type II site-specific deoxyribonuclease activity|transposition, RNA-mediated|reverse transcription involved in RNA-mediated transposition|metal ion binding|nucleic acid phosphodiester bond hydrolysis	2.9	-1.9	-3.3	1.74	1.16528	0.220673	0.228382	0.43448	no
4	14237248	14237545	298	ENSBGRG00000012801	NOM1	GO:0003723,GO:0005634,GO:0005730,GO:0042274,GO:0048820	RNA binding|nucleus|nucleolus|ribosomal small subunit biogenesis|hair follicle maturation	2.27	-1.03	-1.87	1.14	0.910041	-0.135997	0.419514	0.619713	no
X	107774138	107774286	149	ENSBGRG00000012824	ENSBGRG00000012824	GO:0005634,GO:0005654,GO:0005829,GO:0016607,GO:0016888,GO:0036498,GO:0046872	nucleus|nucleoplasm|cytosol|nuclear speck|endodeoxyribonuclease activity, producing 5'-phosphomonoesters|IRE1-mediated unfolded protein response|metal ion binding	2.62	-0.713	-1.32	0.746	1.32622	0.407319	0.148495	0.336911	no
20	31594069	31601656	7588	ENSBGRG00000012870	N4BP1	GO:0005730,GO:0016605,GO:0031397,GO:0032435,GO:0034644	nucleolus|PML body|negative regulation of protein ubiquitination|negative regulation of proteasomal ubiquitin-dependent protein catabolic process|cellular response to UV	1.54	-1.14	-2.06	1.02	1.43153	0.51756	0.00673517	0.05534	no
20	31593769	31593919	151	ENSBGRG00000012870	N4BP1	GO:0005730,GO:0016605,GO:0031397,GO:0032435,GO:0034644	nucleolus|PML body|negative regulation of protein ubiquitination|negative regulation of proteasomal ubiquitin-dependent protein catabolic process|cellular response to UV	1.93	-1.91	-3.34	0.957	1.43153	0.51756	0.00673517	0.05534	no
17	19997559	19997858	300	ENSBGRG00000012912	AEN	GO:0003676,GO:0004527,GO:0005654,GO:0005730,GO:0010212,GO:0042771	nucleic acid binding|exonuclease activity|nucleoplasm|nucleolus|response to ionizing radiation|intrinsic apoptotic signaling pathway in response to DNA damage by p53 class mediator	1.5	-0.995	-1.81	0.853	1.08062	0.111864	0.588005	0.75339	no
28	14901801	14902450	650	ENSBGRG00000012956	PSD3	GO:0003964,GO:0006310,GO:0009036,GO:0032197,GO:0032199,GO:0046872,GO:0090305	RNA-directed DNA polymerase activity|DNA recombination|type II site-specific deoxyribonuclease activity|transposition, RNA-mediated|reverse transcription involved in RNA-mediated transposition|metal ion binding|nucleic acid phosphodiester bond hydrolysis	3.13	-1.79	-3.14	0.812	0.567561	-0.817152	0.00391331	0.040692	yes
10	67469773	67478535	8763	ENSBGRG00000012960	NCOA7	GO:0005634,GO:0005737	nucleus|cytoplasm	2.48	-1.49	-2.65	0.712	1.79365	0.842898	0.00071283	0.0157748	yes
12	46709191	46715547	6357	ENSBGRG00000012999	PRPF6	GO:0000244,GO:0000398,GO:0003713,GO:0003723,GO:0005682,GO:0006403,GO:0016607,GO:0043021,GO:0045944,GO:0046540,GO:0050681,GO:0071005,GO:0071013	spliceosomal tri-snRNP complex assembly|mRNA splicing, via spliceosome|transcription coactivator activity|RNA binding|U5 snRNP|RNA localization|nuclear speck|ribonucleoprotein complex binding|positive regulation of transcription by RNA polymerase II|U4/U6 x U5 tri-snRNP complex|androgen receptor binding|U2-type precatalytic spliceosome|catalytic step 2 spliceosome	3.43	-0.968	-1.76	-0.679	1.10756	0.147379	0.365465	0.571866	no
2	16823090	16823339	250	ENSBGRG00000013022	BSDC1			1.69	-1.34	-2.4	0.785	0.998467	-0.00221331	0.99036	0.995291	no
25	749988	750521	534	ENSBGRG00000013097	IPMK	GO:0000823,GO:0000824,GO:0000825,GO:0005524,GO:0005634,GO:0005654,GO:0005730,GO:0008440,GO:0032958,GO:0043647,GO:0047326,GO:0070266	inositol-1,4,5-trisphosphate 6-kinase activity|inositol tetrakisphosphate 3-kinase activity|inositol tetrakisphosphate 6-kinase activity|ATP binding|nucleus|nucleoplasm|nucleolus|inositol-1,4,5-trisphosphate 3-kinase activity|inositol phosphate biosynthetic process|inositol phosphate metabolic process|inositol tetrakisphosphate 5-kinase activity|necroptotic process	2.85	-1.68	-2.94	0.776	1.88816	0.916978	0.000804351	0.0168784	yes
5	108849923	108850073	151	ENSBGRG00000013113	ZFC3H1	GO:0000178,GO:0003723,GO:0005615,GO:0005634,GO:0006396,GO:0046872	exosome (RNase complex)|RNA binding|extracellular space|nucleus|RNA processing|metal ion binding	1.83	-0.777	-1.44	-0.702	1.18841	0.249028	0.0858474	0.244172	no
5	108824885	108826412	1528	ENSBGRG00000013113	ZFC3H1	GO:0000178,GO:0003723,GO:0005615,GO:0005634,GO:0006396,GO:0046872	exosome (RNase complex)|RNA binding|extracellular space|nucleus|RNA processing|metal ion binding	1.52	-1.06	-1.91	0.597	1.18841	0.249028	0.0858474	0.244172	no
16	44023376	44023924	549	ENSBGRG00000013120	FNIP2	GO:0000122,GO:0001932,GO:0005737,GO:0006468,GO:0007005,GO:0008630,GO:0031334,GO:0033138,GO:0038202,GO:0042030,GO:0051087	negative regulation of transcription by RNA polymerase II|regulation of protein phosphorylation|cytoplasm|protein phosphorylation|mitochondrion organization|intrinsic apoptotic signaling pathway in response to DNA damage|positive regulation of protein complex assembly|positive regulation of peptidyl-serine phosphorylation|TORC1 signaling|ATPase inhibitor activity|chaperone binding	2.39	-2.49	-4.27	1.11	1.08988	0.124166	0.632321	0.78425	no
5	122200304	122201643	1340	ENSBGRG00000013133	ARFGAP3	GO:0000118,GO:0000381,GO:0003714,GO:0003723,GO:0004407,GO:0005654,GO:0005829,GO:0006357,GO:0006397,GO:0008380,GO:0016604,GO:0016607,GO:0043065,GO:0048025,GO:0061574	histone deacetylase complex|regulation of alternative mRNA splicing, via spliceosome|transcription corepressor activity|RNA binding|histone deacetylase activity|nucleoplasm|cytosol|regulation of transcription by RNA polymerase II|mRNA processing|RNA splicing|nuclear body|nuclear speck|positive regulation of apoptotic process|negative regulation of mRNA splicing, via spliceosome|ASAP complex	2.22	-2.19	-3.79	1.27	0.761827	-0.392464	0.0291851	0.13022	no
5	122280819	122281067	249	ENSBGRG00000013133	ARFGAP3	GO:0000118,GO:0000381,GO:0003714,GO:0003723,GO:0004407,GO:0005654,GO:0005829,GO:0006357,GO:0006397,GO:0008380,GO:0016604,GO:0016607,GO:0043065,GO:0048025,GO:0061574	histone deacetylase complex|regulation of alternative mRNA splicing, via spliceosome|transcription corepressor activity|RNA binding|histone deacetylase activity|nucleoplasm|cytosol|regulation of transcription by RNA polymerase II|mRNA processing|RNA splicing|nuclear body|nuclear speck|positive regulation of apoptotic process|negative regulation of mRNA splicing, via spliceosome|ASAP complex	2.74	-0.998	-1.81	-0.616	0.761827	-0.392464	0.0291851	0.13022	no
5	122280789	122280986	198	ENSBGRG00000013133	ARFGAP3	GO:0000118,GO:0000381,GO:0003714,GO:0003723,GO:0004407,GO:0005654,GO:0005829,GO:0006357,GO:0006397,GO:0008380,GO:0016604,GO:0016607,GO:0043065,GO:0048025,GO:0061574	histone deacetylase complex|regulation of alternative mRNA splicing, via spliceosome|transcription corepressor activity|RNA binding|histone deacetylase activity|nucleoplasm|cytosol|regulation of transcription by RNA polymerase II|mRNA processing|RNA splicing|nuclear body|nuclear speck|positive regulation of apoptotic process|negative regulation of mRNA splicing, via spliceosome|ASAP complex	3.02	-0.964	-1.75	-0.662	0.761827	-0.392464	0.0291851	0.13022	no
16	57008267	57008462	196	ENSBGRG00000013159	ENSBGRG00000013159	GO:0003677,GO:0005634,GO:0046872	DNA binding|nucleus|metal ion binding	1.69	-1.38	-2.47	0.654	1.53432	0.6176	0.0146984	0.0861196	yes
10	11828646	11828895	250	ENSBGRG00000013172	NHSL1	GO:0030154	cell differentiation	2.32	-1.09	-1.96	0.844	1.0755	0.105004	0.522412	0.704554	no
10	11827552	11827950	399	ENSBGRG00000013172	NHSL1	GO:0030154	cell differentiation	2.43	-2.54	-4.34	1.12	1.0755	0.105004	0.522412	0.704554	no
X	74893751	74893901	151	ENSBGRG00000013173	CYLC1	GO:0005634,GO:0005737	nucleus|cytoplasm	1.72	-1.72	-3.02	-0.802	0.577557	-0.791964	0.0105109	0.0706324	yes
2	23760291	23760736	446	ENSBGRG00000013185	IRS1	GO:0000165,GO:0001784,GO:0005068,GO:0005070,GO:0005080,GO:0005088,GO:0005158,GO:0005159,GO:0005634,GO:0005737,GO:0005829,GO:0005886,GO:0005899,GO:0005901,GO:0007165,GO:0008284,GO:0008286,GO:0010907,GO:0014065,GO:0016303,GO:0032000,GO:0032868,GO:0032869,GO:0038111,GO:0042169,GO:0042593,GO:0043231,GO:0043434,GO:0043548,GO:0043552,GO:0045725,GO:0046326,GO:0046627,GO:0046628,GO:0046676,GO:0046934,GO:…	MAPK cascade|phosphotyrosine residue binding|transmembrane receptor protein tyrosine kinase adaptor activity|SH3/SH2 adaptor activity|protein kinase C binding|Ras guanyl-nucleotide exchange factor activity|insulin receptor binding|insulin-like growth factor receptor binding|nucleus|cytoplasm|cytosol|plasma membrane|insulin receptor complex|caveola|signal transduction|positive regulation of cell p…	1.79	-1.27	-2.29	0.802	1.81052	0.856403	0.00697987	0.0565336	yes
2	12328890	12329039	150	ENSBGRG00000013224	XKR8	GO:0005886,GO:0016021,GO:0043652,GO:0070782	plasma membrane|integral component of membrane|engulfment of apoptotic cell|phosphatidylserine exposure on apoptotic cell surface	2.25	-0.712	-1.32	0.711	0.872508	-0.196759	0.358437	0.565383	no
8	47136692	47136838	147	ENSBGRG00000013230	POLR2E	GO:0003677,GO:0003899,GO:0005634,GO:0005665,GO:0005666,GO:0005736,GO:0006360,GO:0006366,GO:0006383	DNA binding|DNA-directed 5'-3' RNA polymerase activity|nucleus|RNA polymerase II, core complex|RNA polymerase III complex|RNA polymerase I complex|transcription by RNA polymerase I|transcription by RNA polymerase II|transcription by RNA polymerase III	2.69	-1.13	-2.04	-0.695	1.0667	0.0931569	0.724175	0.846838	no
3	50236705	50236948	244	ENSBGRG00000013234	ENSBGRG00000013234	GO:0004222,GO:0005886,GO:0007339,GO:0008237,GO:0008270,GO:0009897,GO:0016021,GO:0031902,GO:1990913	metalloendopeptidase activity|plasma membrane|binding of sperm to zona pellucida|metallopeptidase activity|zinc ion binding|external side of plasma membrane|integral component of membrane|late endosome membrane|sperm head plasma membrane	1.63	-0.846	-1.56	0.837	0.930571	-0.103811	0.715925	0.84148	no
12	68234281	68239091	4811	ENSBGRG00000013238	HNF4A	GO:0000062,GO:0000987,GO:0001077,GO:0003323,GO:0003700,GO:0003707,GO:0004879,GO:0005504,GO:0005634,GO:0005737,GO:0006637,GO:0007164,GO:0007568,GO:0008134,GO:0008270,GO:0008285,GO:0009749,GO:0016290,GO:0030154,GO:0030336,GO:0031667,GO:0032496,GO:0032534,GO:0033159,GO:0036042,GO:0042493,GO:0042532,GO:0042803,GO:0043433,GO:0043565,GO:0045216,GO:0045722,GO:0045723,GO:0045893,GO:0045930,GO:0045944,GO:…	fatty-acyl-CoA binding|proximal promoter sequence-specific DNA binding|proximal promoter DNA-binding transcription activator activity, RNA polymerase II-specific|type B pancreatic cell development|DNA-binding transcription factor activity|steroid hormone receptor activity|nuclear receptor activity|fatty acid binding|nucleus|cytoplasm|acyl-CoA metabolic process|establishment of tissue polarity|agi…	1.75	-0.775	-1.43	-0.62	0.696129	-0.522574	0.0653735	0.208765	no
24	49336459	49343040	6582	ENSBGRG00000013247	NEDD9	GO:0000922,GO:0005634,GO:0005654,GO:0005737,GO:0005794,GO:0005819,GO:0005829,GO:0005886,GO:0005925,GO:0005938,GO:0007010,GO:0007049,GO:0007155,GO:0007165,GO:0007229,GO:0016477,GO:0030027,GO:0030335,GO:0040008,GO:0051017,GO:0051301,GO:0061098,GO:0090527,GO:1900026,GO:1990782	spindle pole|nucleus|nucleoplasm|cytoplasm|Golgi apparatus|spindle|cytosol|plasma membrane|focal adhesion|cell cortex|cytoskeleton organization|cell cycle|cell adhesion|signal transduction|integrin-mediated signaling pathway|cell migration|lamellipodium|positive regulation of cell migration|regulation of growth|actin filament bundle assembly|cell division|positive regulation of protein tyrosine k…	3.3	-3.73	-6.12	0.912	1.97045	0.978529	0.000265903	0.00851114	yes
24	49335613	49336260	648	ENSBGRG00000013247	NEDD9	GO:0000922,GO:0005634,GO:0005654,GO:0005737,GO:0005794,GO:0005819,GO:0005829,GO:0005886,GO:0005925,GO:0005938,GO:0007010,GO:0007049,GO:0007155,GO:0007165,GO:0007229,GO:0016477,GO:0030027,GO:0030335,GO:0040008,GO:0051017,GO:0051301,GO:0061098,GO:0090527,GO:1900026,GO:1990782	spindle pole|nucleus|nucleoplasm|cytoplasm|Golgi apparatus|spindle|cytosol|plasma membrane|focal adhesion|cell cortex|cytoskeleton organization|cell cycle|cell adhesion|signal transduction|integrin-mediated signaling pathway|cell migration|lamellipodium|positive regulation of cell migration|regulation of growth|actin filament bundle assembly|cell division|positive regulation of protein tyrosine k…	4.29	-2.47	-4.24	0.856	1.97045	0.978529	0.000265903	0.00851114	yes
8	37315077	37315874	798	ENSBGRG00000013273	DMXL1	GO:0007035,GO:0043291	vacuolar acidification|RAVE complex	3.07	-2.71	-4.61	0.586	1.02408	0.0343281	0.821946	0.905376	no
2	12344163	12352026	7864	ENSBGRG00000013293	EYA3	GO:0003964,GO:0006310,GO:0009036,GO:0032197,GO:0032199,GO:0046872,GO:0090305	RNA-directed DNA polymerase activity|DNA recombination|type II site-specific deoxyribonuclease activity|transposition, RNA-mediated|reverse transcription involved in RNA-mediated transposition|metal ion binding|nucleic acid phosphodiester bond hydrolysis	1.41	-3.97	-6.52	0.756	0.837084	-0.256556	0.158934	0.351483	no
16	57122461	57122611	151	ENSBGRG00000013299	DNAH10	GO:0005524,GO:0005737,GO:0005874,GO:0005929,GO:0007018,GO:0008569,GO:0030286,GO:0045503,GO:0045505,GO:0051959	ATP binding|cytoplasm|microtubule|cilium|microtubule-based movement|ATP-dependent microtubule motor activity, minus-end-directed|dynein complex|dynein light chain binding|dynein intermediate chain binding|dynein light intermediate chain binding	1.9	-0.848	-1.56	-0.713	0.693505	-0.528021	0.0295781	0.130901	no
16	60357329	60368164	10836	ENSBGRG00000013308	CCDC63	GO:0005634,GO:0005737	nucleus|cytoplasm	3	-1.77	-3.1	0.809	0.511919	-0.966012	0.0140239	0.0835906	yes
13	68424277	68425637	1361	ENSBGRG00000013345	ZC3H12C	GO:0004519,GO:0046872	endonuclease activity|metal ion binding	2.18	-1.23	-2.22	1.41	1.02166	0.0309121	0.854156	0.924501	no
11	20912335	20912535	201	ENSBGRG00000013358	TICAM2	GO:0005543,GO:0005769,GO:0005770,GO:0005783,GO:0005793,GO:0005794,GO:0005886,GO:0006886,GO:0006888,GO:0006954,GO:0007030,GO:0030134,GO:0032729,GO:0032755,GO:0034145,GO:0035669,GO:0045087,GO:0051607,GO:0070671,GO:0071222,GO:0071651,GO:2000494	phospholipid binding|early endosome|late endosome|endoplasmic reticulum|endoplasmic reticulum-Golgi intermediate compartment|Golgi apparatus|plasma membrane|intracellular protein transport|ER to Golgi vesicle-mediated transport|inflammatory response|Golgi organization|COPII-coated ER to Golgi transport vesicle|positive regulation of interferon-gamma production|positive regulation of interleukin-6…	2.5	-1.39	-2.49	0.988	1.42352	0.509461	0.0476767	0.174432	no
8	20164116	20164414	299	ENSBGRG00000013371	UHRF1	GO:0000122,GO:0000790,GO:0000791,GO:0000792,GO:0004842,GO:0005657,GO:0005720,GO:0006281,GO:0006511,GO:0007049,GO:0008270,GO:0010216,GO:0010390,GO:0016363,GO:0016567,GO:0016574,GO:0031493,GO:0035064,GO:0042393,GO:0042802,GO:0044729,GO:0051865,GO:0061630	negative regulation of transcription by RNA polymerase II|nuclear chromatin|euchromatin|heterochromatin|ubiquitin-protein transferase activity|replication fork|nuclear heterochromatin|DNA repair|ubiquitin-dependent protein catabolic process|cell cycle|zinc ion binding|maintenance of DNA methylation|histone monoubiquitination|nuclear matrix|protein ubiquitination|histone ubiquitination|nucleosomal…	2.12	-1.13	-2.04	0.609	0.798025	-0.325495	0.13035	0.311394	no
3	124112525	124119989	7465	ENSBGRG00000013396	MROH2A	GO:0003964,GO:0006310,GO:0009036,GO:0032197,GO:0032199,GO:0046872,GO:0090305	RNA-directed DNA polymerase activity|DNA recombination|type II site-specific deoxyribonuclease activity|transposition, RNA-mediated|reverse transcription involved in RNA-mediated transposition|metal ion binding|nucleic acid phosphodiester bond hydrolysis	1.42	-1.72	-3.02	0.773	0.717445	-0.479059	0.12833	0.308547	no
19	32482238	32482537	300	ENSBGRG00000013411	RAI1	GO:0001501,GO:0003700,GO:0005634,GO:0005654,GO:0005739,GO:0032922,GO:0035326,GO:0040015,GO:0044212,GO:0045893,GO:0045944,GO:0046872	skeletal system development|DNA-binding transcription factor activity|nucleus|nucleoplasm|mitochondrion|circadian regulation of gene expression|enhancer binding|negative regulation of multicellular organism growth|transcription regulatory region DNA binding|positive regulation of transcription, DNA-templated|positive regulation of transcription by RNA polymerase II|metal ion binding	2.58	-1.11	-2.01	0.869	2.19649	1.1352	0.000242445	0.00806728	yes
19	32481540	32482088	549	ENSBGRG00000013411	RAI1	GO:0001501,GO:0003700,GO:0005634,GO:0005654,GO:0005739,GO:0032922,GO:0035326,GO:0040015,GO:0044212,GO:0045893,GO:0045944,GO:0046872	skeletal system development|DNA-binding transcription factor activity|nucleus|nucleoplasm|mitochondrion|circadian regulation of gene expression|enhancer binding|negative regulation of multicellular organism growth|transcription regulatory region DNA binding|positive regulation of transcription, DNA-templated|positive regulation of transcription by RNA polymerase II|metal ion binding	1.92	-1.75	-3.07	0.83	2.19649	1.1352	0.000242445	0.00806728	yes
19	32482637	32483035	399	ENSBGRG00000013411	RAI1	GO:0001501,GO:0003700,GO:0005634,GO:0005654,GO:0005739,GO:0032922,GO:0035326,GO:0040015,GO:0044212,GO:0045893,GO:0045944,GO:0046872	skeletal system development|DNA-binding transcription factor activity|nucleus|nucleoplasm|mitochondrion|circadian regulation of gene expression|enhancer binding|negative regulation of multicellular organism growth|transcription regulatory region DNA binding|positive regulation of transcription, DNA-templated|positive regulation of transcription by RNA polymerase II|metal ion binding	3.33	-1.34	-2.4	0.655	2.19649	1.1352	0.000242445	0.00806728	yes
17	63139011	63139159	149	ENSBGRG00000013437	CCDC197	GO:0003964,GO:0004519,GO:0006310,GO:0046872	RNA-directed DNA polymerase activity|endonuclease activity|DNA recombination|metal ion binding	2.47	-1.06	-1.91	-1.09	0.497945	-1.00594	0.011445	0.0739236	yes
22	55216560	55216708	149	ENSBGRG00000013464	PLCD1	GO:0001525,GO:0004435,GO:0005509,GO:0005546,GO:0005829,GO:0016042,GO:0032794,GO:0035556,GO:0042127,GO:0060716	angiogenesis|phosphatidylinositol phospholipase C activity|calcium ion binding|phosphatidylinositol-4,5-bisphosphate binding|cytosol|lipid catabolic process|GTPase activating protein binding|intracellular signal transduction|regulation of cell proliferation|labyrinthine layer blood vessel development	1.52	-1.47	-2.62	1.14	1.47124	0.557035	0.0130182	0.0797467	no
22	55216558	55216950	393	ENSBGRG00000013464	PLCD1	GO:0001525,GO:0004435,GO:0005509,GO:0005546,GO:0005829,GO:0016042,GO:0032794,GO:0035556,GO:0042127,GO:0060716	angiogenesis|phosphatidylinositol phospholipase C activity|calcium ion binding|phosphatidylinositol-4,5-bisphosphate binding|cytosol|lipid catabolic process|GTPase activating protein binding|intracellular signal transduction|regulation of cell proliferation|labyrinthine layer blood vessel development	1.5	-1.43	-2.56	1.05	1.47124	0.557035	0.0130182	0.0797467	no
1	117225501	117225699	199	ENSBGRG00000013519	ENSBGRG00000013519	GO:0005634,GO:0005737	nucleus|cytoplasm	1.67	-0.907	-1.66	0.858	1.47447	0.560199	0.0535128	0.186153	no
12	7096946	7098121	1176	ENSBGRG00000013550	ACBD5	GO:0000062,GO:0005778,GO:0008289,GO:0016021,GO:0030242	fatty-acyl-CoA binding|peroxisomal membrane|lipid binding|integral component of membrane|autophagy of peroxisome	1.5	-2.06	-3.58	0.754	1.47257	0.558338	0.0217416	0.109169	no
8	73956571	74237397	280827	ENSBGRG00000013572	ENSBGRG00000013572			1.96	-1.08	-1.95	0.601	1.03069	0.0436131	0.816035		no
10	11987065	11987264	200	ENSBGRG00000013577	ARFGEF3	GO:0005086,GO:0010923,GO:0016021,GO:0030658,GO:0032012	ARF guanyl-nucleotide exchange factor activity|negative regulation of phosphatase activity|integral component of membrane|transport vesicle membrane|regulation of ARF protein signal transduction	2	-0.877	-1.61	1.33	0.759452	-0.396969	0.0512344	0.181715	no
15	45814871	45820342	5472	ENSBGRG00000013606	LATS2			4.89	-1.32	-2.37	0.788	0.675925	-0.565064	0.00229483	0.0299495	yes
16	72346082	72346579	498	ENSBGRG00000013651	ENSBGRG00000013651			2.17	-2.83	-4.79	1.13	1.05043	0.0709847	0.742533	0.857327	no
17	63206110	63212969	6860	ENSBGRG00000013664	DDX24	GO:0003723,GO:0003724,GO:0005524,GO:0005730,GO:0016020,GO:0016070	RNA binding|RNA helicase activity|ATP binding|nucleolus|membrane|RNA metabolic process	8.07	-1.59	-2.79	-1.05	0.907263	-0.140407	0.410347	0.611301	no
17	20902439	20902789	351	ENSBGRG00000013726	ACAN	GO:0005509,GO:0005540,GO:0005576,GO:0007155,GO:0007417,GO:0030246,GO:0031012	calcium ion binding|hyaluronic acid binding|extracellular region|cell adhesion|central nervous system development|carbohydrate binding|extracellular matrix	2.58	-0.849	-1.56	-0.625	0.553503	-0.853338	0.00257808	0.0319861	yes
7	59370695	59375418	4724	ENSBGRG00000013768	PHF24	GO:0007214,GO:0008277,GO:0032228,GO:0046872,GO:0050966	gamma-aminobutyric acid signaling pathway|regulation of G protein-coupled receptor signaling pathway|regulation of synaptic transmission, GABAergic|metal ion binding|detection of mechanical stimulus involved in sensory perception of pain	2.38	-3.55	-5.84	-0.622	0.906044	-0.142347	0.593674	0.756904	no
11	66101938	66102384	447	ENSBGRG00000013809	ZBTB25	GO:0005516,GO:0005622,GO:0005886,GO:0006605,GO:0007165,GO:0008179,GO:0014069,GO:0031698,GO:0032590,GO:0032947,GO:0034237,GO:0035254,GO:0043197,GO:0045762,GO:0050811,GO:0060076	calmodulin binding|intracellular|plasma membrane|protein targeting|signal transduction|adenylate cyclase binding|postsynaptic density|beta-2 adrenergic receptor binding|dendrite membrane|protein-containing complex scaffold activity|protein kinase A regulatory subunit binding|glutamate receptor binding|dendritic spine|positive regulation of adenylate cyclase activity|GABA receptor binding|excitato…	2.41	-3.73	-6.12	1.34	1.09747	0.134176	0.690181	0.823691	no
19	43289369	43289617	249	ENSBGRG00000013861	GGT6	GO:0006750,GO:0006751,GO:0016021,GO:0036374,GO:0102953,GO:0103068	glutathione biosynthetic process|glutathione catabolic process|integral component of membrane|glutathione hydrolase activity|hypoglycin A gamma-glutamyl transpeptidase activity|leukotriene C4 gamma-glutamyl transferase activity	1.72	-1.24	-2.24	-1.15	0.659626	-0.600281	0.0431277	0.163894	yes
9	114460570	114460769	200	ENSBGRG00000013865	ASAP2	GO:0005634,GO:0005737	nucleus|cytoplasm	2.1	-1.75	-3.08	-0.646	0.479948	-1.05905	0.00083674	0.0170961	yes
18	3124621	3124966	346	ENSBGRG00000013882	TRMT12	GO:0005737,GO:0008175,GO:0030488,GO:0031591,GO:0102522	cytoplasm|tRNA methyltransferase activity|tRNA methylation|wybutosine biosynthetic process|tRNA 4-demethylwyosine alpha-amino-alpha-carboxypropyltransferase activity	4	-0.901	-1.65	0.655	1.04168	0.0589122	0.812622	0.900139	no
26	43584410	43584559	150	ENSBGRG00000013894	ANKS3			1.49	-0.947	-1.73	-1.1	1.09415	0.129815	0.556609	0.729869	no
26	43590597	43595369	4773	ENSBGRG00000013894	ANKS3			1.56	-0.979	-1.77	0.605	1.09415	0.129815	0.556609	0.729869	no
11	66157027	66157371	345	ENSBGRG00000013899	ZBTB1	GO:0000122,GO:0000981,GO:0002711,GO:0003677,GO:0005634,GO:0005654,GO:0006281,GO:0006338,GO:0006974,GO:0016604,GO:0019985,GO:0030183,GO:0031965,GO:0032825,GO:0033077,GO:0034644,GO:0042789,GO:0042803,GO:0045087,GO:0045582,GO:0046872,GO:0046982,GO:0048538,GO:0051260,GO:0070530,GO:2000176	negative regulation of transcription by RNA polymerase II|DNA-binding transcription factor activity, RNA polymerase II-specific|positive regulation of T cell mediated immunity|DNA binding|nucleus|nucleoplasm|DNA repair|chromatin remodeling|cellular response to DNA damage stimulus|nuclear body|translesion synthesis|B cell differentiation|nuclear membrane|positive regulation of natural killer cell …	1.92	-2.28	-3.94	0.863	1.18612	0.246252	0.308204	0.517024	no
8	74944703	74945879	1177	ENSBGRG00000013910	FAM71B	GO:0005634	nucleus	3.44	-2.2	-3.8	-1.02	0.573769	-0.801457	0.02186	0.109481	yes
20	53644473	53644921	449	ENSBGRG00000013929	ENSBGRG00000013929	GO:0003676,GO:0003700,GO:0005634,GO:0005737,GO:0006915,GO:0046872	nucleic acid binding|DNA-binding transcription factor activity|nucleus|cytoplasm|apoptotic process|metal ion binding	2.58	-0.822	-1.52	0.586	1.05346	0.0751372	0.616803	0.773339	no
20	53649257	53649705	449	ENSBGRG00000013929	ENSBGRG00000013929	GO:0003676,GO:0003700,GO:0005634,GO:0005737,GO:0006915,GO:0046872	nucleic acid binding|DNA-binding transcription factor activity|nucleus|cytoplasm|apoptotic process|metal ion binding	2.15	-3.06	-5.15	0.914	1.05346	0.0751372	0.616803	0.773339	no
20	53645021	53645519	499	ENSBGRG00000013929	ENSBGRG00000013929	GO:0003676,GO:0003700,GO:0005634,GO:0005737,GO:0006915,GO:0046872	nucleic acid binding|DNA-binding transcription factor activity|nucleus|cytoplasm|apoptotic process|metal ion binding	3.26	-1.96	-3.42	0.819	1.05346	0.0751372	0.616803	0.773339	no
7	50321294	50321544	251	ENSBGRG00000013932	ENSBGRG00000013932	GO:0005506,GO:0005634,GO:0005737,GO:0005886,GO:0006555,GO:0010309,GO:0016491,GO:0019509	iron ion binding|nucleus|cytoplasm|plasma membrane|methionine metabolic process|acireductone dioxygenase [iron(II)-requiring] activity|oxidoreductase activity|L-methionine salvage from methylthioadenosine	2.49	-1.42	-2.54	0.899	1.09005	0.124401	0.628652	0.781951	no
19	34140923	34141071	149	ENSBGRG00000013964	LRRC75A	GO:0005737	cytoplasm	1.79	-0.988	-1.79	1.24	2.19088	1.13151	0.00087794	0.0176521	yes
25	56255636	56338759	83124	ENSBGRG00000013970	ENSBGRG00000013970	GO:0000281,GO:0005509,GO:0005634,GO:0005813,GO:0005814,GO:0007099,GO:0008017,GO:0010824,GO:0019722,GO:0031683,GO:0032465,GO:0032795,GO:0036064	mitotic cytokinesis|calcium ion binding|nucleus|centrosome|centriole|centriole replication|microtubule binding|regulation of centrosome duplication|calcium-mediated signaling|G-protein beta/gamma-subunit complex binding|regulation of cytokinesis|heterotrimeric G-protein binding|ciliary basal body	2.86	-1.66	-2.92	1.08	0.897274	-0.15638	0.426969		no
20	37660546	37663496	2951	ENSBGRG00000013990	GSE1			2	-2.1	-3.64	1.84	1.52653	0.610259	0.0156023	0.0890356	yes
7	61294920	61295218	299	ENSBGRG00000014025	TLE1	GO:0000122,GO:0003682,GO:0003714,GO:0005634,GO:0005654,GO:0005667,GO:0005829,GO:0006355,GO:0006357,GO:0008134,GO:0010628,GO:0016055,GO:0042802,GO:0043124,GO:0045892,GO:0070491,GO:0090090,GO:1990907,GO:2000811	negative regulation of transcription by RNA polymerase II|chromatin binding|transcription corepressor activity|nucleus|nucleoplasm|transcription factor complex|cytosol|regulation of transcription, DNA-templated|regulation of transcription by RNA polymerase II|transcription factor binding|positive regulation of gene expression|Wnt signaling pathway|identical protein binding|negative regulation of …	2.47	-1.8	-3.16	0.677	1.71104	0.774873	0.000401689	0.0110173	yes
9	16464528	16465207	680	ENSBGRG00000014034	PNPLA7	GO:0005634,GO:0005737	nucleus|cytoplasm	1.31	-1.61	-2.83	0.681	0.804095	-0.314562	0.117822	0.293779	no
1	118333223	118333372	150	ENSBGRG00000014047	ENSBGRG00000014047	GO:0005886,GO:0007200,GO:0016021,GO:0045028,GO:0070257,GO:0097746	plasma membrane|phospholipase C-activating G protein-coupled receptor signaling pathway|integral component of membrane|G protein-coupled purinergic nucleotide receptor activity|positive regulation of mucus secretion|regulation of blood vessel diameter	2.2	-1.72	-3.02	-1.19	0.652978	-0.614893	0.102911	0.2722	no
1	127171884	127172082	199	ENSBGRG00000014050	MED12L	GO:0005886,GO:0007186,GO:0016021,GO:0045028	plasma membrane|G protein-coupled receptor signaling pathway|integral component of membrane|G protein-coupled purinergic nucleotide receptor activity	1.93	-1.94	-3.39	1.14	0.676586	-0.563654	0.0122862	0.0772801	yes
25	56466880	56468626	1747	ENSBGRG00000014069	ENSBGRG00000014069	GO:0005634,GO:0005737	nucleus|cytoplasm	1.55	-0.92	-1.68	0.815	0.73041	-0.453221	0.0349481	0.14433	no
6	80406430	80406927	498	ENSBGRG00000014092	SOD3	GO:0001666,GO:0004784,GO:0005615,GO:0046872,GO:0062023	response to hypoxia|superoxide dismutase activity|extracellular space|metal ion binding|collagen-containing extracellular matrix	4.12	-1.94	-3.39	0.625	2.08755	1.06181	0.000731729	0.0159861	yes
13	70874663	70874956	294	ENSBGRG00000014113	ATM	GO:0003964,GO:0006310,GO:0009036,GO:0032197,GO:0032199,GO:0046872,GO:0090305	RNA-directed DNA polymerase activity|DNA recombination|type II site-specific deoxyribonuclease activity|transposition, RNA-mediated|reverse transcription involved in RNA-mediated transposition|metal ion binding|nucleic acid phosphodiester bond hydrolysis	2.54	-2.11	-3.66	1.19	1.21184	0.277202	0.164513	0.358998	no
13	70957893	70962849	4957	ENSBGRG00000014113	ATM	GO:0003964,GO:0006310,GO:0009036,GO:0032197,GO:0032199,GO:0046872,GO:0090305	RNA-directed DNA polymerase activity|DNA recombination|type II site-specific deoxyribonuclease activity|transposition, RNA-mediated|reverse transcription involved in RNA-mediated transposition|metal ion binding|nucleic acid phosphodiester bond hydrolysis	2.11	-2.15	-3.73	-0.919	1.21184	0.277202	0.164513	0.358998	no
3	7736208	7736403	196	ENSBGRG00000014127	PIGM	GO:0005789,GO:0006506,GO:0016021,GO:0016758	endoplasmic reticulum membrane|GPI anchor biosynthetic process|integral component of membrane|transferase activity, transferring hexosyl groups	2.18	-2.63	-4.49	-1.33	1.04177	0.0590311	0.780359	0.881229	no
8	47241712	47244895	3184	ENSBGRG00000014157	CBARP	GO:0005886,GO:0016021,GO:0030054,GO:0030141,GO:0030426,GO:0030672,GO:0044325,GO:0045955,GO:1901386,GO:1903170	plasma membrane|integral component of membrane|cell junction|secretory granule|growth cone|synaptic vesicle membrane|ion channel binding|negative regulation of calcium ion-dependent exocytosis|negative regulation of voltage-gated calcium channel activity|negative regulation of calcium ion transmembrane transport	3.28	-1.22	-2.2	-0.794	0.671468	-0.574609	0.0358467	0.146562	yes
7	5892841	5895714	2874	ENSBGRG00000014189	NKX3-1			3	-1.09	-1.97	0.779	1.69089	0.757786	0.0140832	0.0836811	yes
3	87221056	87225200	4145	ENSBGRG00000014206	JAK1			1.79	-1.81	-3.17	0.583	1.15358	0.206115	0.248807	0.457581	no
22	55247220	55247419	200	ENSBGRG00000014207	ENSBGRG00000014207	GO:0005634,GO:0005737	nucleus|cytoplasm	1.34	-1.18	-2.12	1.08	1.5715	0.65214	0.0181082	0.0980186	yes
26	45346267	45346414	148	ENSBGRG00000014276	ENSBGRG00000014276	GO:0004252,GO:0005576,GO:0005886,GO:0031225,GO:0043229	serine-type endopeptidase activity|extracellular region|plasma membrane|anchored component of membrane|intracellular organelle	1.87	-1.03	-1.88	-0.59	0.513392	-0.961867	0.00144816	0.0233743	yes
7	122511008	122511357	350	ENSBGRG00000014279	CLCN3	GO:0005247,GO:0005524,GO:0005769,GO:0005770,GO:0005794,GO:0012506,GO:0015297,GO:0016021,GO:0030165,GO:0030658,GO:0031901,GO:0031902	voltage-gated chloride channel activity|ATP binding|early endosome|late endosome|Golgi apparatus|vesicle membrane|antiporter activity|integral component of membrane|PDZ domain binding|transport vesicle membrane|early endosome membrane|late endosome membrane	1.4	-2.03	-3.54	0.644	0.917113	-0.124828	0.47561	0.667724	no
20	54028968	54029216	249	ENSBGRG00000014286	ENSBGRG00000014286	GO:0000981,GO:0003677,GO:0005634,GO:0046872	DNA-binding transcription factor activity, RNA polymerase II-specific|DNA binding|nucleus|metal ion binding	3.1	-0.801	-1.47	0.618	1.09913	0.136364	0.411326	0.612097	no
5	33700968	33701265	298	ENSBGRG00000014385	BTBD11	GO:0003964,GO:0006310,GO:0009036,GO:0032197,GO:0032199,GO:0046872,GO:0090305	RNA-directed DNA polymerase activity|DNA recombination|type II site-specific deoxyribonuclease activity|transposition, RNA-mediated|reverse transcription involved in RNA-mediated transposition|metal ion binding|nucleic acid phosphodiester bond hydrolysis	2.52	-3.39	-5.62	1.24	1.60757	0.684877	0.0168081	0.0934144	yes
5	34063485	34064128	644	ENSBGRG00000014385	BTBD11	GO:0003964,GO:0006310,GO:0009036,GO:0032197,GO:0032199,GO:0046872,GO:0090305	RNA-directed DNA polymerase activity|DNA recombination|type II site-specific deoxyribonuclease activity|transposition, RNA-mediated|reverse transcription involved in RNA-mediated transposition|metal ion binding|nucleic acid phosphodiester bond hydrolysis	3.11	-1.38	-2.47	0.784	1.60757	0.684877	0.0168081	0.0934144	yes
20	57677601	57677850	250	ENSBGRG00000014388	ENSBGRG00000014388	GO:0000981,GO:0003677,GO:0005634,GO:0046872	DNA-binding transcription factor activity, RNA polymerase II-specific|DNA binding|nucleus|metal ion binding	1.5	-1.19	-2.14	0.809	0.994073	-0.00857676	0.979264	0.990318	no
16	57308619	57309503	885	ENSBGRG00000014392	ATP6V0A2	GO:0000220,GO:0001669,GO:0005886,GO:0006879,GO:0007035,GO:0010008,GO:0015991,GO:0016021,GO:0016471,GO:0036295,GO:0046961,GO:0051117	vacuolar proton-transporting V-type ATPase, V0 domain|acrosomal vesicle|plasma membrane|cellular iron ion homeostasis|vacuolar acidification|endosome membrane|ATP hydrolysis coupled proton transport|integral component of membrane|vacuolar proton-transporting V-type ATPase complex|cellular response to increased oxygen levels|proton-transporting ATPase activity, rotational mechanism|ATPase binding	1.63	-1.35	-2.41	-0.73	1.34012	0.422359	0.0387368	0.153971	no
16	8791179	8791477	299	ENSBGRG00000014393	FAM160A1			2.14	-1.76	-3.1	0.745	1.00281	0.00405544	0.985941	0.993297	no
8	47261603	47261800	198	ENSBGRG00000014414	MIDN	GO:0005634,GO:0005829,GO:0019900,GO:0033132,GO:0046676	nucleus|cytosol|kinase binding|negative regulation of glucokinase activity|negative regulation of insulin secretion	2.73	-3.23	-5.39	1.63	1.03274	0.0464839	0.809517	0.898068	no
23	2349102	2354633	5532	ENSBGRG00000014439	ENSBGRG00000014439	GO:0002181,GO:0003723,GO:0003735,GO:0022625,GO:0042273,GO:0070062	cytoplasmic translation|RNA binding|structural constituent of ribosome|cytosolic large ribosomal subunit|ribosomal large subunit biogenesis|extracellular exosome	1.44	-2.13	-3.7	0.746	0.998272	-0.00249534	0.990959	0.995686	no
3	114278753	114279252	500	ENSBGRG00000014468	FOXO6	GO:0000122,GO:0000981,GO:0003700,GO:0005634,GO:0005737,GO:0006357,GO:0007613,GO:0008134,GO:0008286,GO:0042593,GO:0043565,GO:0045944,GO:0060999	negative regulation of transcription by RNA polymerase II|DNA-binding transcription factor activity, RNA polymerase II-specific|DNA-binding transcription factor activity|nucleus|cytoplasm|regulation of transcription by RNA polymerase II|memory|transcription factor binding|insulin receptor signaling pathway|glucose homeostasis|sequence-specific DNA binding|positive regulation of transcription by R…	2.11	-1.86	-3.24	1.46	0.782876	-0.353144	0.261296	0.470612	no
28	15919802	15920002	201	ENSBGRG00000014480	ENSBGRG00000014480	GO:0004672,GO:0005524,GO:0005789,GO:0006493,GO:0016021,GO:0016773,GO:0019200,GO:0046835	protein kinase activity|ATP binding|endoplasmic reticulum membrane|protein O-linked glycosylation|integral component of membrane|phosphotransferase activity, alcohol group as acceptor|carbohydrate kinase activity|carbohydrate phosphorylation	2.45	-0.767	-1.42	0.79	1.59266	0.671439	0.0224931	0.111435	yes
12	7427100	7438672	11573	ENSBGRG00000014486	CCNY	GO:0003964,GO:0006310,GO:0009036,GO:0032197,GO:0032199,GO:0046872,GO:0090305	RNA-directed DNA polymerase activity|DNA recombination|type II site-specific deoxyribonuclease activity|transposition, RNA-mediated|reverse transcription involved in RNA-mediated transposition|metal ion binding|nucleic acid phosphodiester bond hydrolysis	8.72	-0.702	-1.3	-1.98	0.772706	-0.372009	0.232882	0.43906	no
19	56036100	56036249	150	ENSBGRG00000014496	DUSP14	GO:0004725,GO:0017017	protein tyrosine phosphatase activity|MAP kinase tyrosine/serine/threonine phosphatase activity	2.86	-2.49	-4.27	2.17	1.33884	0.420988	0.145725	0.333445	no
13	38873771	38881939	8169	ENSBGRG00000014498	APBB1	GO:0000122,GO:0001540,GO:0003682,GO:0005634,GO:0005654,GO:0005737,GO:0005886,GO:0006302,GO:0006355,GO:0006915,GO:0006974,GO:0007050,GO:0007165,GO:0007409,GO:0008134,GO:0010039,GO:0010976,GO:0016607,GO:0030027,GO:0030308,GO:0030426,GO:0032991,GO:0042393,GO:0042734,GO:0043025,GO:0043065,GO:0043197,GO:0043967,GO:0044304,GO:0044877,GO:0045202,GO:0045211,GO:0045739,GO:0045893,GO:0045944,GO:0048156,GO:…	negative regulation of transcription by RNA polymerase II|amyloid-beta binding|chromatin binding|nucleus|nucleoplasm|cytoplasm|plasma membrane|double-strand break repair|regulation of transcription, DNA-templated|apoptotic process|cellular response to DNA damage stimulus|cell cycle arrest|signal transduction|axonogenesis|transcription factor binding|response to iron ion|positive regulation of neu…	2.7	-0.998	-1.81	0.893	0.796944	-0.327449	0.190049	0.391105	no
19	56100375	56112164	11790	ENSBGRG00000014519	TADA2A			2.66	-2.43	-4.18	1.43	1.04877	0.0687007	0.708934	0.836119	no
19	56076959	56078674	1716	ENSBGRG00000014519	TADA2A			1.97	-1.65	-2.9	0.965	1.04877	0.0687007	0.708934	0.836119	no
15	53779836	53780232	397	ENSBGRG00000014522	ZAR1L	GO:0003964,GO:0006310,GO:0009036,GO:0032197,GO:0032199,GO:0046872,GO:0090305	RNA-directed DNA polymerase activity|DNA recombination|type II site-specific deoxyribonuclease activity|transposition, RNA-mediated|reverse transcription involved in RNA-mediated transposition|metal ion binding|nucleic acid phosphodiester bond hydrolysis	2.91	-1.37	-2.45	0.75	1.04647	0.0655257	0.75796	0.868143	no
20	64586184	64586332	149	ENSBGRG00000014536	ENSBGRG00000014536	GO:0000028,GO:0000462,GO:0002548,GO:0003735,GO:0005654,GO:0005730,GO:0006412,GO:0007000,GO:0014069,GO:0017134,GO:0019901,GO:0022627,GO:0030218,GO:0031640,GO:0042803,GO:0050829,GO:0051262,GO:0060265,GO:0060266,GO:0061844	ribosomal small subunit assembly|maturation of SSU-rRNA from tricistronic rRNA transcript (SSU-rRNA, 5.8S rRNA, LSU-rRNA)|monocyte chemotaxis|structural constituent of ribosome|nucleoplasm|nucleolus|translation|nucleolus organization|postsynaptic density|fibroblast growth factor binding|protein kinase binding|cytosolic small ribosomal subunit|erythrocyte differentiation|killing of cells of other …	2.75	-0.998	-1.81	-1.86	1.65506	0.726886	0.00527289	0.048141	yes
4	15533436	15533785	350	ENSBGRG00000014549	ESYT2	GO:0005509,GO:0005544,GO:0005789,GO:0005887,GO:0006869,GO:0006897,GO:0008429,GO:0016020,GO:0031210,GO:0031227,GO:0031234,GO:0035091,GO:0042802,GO:0044232,GO:0045296,GO:0061817	calcium ion binding|calcium-dependent phospholipid binding|endoplasmic reticulum membrane|integral component of plasma membrane|lipid transport|endocytosis|phosphatidylethanolamine binding|membrane|phosphatidylcholine binding|intrinsic component of endoplasmic reticulum membrane|extrinsic component of cytoplasmic side of plasma membrane|phosphatidylinositol binding|identical protein binding|organ…	1.79	-1.25	-2.25	0.702	0.999391	-0.000878536	0.995547	0.997722	no
26	43703926	43704417	492	ENSBGRG00000014559	C16orf96			2.4	-3.89	-6.37	-0.826	0.540768	-0.886919	0.00665902	0.0549115	yes
6	3244816	3249499	4684	ENSBGRG00000014564	ADD1	GO:0005634,GO:0005737	nucleus|cytoplasm	1.98	-0.989	-1.8	0.652	1.05336	0.0749998	0.678371	0.815272	no
4	7674821	7675118	298	ENSBGRG00000014594	ZNF783	GO:0003677,GO:0005634,GO:0006355,GO:0042802	DNA binding|nucleus|regulation of transcription, DNA-templated|identical protein binding	1.54	-2.25	-3.89	-0.934	0.594481	-0.750298	0.0119042	0.0756949	yes
15	46973960	46975060	1101	ENSBGRG00000014596	ENSBGRG00000014596	GO:0005634,GO:0005737,GO:0005739,GO:0006457,GO:0030424,GO:0030425,GO:0030544,GO:0051087,GO:0070628,GO:0070852,GO:0090084	nucleus|cytoplasm|mitochondrion|protein folding|axon|dendrite|Hsp70 protein binding|chaperone binding|proteasome binding|cell body fiber|negative regulation of inclusion body assembly	2.61	-2.41	-4.16	0.605	0.92253	-0.116333	0.55801	0.731204	no
15	46967625	46968964	1340	ENSBGRG00000014596	ENSBGRG00000014596	GO:0005634,GO:0005737,GO:0005739,GO:0006457,GO:0030424,GO:0030425,GO:0030544,GO:0051087,GO:0070628,GO:0070852,GO:0090084	nucleus|cytoplasm|mitochondrion|protein folding|axon|dendrite|Hsp70 protein binding|chaperone binding|proteasome binding|cell body fiber|negative regulation of inclusion body assembly	1.6	-2.11	-3.67	1.25	0.92253	-0.116333	0.55801	0.731204	no
15	46975359	46975509	151	ENSBGRG00000014596	ENSBGRG00000014596	GO:0005634,GO:0005737,GO:0005739,GO:0006457,GO:0030424,GO:0030425,GO:0030544,GO:0051087,GO:0070628,GO:0070852,GO:0090084	nucleus|cytoplasm|mitochondrion|protein folding|axon|dendrite|Hsp70 protein binding|chaperone binding|proteasome binding|cell body fiber|negative regulation of inclusion body assembly	1.43	-0.801	-1.47	1.11	0.92253	-0.116333	0.55801	0.731204	no
15	46969763	46970113	351	ENSBGRG00000014596	ENSBGRG00000014596	GO:0005634,GO:0005737,GO:0005739,GO:0006457,GO:0030424,GO:0030425,GO:0030544,GO:0051087,GO:0070628,GO:0070852,GO:0090084	nucleus|cytoplasm|mitochondrion|protein folding|axon|dendrite|Hsp70 protein binding|chaperone binding|proteasome binding|cell body fiber|negative regulation of inclusion body assembly	1.7	-1.58	-2.79	0.677	0.92253	-0.116333	0.55801	0.731204	no
19	34339467	34339762	296	ENSBGRG00000014605	ENSBGRG00000014605	GO:0000209,GO:0004842,GO:0005829,GO:0043687	protein polyubiquitination|ubiquitin-protein transferase activity|cytosol|post-translational protein modification	1.58	-2.03	-3.53	0.619	0.794414	-0.332036	0.244499	0.452865	no
X	93240598	93241923	1326	ENSBGRG00000014621	ENSBGRG00000014621	GO:0004197,GO:0004843,GO:0005634,GO:0005654,GO:0005694,GO:0005829,GO:0006511,GO:0016579	cysteine-type endopeptidase activity|thiol-dependent ubiquitin-specific protease activity|nucleus|nucleoplasm|chromosome|cytosol|ubiquitin-dependent protein catabolic process|protein deubiquitination	1.74	-1.37	-2.46	0.616	1.68964	0.756715	0.00625881	0.052849	yes
28	16040400	16043690	3291	ENSBGRG00000014655	HOOK3	GO:0003964,GO:0006310,GO:0009036,GO:0032197,GO:0032199,GO:0046872,GO:0090305	RNA-directed DNA polymerase activity|DNA recombination|type II site-specific deoxyribonuclease activity|transposition, RNA-mediated|reverse transcription involved in RNA-mediated transposition|metal ion binding|nucleic acid phosphodiester bond hydrolysis	2.18	-0.727	-1.35	1.18	1.31102	0.390689	0.0998936	0.267301	no
15	53801669	53801819	151	ENSBGRG00000014675	BRCA2			1.72	-2.2	-3.81	1.42	1.43718	0.523242	0.00684419	0.0559811	no
6	83062555	83063098	544	ENSBGRG00000014715	ADGRA3	GO:0004930,GO:0007166,GO:0007186,GO:0009897,GO:0016021	G protein-coupled receptor activity|cell surface receptor signaling pathway|G protein-coupled receptor signaling pathway|external side of plasma membrane|integral component of membrane	3	-1.49	-2.65	0.775	1.37622	0.460715	0.0640147	0.206209	no
19	17562819	17564696	1878	ENSBGRG00000014745	ENSBGRG00000014745	GO:0001669,GO:0002080,GO:0003081,GO:0003084,GO:0005615,GO:0005886,GO:0008237,GO:0008238,GO:0008239,GO:0008241,GO:0016021,GO:0045777	acrosomal vesicle|acrosomal membrane|regulation of systemic arterial blood pressure by renin-angiotensin|positive regulation of systemic arterial blood pressure|extracellular space|plasma membrane|metallopeptidase activity|exopeptidase activity|dipeptidyl-peptidase activity|peptidyl-dipeptidase activity|integral component of membrane|positive regulation of blood pressure	1.59	-1.69	-2.95	-0.648	0.49292	-1.02058	0.00777369	0.0595918	yes
6	3346504	3347512	1009	ENSBGRG00000014755	SH3BP2	GO:0001784,GO:0005070,GO:0007165,GO:0017124	phosphotyrosine residue binding|SH3/SH2 adaptor activity|signal transduction|SH3 domain binding	2.22	-2.08	-3.61	2.18	1.29146	0.368998	0.282761	0.492976	no
10	99593273	99593565	293	ENSBGRG00000014805	C6orf118			1.68	-2.79	-4.73	-0.742	0.635324	-0.654437	0.0720632	0.220411	no
3	125412590	125429227	16638	ENSBGRG00000014833	SH3BP4	GO:0005092,GO:0005634,GO:0005737,GO:0005905,GO:0006897,GO:0008285,GO:0010508,GO:0017016,GO:0030136,GO:0030308,GO:0032007,GO:0034260,GO:0042802,GO:0050790,GO:0061462,GO:0070062,GO:0071230	GDP-dissociation inhibitor activity|nucleus|cytoplasm|clathrin-coated pit|endocytosis|negative regulation of cell proliferation|positive regulation of autophagy|Ras GTPase binding|clathrin-coated vesicle|negative regulation of cell growth|negative regulation of TOR signaling|negative regulation of GTPase activity|identical protein binding|regulation of catalytic activity|protein localization to l…	3.31	-2.02	-3.51	1.27	1.95485	0.967059	0.00047569	0.012186	yes
3	125401009	125409549	8541	ENSBGRG00000014833	SH3BP4	GO:0005092,GO:0005634,GO:0005737,GO:0005905,GO:0006897,GO:0008285,GO:0010508,GO:0017016,GO:0030136,GO:0030308,GO:0032007,GO:0034260,GO:0042802,GO:0050790,GO:0061462,GO:0070062,GO:0071230	GDP-dissociation inhibitor activity|nucleus|cytoplasm|clathrin-coated pit|endocytosis|negative regulation of cell proliferation|positive regulation of autophagy|Ras GTPase binding|clathrin-coated vesicle|negative regulation of cell growth|negative regulation of TOR signaling|negative regulation of GTPase activity|identical protein binding|regulation of catalytic activity|protein localization to l…	3.18	-1.6	-2.81	1.44	1.95485	0.967059	0.00047569	0.012186	yes
3	125411798	125412491	694	ENSBGRG00000014833	SH3BP4	GO:0005092,GO:0005634,GO:0005737,GO:0005905,GO:0006897,GO:0008285,GO:0010508,GO:0017016,GO:0030136,GO:0030308,GO:0032007,GO:0034260,GO:0042802,GO:0050790,GO:0061462,GO:0070062,GO:0071230	GDP-dissociation inhibitor activity|nucleus|cytoplasm|clathrin-coated pit|endocytosis|negative regulation of cell proliferation|positive regulation of autophagy|Ras GTPase binding|clathrin-coated vesicle|negative regulation of cell growth|negative regulation of TOR signaling|negative regulation of GTPase activity|identical protein binding|regulation of catalytic activity|protein localization to l…	2.85	-2.47	-4.23	1.07	1.95485	0.967059	0.00047569	0.012186	yes
3	125409846	125411353	1508	ENSBGRG00000014833	SH3BP4	GO:0005092,GO:0005634,GO:0005737,GO:0005905,GO:0006897,GO:0008285,GO:0010508,GO:0017016,GO:0030136,GO:0030308,GO:0032007,GO:0034260,GO:0042802,GO:0050790,GO:0061462,GO:0070062,GO:0071230	GDP-dissociation inhibitor activity|nucleus|cytoplasm|clathrin-coated pit|endocytosis|negative regulation of cell proliferation|positive regulation of autophagy|Ras GTPase binding|clathrin-coated vesicle|negative regulation of cell growth|negative regulation of TOR signaling|negative regulation of GTPase activity|identical protein binding|regulation of catalytic activity|protein localization to l…	5.12	-3.56	-5.86	1.4	1.95485	0.967059	0.00047569	0.012186	yes
21	56952264	56984582	32319	ENSBGRG00000014854	ZNF532	GO:0000981,GO:0003677,GO:0005634,GO:0046872	DNA-binding transcription factor activity, RNA polymerase II-specific|DNA binding|nucleus|metal ion binding	1.67	-2.32	-4	1.04	1.48168	0.567238	0.0129183	0.0792798	no
21	56912884	56913234	351	ENSBGRG00000014854	ZNF532	GO:0000981,GO:0003677,GO:0005634,GO:0046872	DNA-binding transcription factor activity, RNA polymerase II-specific|DNA binding|nucleus|metal ion binding	1.7	-0.727	-1.35	-0.674	1.48168	0.567238	0.0129183	0.0792798	no
22	56035928	56036223	296	ENSBGRG00000014862	DCLK3	GO:0004672,GO:0004674,GO:0005524,GO:0005634,GO:0005737,GO:0018105,GO:1900181	protein kinase activity|protein serine/threonine kinase activity|ATP binding|nucleus|cytoplasm|peptidyl-serine phosphorylation|negative regulation of protein localization to nucleus	2.66	-1.68	-2.94	1.39	2.78706	1.47874	3.51185e-05	0.00240586	yes
15	61889129	61896235	7107	ENSBGRG00000014876	ATP7B	GO:0005507,GO:0005524,GO:0005770,GO:0006825,GO:0016021,GO:0032588,GO:0043682	copper ion binding|ATP binding|late endosome|copper ion transport|integral component of membrane|trans-Golgi network membrane|copper-transporting ATPase activity	1.91	-1.94	-3.4	-0.887	0.599635	-0.737844	0.00959696	0.0670142	yes
15	61863005	61863854	850	ENSBGRG00000014876	ATP7B	GO:0005507,GO:0005524,GO:0005770,GO:0006825,GO:0016021,GO:0032588,GO:0043682	copper ion binding|ATP binding|late endosome|copper ion transport|integral component of membrane|trans-Golgi network membrane|copper-transporting ATPase activity	2.89	-1.75	-3.07	-0.671	0.599635	-0.737844	0.00959696	0.0670142	yes
3	126082944	126083192	249	ENSBGRG00000014952	AGAP1	GO:0003924,GO:0005096,GO:0005525,GO:0005543,GO:0005634,GO:0005737,GO:0015031,GO:0046872	GTPase activity|GTPase activator activity|GTP binding|phospholipid binding|nucleus|cytoplasm|protein transport|metal ion binding	1.93	-0.719	-1.33	1.05	1.50434	0.589129	0.00471445	0.0451184	yes
22	56141547	56141846	300	ENSBGRG00000014964	TRANK1			2.84	-1.51	-2.69	0.861	1.68994	0.756975	4.98866e-05	0.00299432	yes
22	56103111	56103311	201	ENSBGRG00000014964	TRANK1			2.62	-1.19	-2.14	1.08	1.68994	0.756975	4.98866e-05	0.00299432	yes
22	56143126	56143475	350	ENSBGRG00000014964	TRANK1			3.26	-1.24	-2.24	0.976	1.68994	0.756975	4.98866e-05	0.00299432	yes
22	56142146	56142627	482	ENSBGRG00000014964	TRANK1			3.55	-1.18	-2.13	0.64	1.68994	0.756975	4.98866e-05	0.00299432	yes
22	2217625	2219092	1468	ENSBGRG00000015000	IQSEC1	GO:0005086,GO:0005730,GO:0005737,GO:0008289,GO:0019901,GO:0030036,GO:0032012,GO:0043231,GO:0043547,GO:0051549,GO:0098685,GO:0098978,GO:0099092,GO:0099149,GO:1903393	ARF guanyl-nucleotide exchange factor activity|nucleolus|cytoplasm|lipid binding|protein kinase binding|actin cytoskeleton organization|regulation of ARF protein signal transduction|intracellular membrane-bounded organelle|positive regulation of GTPase activity|positive regulation of keratinocyte migration|Schaffer collateral - CA1 synapse|glutamatergic synapse|postsynaptic density, intracellular…	3.5	-2.86	-4.84	0.899	1.27285	0.348057	0.160723	0.353988	no
21	30314384	30315130	747	ENSBGRG00000015008	GATA6			3.24	-6.62	-9.81	1.17	1.89434	0.921692	0.00167598	0.0251231	yes
17	72613617	72622800	9184	ENSBGRG00000015019	WDR20	GO:0005654,GO:0016579,GO:0036459	nucleoplasm|protein deubiquitination|thiol-dependent ubiquitinyl hydrolase activity	3.04	-1.82	-3.18	-0.637	0.75702	-0.401597	0.0726239	0.221321	no
11	49520545	49520795	251	ENSBGRG00000015031	CEP152	GO:0000086,GO:0000242,GO:0005654,GO:0005813,GO:0005814,GO:0005829,GO:0007099,GO:0010389,GO:0019901,GO:0051298,GO:0097711,GO:0098535,GO:0098536	G2/M transition of mitotic cell cycle|pericentriolar material|nucleoplasm|centrosome|centriole|cytosol|centriole replication|regulation of G2/M transition of mitotic cell cycle|protein kinase binding|centrosome duplication|ciliary basal body-plasma membrane docking|de novo centriole assembly involved in multi-ciliated epithelial cell differentiation|deuterosome	1.88	-1.28	-2.3	1.04	0.672067	-0.573323	0.0322902	0.138107	yes
20	55932228	55932376	149	ENSBGRG00000015048	ENSBGRG00000015048	GO:0000981,GO:0003677,GO:0005634,GO:0046872	DNA-binding transcription factor activity, RNA polymerase II-specific|DNA binding|nucleus|metal ion binding	1.3	-1.23	-2.21	0.918	0.991079	-0.0129276	0.957325	0.980311	no
14	65597669	65603988	6320	ENSBGRG00000015064	EDEM3	GO:0004571,GO:0005509,GO:0005788,GO:0006486,GO:0006986,GO:0016020,GO:0044322,GO:1904382	mannosyl-oligosaccharide 1,2-alpha-mannosidase activity|calcium ion binding|endoplasmic reticulum lumen|protein glycosylation|response to unfolded protein|membrane|endoplasmic reticulum quality control compartment|mannose trimming involved in glycoprotein ERAD pathway	3.51	-1.01	-1.83	0.777	1.04637	0.0653908	0.71914	0.843329	no
20	55981482	55982081	600	ENSBGRG00000015081	ENSBGRG00000015081	GO:0005634,GO:0005737	nucleus|cytoplasm	2.39	-1.08	-1.94	0.641	0.857385	-0.221986	0.269801	0.479829	no
8	63954979	63964004	9026	ENSBGRG00000015158	DPYSL3	GO:0005634,GO:0005737	nucleus|cytoplasm	2.16	-2.6	-4.45	-0.801	0.548983	-0.865167	0.00754005	0.0585805	yes
8	63945014	63945163	150	ENSBGRG00000015158	DPYSL3	GO:0005634,GO:0005737	nucleus|cytoplasm	1.96	-1.1	-1.98	-0.957	0.548983	-0.865167	0.00754005	0.0585805	yes
14	63251203	63251398	196	ENSBGRG00000015168	RNASEL	GO:0003723,GO:0004521,GO:0004672,GO:0005524,GO:0005759,GO:0005829,GO:0006364,GO:0006397,GO:0006468,GO:0016363,GO:0019843,GO:0042802,GO:0043021,GO:0043488,GO:0045071,GO:0045444,GO:0045944,GO:0046872,GO:0051607,GO:0060337,GO:0060338,GO:2001275	RNA binding|endoribonuclease activity|protein kinase activity|ATP binding|mitochondrial matrix|cytosol|rRNA processing|mRNA processing|protein phosphorylation|nuclear matrix|rRNA binding|identical protein binding|ribonucleoprotein complex binding|regulation of mRNA stability|negative regulation of viral genome replication|fat cell differentiation|positive regulation of transcription by RNA polyme…	2.57	-2.54	-4.34	1.96	0.958526	-0.0611111	0.8227	0.905614	no
12	68851812	68858410	6599	ENSBGRG00000015183	STK4	GO:0000287,GO:0000902,GO:0001569,GO:0001841,GO:0003157,GO:0004674,GO:0005524,GO:0005634,GO:0005737,GO:0005829,GO:0006915,GO:0007417,GO:0008134,GO:0008285,GO:0016604,GO:0018105,GO:0023014,GO:0030216,GO:0031098,GO:0032092,GO:0032147,GO:0032991,GO:0033138,GO:0035329,GO:0042803,GO:0045600,GO:0046621,GO:0046777,GO:0050821,GO:0060215,GO:0060706,GO:0060800,GO:0090090,GO:0097284,GO:1902043	magnesium ion binding|cell morphogenesis|branching involved in blood vessel morphogenesis|neural tube formation|endocardium development|protein serine/threonine kinase activity|ATP binding|nucleus|cytoplasm|cytosol|apoptotic process|central nervous system development|transcription factor binding|negative regulation of cell proliferation|nuclear body|peptidyl-serine phosphorylation|signal transduc…	1.37	-1.16	-2.09	1.85	1.20222	0.2657	0.303819	0.512903	no
17	24832845	24833382	538	ENSBGRG00000015184	MEX3B	GO:0000932,GO:0003723,GO:0005654,GO:0005829,GO:0022409,GO:0032794,GO:0043547,GO:0046872,GO:0050766,GO:0072697	P-body|RNA binding|nucleoplasm|cytosol|positive regulation of cell-cell adhesion|GTPase activating protein binding|positive regulation of GTPase activity|metal ion binding|positive regulation of phagocytosis|protein localization to cell cortex	4.14	-0.997	-1.81	0.601	0.861403	-0.215239	0.288168	0.497646	no
9	12048021	12048318	298	ENSBGRG00000015208	GTF3C4	GO:0000127,GO:0003677,GO:0004402,GO:0005634,GO:0005654,GO:0005739,GO:0006383,GO:0006384,GO:0008047,GO:0042791,GO:0042797	transcription factor TFIIIC complex|DNA binding|histone acetyltransferase activity|nucleus|nucleoplasm|mitochondrion|transcription by RNA polymerase III|transcription initiation from RNA polymerase III promoter|enzyme activator activity|5S class rRNA transcription by RNA polymerase III|tRNA transcription by RNA polymerase III	2.44	-1.17	-2.11	0.898	1.10088	0.138654	0.409416	0.61045	no
7	21146934	21147378	445	ENSBGRG00000015252	ENSBGRG00000015252			2.96	-1.5	-2.66	-0.878	0.747878	-0.419124	0.121399	0.299491	no
7	123137751	123140786	3036	ENSBGRG00000015322	PALLD	GO:0005634,GO:0005737	nucleus|cytoplasm	2.17	-0.814	-1.5	0.617	2.05757	1.04094	0.000561368	0.013526	yes
28	20203544	20204385	842	ENSBGRG00000015345	TACC1	GO:0005634,GO:0005737	nucleus|cytoplasm	6.45	-2.96	-4.98	0.601	1.22913	0.297634	0.208512	0.412572	no
2	102246829	102248153	1325	ENSBGRG00000015350	FMNL2	GO:0005634,GO:0005737	nucleus|cytoplasm	1.67	-1.41	-2.53	1.1	3.51163	1.81214	5.5339e-13	6.44486e-10	yes
22	49687182	49687430	249	ENSBGRG00000015367	ZKSCAN7	GO:0000981,GO:0003677,GO:0005634,GO:0046872	DNA-binding transcription factor activity, RNA polymerase II-specific|DNA binding|nucleus|metal ion binding	1.76	-0.918	-1.68	0.733	1.0823	0.114106	0.562505	0.734673	no
22	49688224	49688373	150	ENSBGRG00000015367	ZKSCAN7	GO:0000981,GO:0003677,GO:0005634,GO:0046872	DNA-binding transcription factor activity, RNA polymerase II-specific|DNA binding|nucleus|metal ion binding	2.65	-0.84	-1.55	0.964	1.0823	0.114106	0.562505	0.734673	no
7	64858938	64875641	16704	ENSBGRG00000015370	PSAT1	GO:0004648,GO:0005829,GO:0006564,GO:0008615,GO:0070062	O-phospho-L-serine:2-oxoglutarate aminotransferase activity|cytosol|L-serine biosynthetic process|pyridoxine biosynthetic process|extracellular exosome	1.95	-1.21	-2.18	0.632	1.9283	0.94733	0.00192639	0.0274888	yes
7	64856937	64857341	405	ENSBGRG00000015370	PSAT1	GO:0004648,GO:0005829,GO:0006564,GO:0008615,GO:0070062	O-phospho-L-serine:2-oxoglutarate aminotransferase activity|cytosol|L-serine biosynthetic process|pyridoxine biosynthetic process|extracellular exosome	2.1	-1.32	-2.37	1.33	1.9283	0.94733	0.00192639	0.0274888	yes
15	47470853	47471103	251	ENSBGRG00000015382	ENSBGRG00000015382	GO:0003964,GO:0006310,GO:0009036,GO:0032197,GO:0032199,GO:0046872,GO:0090305	RNA-directed DNA polymerase activity|DNA recombination|type II site-specific deoxyribonuclease activity|transposition, RNA-mediated|reverse transcription involved in RNA-mediated transposition|metal ion binding|nucleic acid phosphodiester bond hydrolysis	2.88	-0.8	-1.47	1.16	0.880562	-0.183504	0.460469	0.654293	no
6	17543259	17543504	246	ENSBGRG00000015486	KLHL8	GO:0005654,GO:0006511,GO:0016567,GO:0031463	nucleoplasm|ubiquitin-dependent protein catabolic process|protein ubiquitination|Cul3-RING ubiquitin ligase complex	2.37	-0.78	-1.44	0.631	1.21559	0.281659	0.224549	0.430174	no
16	73439542	73439791	250	ENSBGRG00000015494	ASPHD2	GO:0004597,GO:0016020,GO:0016021,GO:0042264,GO:0046872	peptide-aspartate beta-dioxygenase activity|membrane|integral component of membrane|peptidyl-aspartic acid hydroxylation|metal ion binding	1.38	-1.41	-2.52	0.771	0.800174	-0.321614	0.291516	0.500573	no
19	43780611	43780960	350	ENSBGRG00000015497	ZZEF1	GO:0005509,GO:0008270	calcium ion binding|zinc ion binding	2.13	-3.9	-6.43	1.24	1.08862	0.122494	0.489321	0.677976	no
5	65829485	65834240	4756	ENSBGRG00000015531	LRRK2	GO:0003964,GO:0006310,GO:0009036,GO:0032197,GO:0032199,GO:0046872,GO:0090305	RNA-directed DNA polymerase activity|DNA recombination|type II site-specific deoxyribonuclease activity|transposition, RNA-mediated|reverse transcription involved in RNA-mediated transposition|metal ion binding|nucleic acid phosphodiester bond hydrolysis	2.08	-2.08	-3.6	1.4	1.42148	0.50739	0.00393058	0.0407596	no
14	66043699	66043846	148	ENSBGRG00000015546	RNF2	GO:0005634,GO:0005737	nucleus|cytoplasm	1.43	-0.822	-1.52	0.684	1.17786	0.236173	0.16484	0.359186	no
5	34422892	34423040	149	ENSBGRG00000015563	ENSBGRG00000015563	GO:0003677,GO:0003690,GO:0006355,GO:0042645	DNA binding|double-stranded DNA binding|regulation of transcription, DNA-templated|mitochondrial nucleoid	1.72	-0.705	-1.3	0.672	1.15507	0.207977	0.385842	0.589767	no
24	3137891	3139285	1395	ENSBGRG00000015583	HFE	GO:0002626,GO:0006879,GO:0016021,GO:0098711,GO:1990459,GO:1990712	negative regulation of T cell antigen processing and presentation|cellular iron ion homeostasis|integral component of membrane|iron ion import across plasma membrane|transferrin receptor binding|HFE-transferrin receptor complex	1.67	-0.821	-1.51	0.828	1.38327	0.468086	0.20667	0.410144	no
28	39601407	39607545	6139	ENSBGRG00000015602	FAT1			1.93	-1.28	-2.3	-0.8	1.61149	0.688398	0.00526796	0.0481333	yes
21	15145273	15162646	17374	ENSBGRG00000015603	FHOD3	GO:0003964,GO:0006310,GO:0009036,GO:0032197,GO:0032199,GO:0046872,GO:0090305	RNA-directed DNA polymerase activity|DNA recombination|type II site-specific deoxyribonuclease activity|transposition, RNA-mediated|reverse transcription involved in RNA-mediated transposition|metal ion binding|nucleic acid phosphodiester bond hydrolysis	1.62	-0.812	-1.49	0.585	0.874356	-0.193708	0.345908	0.55395	no
15	53885992	53886141	150	ENSBGRG00000015604	ENSBGRG00000015604	GO:0000122,GO:0003714,GO:0005634,GO:0017053,GO:0019899,GO:0070062,GO:1902035,GO:1902037	negative regulation of transcription by RNA polymerase II|transcription corepressor activity|nucleus|transcriptional repressor complex|enzyme binding|extracellular exosome|positive regulation of hematopoietic stem cell proliferation|negative regulation of hematopoietic stem cell differentiation	1.92	-1.31	-2.36	1.37	0.979777	-0.0294751	0.850824	0.922477	no
15	53886935	53887084	150	ENSBGRG00000015604	ENSBGRG00000015604	GO:0000122,GO:0003714,GO:0005634,GO:0017053,GO:0019899,GO:0070062,GO:1902035,GO:1902037	negative regulation of transcription by RNA polymerase II|transcription corepressor activity|nucleus|transcriptional repressor complex|enzyme binding|extracellular exosome|positive regulation of hematopoietic stem cell proliferation|negative regulation of hematopoietic stem cell differentiation	2.48	-1.04	-1.89	0.782	0.979777	-0.0294751	0.850824	0.922477	no
15	20317419	20317957	539	ENSBGRG00000015612	F10	GO:0004252,GO:0005509,GO:0005543,GO:0005615,GO:0007596,GO:0051897	serine-type endopeptidase activity|calcium ion binding|phospholipid binding|extracellular space|blood coagulation|positive regulation of protein kinase B signaling	5.75	-3.06	-5.14	1.18	3.99345	1.99764	5.7988e-08	1.90856e-05	yes
11	42235731	42236073	343	ENSBGRG00000015626	PYGO1	GO:0001822,GO:0002244,GO:0005654,GO:0007289,GO:0009791,GO:0034504,GO:0035064,GO:0045944,GO:0046872,GO:0060070,GO:1904837	kidney development|hematopoietic progenitor cell differentiation|nucleoplasm|spermatid nucleus differentiation|post-embryonic development|protein localization to nucleus|methylated histone binding|positive regulation of transcription by RNA polymerase II|metal ion binding|canonical Wnt signaling pathway|beta-catenin-TCF complex assembly	2.16	-2.6	-4.45	0.87	1.65053	0.722934	0.0241186	0.116368	yes
2	26490453	26490652	200	ENSBGRG00000015631	FAM124B	GO:0005654,GO:0005739	nucleoplasm|mitochondrion	1.67	-1.62	-2.85	-0.995	0.682406	-0.551297	0.125077	0.304302	no
9	2205623	2206122	500	ENSBGRG00000015653	ZBTB6	GO:0003677,GO:0005634,GO:0005739,GO:0046872	DNA binding|nucleus|mitochondrion|metal ion binding	4.04	-0.993	-1.8	0.595	1.23775	0.307717	0.107937	0.280062	no
20	56217314	56217513	200	ENSBGRG00000015660	ENSBGRG00000015660	GO:0003964,GO:0006310,GO:0009036,GO:0032197,GO:0032199,GO:0046872,GO:0090305	RNA-directed DNA polymerase activity|DNA recombination|type II site-specific deoxyribonuclease activity|transposition, RNA-mediated|reverse transcription involved in RNA-mediated transposition|metal ion binding|nucleic acid phosphodiester bond hydrolysis	1.65	-2.59	-4.43	1.48	1.15209	0.204257	0.328756	0.537339	no
5	34589544	34589938	395	ENSBGRG00000015662	RIC8B	GO:0001965,GO:0005085,GO:0005096,GO:0005737,GO:0005813,GO:0005829,GO:0005886,GO:0005938,GO:0007186,GO:0008277	G-protein alpha-subunit binding|guanyl-nucleotide exchange factor activity|GTPase activator activity|cytoplasm|centrosome|cytosol|plasma membrane|cell cortex|G protein-coupled receptor signaling pathway|regulation of G protein-coupled receptor signaling pathway	3	-1.89	-3.29	0.943	1.05654	0.0793436	0.726199	0.848026	no
16	73506480	73506725	246	ENSBGRG00000015673	SRRD	GO:0005634,GO:0005737	nucleus|cytoplasm	2.68	-1.35	-2.41	0.842	1.09041	0.124877	0.621974	0.776971	no
24	4592316	4592662	347	ENSBGRG00000015685	ZKSCAN4	GO:0000981,GO:0003677,GO:0005654,GO:0005829,GO:0042802,GO:0046872	DNA-binding transcription factor activity, RNA polymerase II-specific|DNA binding|nucleoplasm|cytosol|identical protein binding|metal ion binding	3.45	-1.17	-2.1	0.985	1.60631	0.68375	0.0472533	0.173602	yes
24	4583468	4583617	150	ENSBGRG00000015685	ZKSCAN4	GO:0000981,GO:0003677,GO:0005654,GO:0005829,GO:0042802,GO:0046872	DNA-binding transcription factor activity, RNA polymerase II-specific|DNA binding|nucleoplasm|cytosol|identical protein binding|metal ion binding	1.93	-0.914	-1.67	1.3	1.60631	0.68375	0.0472533	0.173602	yes
8	56176798	56186239	9442	ENSBGRG00000015693	ENSBGRG00000015693	GO:0003723,GO:0005737,GO:0045087	RNA binding|cytoplasm|innate immune response	1.43	-1.02	-1.86	0.639	0.900616	-0.151015	0.363687	0.570356	no
16	67254606	67254806	201	ENSBGRG00000015721	RBM19	GO:0000381,GO:0003723,GO:0005654,GO:0005694,GO:0005730,GO:0005737,GO:0007275,GO:0040019,GO:0045292	regulation of alternative mRNA splicing, via spliceosome|RNA binding|nucleoplasm|chromosome|nucleolus|cytoplasm|multicellular organism development|positive regulation of embryonic development|mRNA cis splicing, via spliceosome	2.08	-0.907	-1.66	0.646	1.00087	0.00125419	0.994625	0.997393	no
1	76396376	76398177	1802	ENSBGRG00000015738	RUBCN	GO:0002376,GO:0005654,GO:0005764,GO:0005769,GO:0005770,GO:0005829,GO:0006909,GO:0006914,GO:0010507,GO:0043231,GO:0043553,GO:0045806,GO:0071985,GO:1901097	immune system process|nucleoplasm|lysosome|early endosome|late endosome|cytosol|phagocytosis|autophagy|negative regulation of autophagy|intracellular membrane-bounded organelle|negative regulation of phosphatidylinositol 3-kinase activity|negative regulation of endocytosis|multivesicular body sorting pathway|negative regulation of autophagosome maturation	1.83	-1.02	-1.85	0.592	0.8666	-0.206562	0.323018	0.532444	no
25	32826253	32831167	4915	ENSBGRG00000015759	XPNPEP1	GO:0005829,GO:0010815,GO:0030145,GO:0042803,GO:0070006	cytosol|bradykinin catabolic process|manganese ion binding|protein homodimerization activity|metalloaminopeptidase activity	1.47	-1.75	-3.07	1.03	1.19762	0.260171	0.188627	0.389383	no
24	4623047	4623342	296	ENSBGRG00000015764	ZSCAN26	GO:0003676,GO:0003700,GO:0005634,GO:0042552,GO:0045892,GO:0046872	nucleic acid binding|DNA-binding transcription factor activity|nucleus|myelination|negative regulation of transcription, DNA-templated|metal ion binding	2.73	-1.76	-3.09	0.983	1.30743	0.386734	0.141899	0.327892	no
24	4622407	4622604	198	ENSBGRG00000015764	ZSCAN26	GO:0003676,GO:0003700,GO:0005634,GO:0042552,GO:0045892,GO:0046872	nucleic acid binding|DNA-binding transcription factor activity|nucleus|myelination|negative regulation of transcription, DNA-templated|metal ion binding	2.24	-2.84	-4.8	1.44	1.30743	0.386734	0.141899	0.327892	no
28	20581309	20581651	343	ENSBGRG00000015777	ENSBGRG00000015777			3.15	-2.44	-4.21	1.01	3.90465	1.96519	1.09419e-07	3.45126e-05	yes
20	70633711	70634032	322	ENSBGRG00000015791	ENSBGRG00000015791			1.92	-1.05	-1.91	0.683	0.779216	-0.359905	0.415843	0.616698	no
28	20631789	20633005	1217	ENSBGRG00000015839	FGFR1			2.29	-2.33	-4.01	1.24	3.20994	1.68255	2.31529e-11	1.94742e-08	yes
26	43951234	43952047	814	ENSBGRG00000015868	PAM16	GO:0005744,GO:0030150	TIM23 mitochondrial import inner membrane translocase complex|protein import into mitochondrial matrix	2.47	-1.49	-2.65	-0.744	0.641975	-0.639411	0.0419144	0.161389	yes
Y	16091552	16092031	480	ENSBGRG00000015880	PHKA2	GO:0003964,GO:0006310,GO:0009036,GO:0032197,GO:0032199,GO:0046872,GO:0090305	RNA-directed DNA polymerase activity|DNA recombination|type II site-specific deoxyribonuclease activity|transposition, RNA-mediated|reverse transcription involved in RNA-mediated transposition|metal ion binding|nucleic acid phosphodiester bond hydrolysis	2.09	-1.66	-2.91	-1.45	0.583081	-0.778232	0.00160545	0.0244041	yes
Y	16121214	16130996	9783	ENSBGRG00000015880	PHKA2	GO:0003964,GO:0006310,GO:0009036,GO:0032197,GO:0032199,GO:0046872,GO:0090305	RNA-directed DNA polymerase activity|DNA recombination|type II site-specific deoxyribonuclease activity|transposition, RNA-mediated|reverse transcription involved in RNA-mediated transposition|metal ion binding|nucleic acid phosphodiester bond hydrolysis	2.13	-0.928	-1.7	-0.641	0.583081	-0.778232	0.00160545	0.0244041	yes
20	56489984	56490182	199	ENSBGRG00000015904	ENSBGRG00000015904	GO:0000981,GO:0003677,GO:0005634,GO:0046872	DNA-binding transcription factor activity, RNA polymerase II-specific|DNA binding|nucleus|metal ion binding	2.15	-1.72	-3.01	1.05	1.18923	0.250023	0.240626	0.448458	no
6	30000814	30007217	6404	ENSBGRG00000015906	SDAD1	GO:0000055,GO:0005634,GO:0005730,GO:0030036,GO:0042273	ribosomal large subunit export from nucleus|nucleus|nucleolus|actin cytoskeleton organization|ribosomal large subunit biogenesis	3.27	-1.72	-3.01	2.81	1.09701	0.133575	0.557243	0.730383	no
11	28773218	28773417	200	ENSBGRG00000015912	MGAT2	GO:0000139,GO:0005795,GO:0008455,GO:0009312,GO:0016021,GO:0018279,GO:0030145,GO:0042803	Golgi membrane|Golgi stack|alpha-1,6-mannosylglycoprotein 2-beta-N-acetylglucosaminyltransferase activity|oligosaccharide biosynthetic process|integral component of membrane|protein N-linked glycosylation via asparagine|manganese ion binding|protein homodimerization activity	1.95	-1.57	-2.76	0.581	0.652522	-0.615901	0.00523062	0.0478789	yes
2	102319745	102334159	14415	ENSBGRG00000015929	PRPF40A	GO:0005634,GO:0005737	nucleus|cytoplasm	2.8	-2.4	-4.14	-0.837	0.998229	-0.00255675	0.986254	0.993366	no
20	56568895	56608028	39134	ENSBGRG00000015930	ENSBGRG00000015930			1.91	-1.9	-3.3	0.956	1.27046	0.345355	0.0819293	0.237945	no
7	7991234	7993504	2271	ENSBGRG00000015972	DOCK5	GO:0003964,GO:0004519,GO:0006310,GO:0046872	RNA-directed DNA polymerase activity|endonuclease activity|DNA recombination|metal ion binding	2.12	-2.57	-4.39	0.868	1.15999	0.214107	0.230245	0.436448	no
19	51054829	51059482	4654	ENSBGRG00000016004	UTP6	GO:0005634,GO:0005737	nucleus|cytoplasm	1.76	-1.77	-3.11	2.53	1.00401	0.0057783	0.971583	0.987101	no
X	81110486	81110686	201	ENSBGRG00000016038	ATRX	GO:0000212,GO:0000780,GO:0000784,GO:0003677,GO:0003682,GO:0004386,GO:0005524,GO:0006281,GO:0006334,GO:0006336,GO:0006338,GO:0007283,GO:0010571,GO:0015616,GO:0016605,GO:0030330,GO:0030900,GO:0031297,GO:0031618,GO:0031933,GO:0032206,GO:0035064,GO:0035128,GO:0035264,GO:0042393,GO:0045944,GO:0046872,GO:0060009,GO:0070087,GO:0070192,GO:0070198,GO:0072520,GO:0072711,GO:1900112,GO:1901581,GO:1901582,GO:…	meiotic spindle organization|condensed nuclear chromosome, centromeric region|nuclear chromosome, telomeric region|DNA binding|chromatin binding|helicase activity|ATP binding|DNA repair|nucleosome assembly|DNA replication-independent nucleosome assembly|chromatin remodeling|spermatogenesis|positive regulation of nuclear cell cycle DNA replication|DNA translocase activity|PML body|DNA damage respo…	1.72	-1.54	-2.73	1.09	1.74896	0.806498	0.0020939	0.0285601	yes
21	30826417	30826663	247	ENSBGRG00000016049	ESCO1	GO:0000785,GO:0005654,GO:0005694,GO:0006275,GO:0007062,GO:0008080,GO:0008270,GO:0016407,GO:0018394,GO:0034421,GO:0042802,GO:0061733	chromatin|nucleoplasm|chromosome|regulation of DNA replication|sister chromatid cohesion|N-acetyltransferase activity|zinc ion binding|acetyltransferase activity|peptidyl-lysine acetylation|post-translational protein acetylation|identical protein binding|peptide-lysine-N-acetyltransferase activity	1.53	-0.944	-1.72	0.634	0.896528	-0.157579	0.390899	0.594227	no
16	74733978	74734428	451	ENSBGRG00000016070	MN1			2.18	-0.84	-1.55	0.695	1.3787	0.463308	0.128945	0.30933	no
24	7548930	7551489	2560	ENSBGRG00000016105	CLIC1	GO:0005244,GO:0005254,GO:0005634,GO:0005737,GO:0005739,GO:0005886,GO:0031965,GO:0034707,GO:0034765,GO:0045669,GO:0048471,GO:0051726,GO:0051881,GO:0070062	voltage-gated ion channel activity|chloride channel activity|nucleus|cytoplasm|mitochondrion|plasma membrane|nuclear membrane|chloride channel complex|regulation of ion transmembrane transport|positive regulation of osteoblast differentiation|perinuclear region of cytoplasm|regulation of cell cycle|regulation of mitochondrial membrane potential|extracellular exosome	2.46	-0.775	-1.43	1.1	2.00502	1.00362	0.00515066	0.0475246	yes
25	57034839	57037788	2950	ENSBGRG00000016166	ENSBGRG00000016166	GO:0005777,GO:0016491,GO:0046208,GO:0046592,GO:0052899,GO:0052901,GO:0052902,GO:0052903,GO:0052904	peroxisome|oxidoreductase activity|spermine catabolic process|polyamine oxidase activity|N(1),N(12)-diacetylspermine:oxygen oxidoreductase (3-acetamidopropanal-forming) activity|spermine:oxygen oxidoreductase (spermidine-forming) activity|spermidine:oxygen oxidoreductase (3-aminopropanal-forming) activity|N1-acetylspermine:oxygen oxidoreductase (3-acetamidopropanal-forming) activity|N1-acetylsper…	1.28	-1.61	-2.83	-0.878	0.995004	-0.00722556	0.975642	0.988863	no
22	50927734	50927882	149	ENSBGRG00000016283	ANO10	GO:0005634,GO:0005737	nucleus|cytoplasm	2.96	-1.23	-2.21	1.09	0.956002	-0.064915	0.736317	0.853931	no
6	3878844	3879142	299	ENSBGRG00000016319	ENSBGRG00000016319	GO:0000122,GO:0003677,GO:0045892,GO:0046983,GO:0090575	negative regulation of transcription by RNA polymerase II|DNA binding|negative regulation of transcription, DNA-templated|protein dimerization activity|RNA polymerase II transcription factor complex	2.1	-1.86	-3.25	0.759	1.21996	0.28683	0.302164	0.511216	no
26	44250536	44250884	349	ENSBGRG00000016377	ADCY9	GO:0003091,GO:0004016,GO:0005524,GO:0005622,GO:0005886,GO:0005887,GO:0006171,GO:0007165,GO:0007186,GO:0007189,GO:0007193,GO:0016021,GO:0030424,GO:0030425,GO:0046872,GO:0071377,GO:0071880	renal water homeostasis|adenylate cyclase activity|ATP binding|intracellular|plasma membrane|integral component of plasma membrane|cAMP biosynthetic process|signal transduction|G protein-coupled receptor signaling pathway|adenylate cyclase-activating G protein-coupled receptor signaling pathway|adenylate cyclase-inhibiting G protein-coupled receptor signaling pathway|integral component of membran…	2.5	-1.23	-2.2	0.76	2.01185	1.00852	0.000332467	0.00977389	yes
25	39891333	39892784	1452	ENSBGRG00000016389	CCDC172	GO:0003964,GO:0006310,GO:0009036,GO:0032197,GO:0032199,GO:0046872,GO:0090305	RNA-directed DNA polymerase activity|DNA recombination|type II site-specific deoxyribonuclease activity|transposition, RNA-mediated|reverse transcription involved in RNA-mediated transposition|metal ion binding|nucleic acid phosphodiester bond hydrolysis	1.33	-0.785	-1.45	0.782	1.01905	0.0272236	0.883124	0.940525	no
12	47041856	47042339	484	ENSBGRG00000016410	SRMS	GO:0004713,GO:0004715,GO:0005102,GO:0005524,GO:0005737,GO:0005829,GO:0007169,GO:0009968,GO:0018108,GO:0030154,GO:0031234,GO:0038083	protein tyrosine kinase activity|non-membrane spanning protein tyrosine kinase activity|signaling receptor binding|ATP binding|cytoplasm|cytosol|transmembrane receptor protein tyrosine kinase signaling pathway|negative regulation of signal transduction|peptidyl-tyrosine phosphorylation|cell differentiation|extrinsic component of cytoplasmic side of plasma membrane|peptidyl-tyrosine autophosphoryl…	1.92	-0.983	-1.78	-0.9	0.520978	-0.940706	0.00336724	0.0374577	yes
20	55094671	55094970	300	ENSBGRG00000016438	ENSBGRG00000016438	GO:0003964,GO:0006310,GO:0009036,GO:0032197,GO:0032199,GO:0046872,GO:0090305	RNA-directed DNA polymerase activity|DNA recombination|type II site-specific deoxyribonuclease activity|transposition, RNA-mediated|reverse transcription involved in RNA-mediated transposition|metal ion binding|nucleic acid phosphodiester bond hydrolysis	2.14	-3	-5.04	1.29	1.10085	0.138621	0.615693	0.772167	no
20	55095170	55095569	400	ENSBGRG00000016438	ENSBGRG00000016438	GO:0003964,GO:0006310,GO:0009036,GO:0032197,GO:0032199,GO:0046872,GO:0090305	RNA-directed DNA polymerase activity|DNA recombination|type II site-specific deoxyribonuclease activity|transposition, RNA-mediated|reverse transcription involved in RNA-mediated transposition|metal ion binding|nucleic acid phosphodiester bond hydrolysis	2.26	-0.745	-1.38	0.631	1.10085	0.138621	0.615693	0.772167	no
6	3893284	3893631	348	ENSBGRG00000016524	HAUS3	GO:0003964,GO:0046872	RNA-directed DNA polymerase activity|metal ion binding	1.86	-1.74	-3.05	0.638	1.11295	0.154383	0.42366	0.623044	no
6	3892427	3893136	710	ENSBGRG00000016524	HAUS3	GO:0003964,GO:0046872	RNA-directed DNA polymerase activity|metal ion binding	2.69	-0.811	-1.49	0.633	1.11295	0.154383	0.42366	0.623044	no
6	3893779	3895344	1566	ENSBGRG00000016524	HAUS3	GO:0003964,GO:0046872	RNA-directed DNA polymerase activity|metal ion binding	2.07	-2.18	-3.78	1.13	1.11295	0.154383	0.42366	0.623044	no
19	17654053	17656847	2795	ENSBGRG00000016558	TANC2	GO:0001701,GO:0098978,GO:0099092	in utero embryonic development|glutamatergic synapse|postsynaptic density, intracellular component	2.65	-1.09	-1.97	0.932	1.64479	0.7179	0.000803219	0.0168784	yes
8	41806246	41806445	200	ENSBGRG00000016582	NSD1			2.29	-1.28	-2.3	0.881	1.77739	0.829761	0.000200513	0.00720669	yes
13	14932375	14932574	200	ENSBGRG00000016588	QSER1			1.62	-1.9	-3.31	0.616	0.634122	-0.657168	0.0012969	0.0220618	yes
7	22313950	22320950	7001	ENSBGRG00000016611	ENSBGRG00000016611	GO:0005634,GO:0005737	nucleus|cytoplasm	3.16	-2.25	-3.9	-0.831	0.668025	-0.582026	0.0278394	0.126945	yes
12	55361509	55362693	1185	ENSBGRG00000016623	DUSP15	GO:0004725,GO:0005829,GO:0005886,GO:0007179,GO:0008138,GO:0016311,GO:0016791,GO:0042127,GO:0046330	protein tyrosine phosphatase activity|cytosol|plasma membrane|transforming growth factor beta receptor signaling pathway|protein tyrosine/serine/threonine phosphatase activity|dephosphorylation|phosphatase activity|regulation of cell proliferation|positive regulation of JNK cascade	2.25	-1.38	-2.47	1.34	2.16125	1.11187	0.00015497	0.0059486	yes
20	39024408	39024754	347	ENSBGRG00000016626	TAF1C			2.38	-1.11	-2.01	0.929	1.07583	0.105444	0.631221	0.78361	no
1	120365139	120365287	149	ENSBGRG00000016645	LEKR1	GO:0003964,GO:0006310,GO:0009036,GO:0032197,GO:0032199,GO:0046872,GO:0090305	RNA-directed DNA polymerase activity|DNA recombination|type II site-specific deoxyribonuclease activity|transposition, RNA-mediated|reverse transcription involved in RNA-mediated transposition|metal ion binding|nucleic acid phosphodiester bond hydrolysis	3.73	-1.12	-2.01	-0.899	0.844811	-0.243299	0.383472	0.58733	no
3	115003869	115023930	20062	ENSBGRG00000016660	NFYC	GO:0000978,GO:0000981,GO:0001077,GO:0003677,GO:0003700,GO:0003713,GO:0005634,GO:0005654,GO:0006355,GO:0006357,GO:0006457,GO:0008134,GO:0016602,GO:0032993,GO:0045540,GO:0045892,GO:0045944,GO:0046982,GO:0090575	RNA polymerase II proximal promoter sequence-specific DNA binding|DNA-binding transcription factor activity, RNA polymerase II-specific|proximal promoter DNA-binding transcription activator activity, RNA polymerase II-specific|DNA binding|DNA-binding transcription factor activity|transcription coactivator activity|nucleus|nucleoplasm|regulation of transcription, DNA-templated|regulation of transc…	1.74	-0.995	-1.81	0.722	0.91441	-0.129088	0.505185	0.690735	no
18	4156951	4157198	248	ENSBGRG00000016684	ZHX1	GO:0000122,GO:0003677,GO:0005634,GO:0046872,GO:0046982	negative regulation of transcription by RNA polymerase II|DNA binding|nucleus|metal ion binding|protein heterodimerization activity	2.51	-1.02	-1.86	0.84	1.05018	0.0706341	0.700616	0.831156	no
20	66163202	66163912	711	ENSBGRG00000016717	LTBP4	GO:0001558,GO:0005024,GO:0005178,GO:0005201,GO:0005509,GO:0005539,GO:0005576,GO:0005615,GO:0006457,GO:0007179,GO:0007275,GO:0017015,GO:0030162,GO:0030252,GO:0031012,GO:0045595,GO:0050431,GO:0062023	regulation of cell growth|transforming growth factor beta-activated receptor activity|integrin binding|extracellular matrix structural constituent|calcium ion binding|glycosaminoglycan binding|extracellular region|extracellular space|protein folding|transforming growth factor beta receptor signaling pathway|multicellular organism development|regulation of transforming growth factor beta receptor …	1.28	-2.21	-3.83	0.795	2.39893	1.26239	1.61889e-06	0.000261535	yes
26	3038969	3039118	150	ENSBGRG00000016721	ENSBGRG00000016721	GO:0003677,GO:0005634,GO:0006355,GO:0046872	DNA binding|nucleus|regulation of transcription, DNA-templated|metal ion binding	2.25	-0.821	-1.51	1.81	1.94454	0.959426	0.00202444	0.0281506	yes
26	3037400	3037648	249	ENSBGRG00000016721	ENSBGRG00000016721	GO:0003677,GO:0005634,GO:0006355,GO:0046872	DNA binding|nucleus|regulation of transcription, DNA-templated|metal ion binding	5.21	-1	-1.82	0.997	1.94454	0.959426	0.00202444	0.0281506	yes
26	44469558	44469807	250	ENSBGRG00000016725	CREBBP			3.85	-0.936	-1.71	0.709	1.04585	0.0646828	0.664859	0.806374	no
17	25835668	25835817	150	ENSBGRG00000016740	BNC1	GO:0000981,GO:0003677,GO:0003700,GO:0005634,GO:0005654,GO:0005737,GO:0007283,GO:0008284,GO:0008544,GO:0030154,GO:0043231,GO:0046872	DNA-binding transcription factor activity, RNA polymerase II-specific|DNA binding|DNA-binding transcription factor activity|nucleus|nucleoplasm|cytoplasm|spermatogenesis|positive regulation of cell proliferation|epidermis development|cell differentiation|intracellular membrane-bounded organelle|metal ion binding	2.37	-0.733	-1.36	0.747	0.829608	-0.269499	0.115173	0.290116	no
8	56227866	56228209	344	ENSBGRG00000016751	SRA1	GO:0002153,GO:0003713,GO:0005634,GO:0005654,GO:0005737,GO:0005829,GO:0005886,GO:0006915,GO:0008283,GO:0015630,GO:0030154,GO:0030374,GO:0042981,GO:0045171,GO:0045662,GO:0071391,GO:1990904	steroid receptor RNA activator RNA binding|transcription coactivator activity|nucleus|nucleoplasm|cytoplasm|cytosol|plasma membrane|apoptotic process|cell proliferation|microtubule cytoskeleton|cell differentiation|nuclear receptor transcription coactivator activity|regulation of apoptotic process|intercellular bridge|negative regulation of myoblast differentiation|cellular response to estrogen s…	1.87	-1.25	-2.26	-0.812	1.25834	0.331523	0.0946306	0.258884	no
26	3084278	3084476	199	ENSBGRG00000016763	ZNF12	GO:0000981,GO:0003677,GO:0005634,GO:0005654,GO:0005813,GO:0045892,GO:0046872	DNA-binding transcription factor activity, RNA polymerase II-specific|DNA binding|nucleus|nucleoplasm|centrosome|negative regulation of transcription, DNA-templated|metal ion binding	1.5	-1.31	-2.35	1.29	1.59963	0.677739	0.0053396	0.0482698	yes
17	64887302	64887790	489	ENSBGRG00000016809	SYNE3	GO:0005635,GO:0005640,GO:0005737,GO:0005791,GO:0007010,GO:0007097,GO:0008360,GO:0016020,GO:0016021,GO:0031965,GO:0034993,GO:0051015,GO:0051647,GO:0090150,GO:0090286	nuclear envelope|nuclear outer membrane|cytoplasm|rough endoplasmic reticulum|cytoskeleton organization|nuclear migration|regulation of cell shape|membrane|integral component of membrane|nuclear membrane|meiotic nuclear membrane microtubule tethering complex|actin filament binding|nucleus localization|establishment of protein localization to membrane|cytoskeletal anchoring at nuclear membrane	2.6	-1.82	-3.2	1.17	2.54058	1.34516	3.61961e-06	0.000475712	yes
2	17544025	17544222	198	ENSBGRG00000016821	TRIM62	GO:0004842,GO:0005737,GO:0005829,GO:0008270,GO:0010719,GO:0032897,GO:0043123,GO:0045087,GO:0046596,GO:0051091,GO:0051092,GO:0060333,GO:1902186	ubiquitin-protein transferase activity|cytoplasm|cytosol|zinc ion binding|negative regulation of epithelial to mesenchymal transition|negative regulation of viral transcription|positive regulation of I-kappaB kinase/NF-kappaB signaling|innate immune response|regulation of viral entry into host cell|positive regulation of DNA-binding transcription factor activity|positive regulation of NF-kappaB t…	2.69	-0.983	-1.79	0.979	2.19023	1.13109	4.08488e-05	0.00262055	yes
2	17544370	17544666	297	ENSBGRG00000016821	TRIM62	GO:0004842,GO:0005737,GO:0005829,GO:0008270,GO:0010719,GO:0032897,GO:0043123,GO:0045087,GO:0046596,GO:0051091,GO:0051092,GO:0060333,GO:1902186	ubiquitin-protein transferase activity|cytoplasm|cytosol|zinc ion binding|negative regulation of epithelial to mesenchymal transition|negative regulation of viral transcription|positive regulation of I-kappaB kinase/NF-kappaB signaling|innate immune response|regulation of viral entry into host cell|positive regulation of DNA-binding transcription factor activity|positive regulation of NF-kappaB t…	3.12	-0.844	-1.55	0.683	2.19023	1.13109	4.08488e-05	0.00262055	yes
11	75369085	75369914	830	ENSBGRG00000016829	ENSBGRG00000016829	GO:0005506,GO:0005634,GO:0005654,GO:0005730,GO:0016706,GO:0032453,GO:0034720,GO:0045668,GO:0045892,GO:0051864,GO:0070544	iron ion binding|nucleus|nucleoplasm|nucleolus|oxidoreductase activity, acting on paired donors, with incorporation or reduction of molecular oxygen, 2-oxoglutarate as one donor, and incorporation of one atom each of oxygen into both donors|histone demethylase activity (H3-K4 specific)|histone H3-K4 demethylation|negative regulation of osteoblast differentiation|negative regulation of transcripti…	2.89	-1.94	-3.39	0.647	0.594432	-0.750417	0.00931894	0.0660528	yes
11	75368264	75368682	419	ENSBGRG00000016829	ENSBGRG00000016829	GO:0005506,GO:0005634,GO:0005654,GO:0005730,GO:0016706,GO:0032453,GO:0034720,GO:0045668,GO:0045892,GO:0051864,GO:0070544	iron ion binding|nucleus|nucleoplasm|nucleolus|oxidoreductase activity, acting on paired donors, with incorporation or reduction of molecular oxygen, 2-oxoglutarate as one donor, and incorporation of one atom each of oxygen into both donors|histone demethylase activity (H3-K4 specific)|histone H3-K4 demethylation|negative regulation of osteoblast differentiation|negative regulation of transcripti…	1.91	-0.928	-1.69	0.982	0.594432	-0.750417	0.00931894	0.0660528	yes
22	50854421	51019688	165268	ENSBGRG00000016843	ENSBGRG00000016843	GO:0000287,GO:0004674,GO:0005524,GO:0005634,GO:0005737,GO:0006468,GO:0030099,GO:0035556	magnesium ion binding|protein serine/threonine kinase activity|ATP binding|nucleus|cytoplasm|protein phosphorylation|myeloid cell differentiation|intracellular signal transduction	2.03	-1.65	-2.89	-0.603	0.414984	-1.26887	6.46157e-05	0.00349386	yes
3	20439005	20442441	3437	ENSBGRG00000016856	OTUD7B	GO:0000122,GO:0002250,GO:0002385,GO:0003677,GO:0004843,GO:0005634,GO:0005737,GO:0005829,GO:0008234,GO:0008270,GO:0016579,GO:0032717,GO:0035871,GO:0036459,GO:0043124,GO:0070530,GO:0070536,GO:0071108,GO:0071947,GO:1900181,GO:1990380	negative regulation of transcription by RNA polymerase II|adaptive immune response|mucosal immune response|DNA binding|thiol-dependent ubiquitin-specific protease activity|nucleus|cytoplasm|cytosol|cysteine-type peptidase activity|zinc ion binding|protein deubiquitination|negative regulation of interleukin-8 production|protein K11-linked deubiquitination|thiol-dependent ubiquitinyl hydrolase acti…	1.53	-1.27	-2.29	0.825	1.15155	0.203576	0.325492	0.534542	no
20	61644727	61644924	198	ENSBGRG00000016867	SLC1A5	GO:0005886,GO:0006868,GO:0015186,GO:0015293,GO:0016021,GO:0042470,GO:0046872,GO:0070207	plasma membrane|glutamine transport|L-glutamine transmembrane transporter activity|symporter activity|integral component of membrane|melanosome|metal ion binding|protein homotrimerization	1.64	-1.8	-3.16	1.13	0.952576	-0.0700938	0.74023	0.856547	no
28	20655456	20656067	612	ENSBGRG00000016869	ENSBGRG00000016869	GO:0005743,GO:0016021,GO:0043022	mitochondrial inner membrane|integral component of membrane|ribosome binding	1.66	-1.12	-2.03	0.866	0.749794	-0.415433	0.0855376	0.243749	no
18	29552871	29553018	148	ENSBGRG00000016881	PEX2	GO:0000038,GO:0000122,GO:0005778,GO:0005779,GO:0006625,GO:0006635,GO:0007031,GO:0016020,GO:0016558,GO:0016567,GO:0016593,GO:0031648,GO:0046872,GO:0048147,GO:0050680	very long-chain fatty acid metabolic process|negative regulation of transcription by RNA polymerase II|peroxisomal membrane|integral component of peroxisomal membrane|protein targeting to peroxisome|fatty acid beta-oxidation|peroxisome organization|membrane|protein import into peroxisome matrix|protein ubiquitination|Cdc73/Paf1 complex|protein destabilization|metal ion binding|negative regulation…	1.52	-1.01	-1.83	0.998	1.20977	0.274732	0.281592	0.492177	no
29	414960	415253	294	ENSBGRG00000016884	HRAS	GO:0000139,GO:0003924,GO:0005525,GO:0005794,GO:0005886,GO:0006897,GO:0006915,GO:0007050,GO:0007093,GO:0007265,GO:0008022,GO:0008283,GO:0008285,GO:0010629,GO:0010863,GO:0019003,GO:0030335,GO:0032729,GO:0034260,GO:0035900,GO:0042088,GO:0042832,GO:0043231,GO:0043406,GO:0043524,GO:0043547,GO:0045740,GO:0045944,GO:0046330,GO:0046579,GO:0048169,GO:0050679,GO:0050852,GO:0051291,GO:0070374,GO:0071480,GO:…	Golgi membrane|GTPase activity|GTP binding|Golgi apparatus|plasma membrane|endocytosis|apoptotic process|cell cycle arrest|mitotic cell cycle checkpoint|Ras protein signal transduction|protein C-terminus binding|cell proliferation|negative regulation of cell proliferation|negative regulation of gene expression|positive regulation of phospholipase C activity|GDP binding|positive regulation of cell…	1.82	-0.799	-1.47	0.869	0.913024	-0.131276	0.65807	0.801781	no
16	75552444	75552593	150	ENSBGRG00000016919	TTC28	GO:0000922,GO:0005737,GO:0005815,GO:0007049,GO:0007346,GO:0019900,GO:0030496,GO:0051301,GO:0072686	spindle pole|cytoplasm|microtubule organizing center|cell cycle|regulation of mitotic cell cycle|kinase binding|midbody|cell division|mitotic spindle	1.88	-0.727	-1.35	0.613	1.0593	0.0831159	0.64456	0.793063	no
4	119823740	119896303	72564	ENSBGRG00000016959	CDK6	GO:0003964,GO:0006310,GO:0009036,GO:0032197,GO:0032199,GO:0046872,GO:0090305	RNA-directed DNA polymerase activity|DNA recombination|type II site-specific deoxyribonuclease activity|transposition, RNA-mediated|reverse transcription involved in RNA-mediated transposition|metal ion binding|nucleic acid phosphodiester bond hydrolysis	2	-0.853	-1.57	0.651	1.00391	0.00563522	0.979601	0.990589	no
21	40716413	40721820	5408	ENSBGRG00000016966	FAM210A	GO:0005737,GO:0005739,GO:0016021	cytoplasm|mitochondrion|integral component of membrane	2.33	-1.69	-2.96	0.827	1.0693	0.0966626	0.719634	0.843416	no
1	129612392	129616285	3894	ENSBGRG00000017021	HPS3			2.17	-1.34	-2.4	0.608	1.44951	0.535561	0.0332015	0.140568	no
10	103773886	103813304	39419	ENSBGRG00000017036	MAP3K4	GO:0000186,GO:0001890,GO:0004674,GO:0004709,GO:0005524,GO:0005737,GO:0010225,GO:0010468,GO:0019100,GO:0023014,GO:0031098,GO:0032147,GO:0032212,GO:0035556,GO:0043507,GO:0046872,GO:0048471,GO:0051973,GO:0060718,GO:1900745,GO:1904355	activation of MAPKK activity|placenta development|protein serine/threonine kinase activity|MAP kinase kinase kinase activity|ATP binding|cytoplasm|response to UV-C|regulation of gene expression|male germ-line sex determination|signal transduction by protein phosphorylation|stress-activated protein kinase signaling cascade|activation of protein kinase activity|positive regulation of telomere maint…	3	-1.13	-2.04	-1.1	0.943332	-0.084162	0.58753	0.752938	no
9	40478162	40478360	199	ENSBGRG00000017055	ENSBGRG00000017055	GO:0003677,GO:0003729,GO:0005840,GO:0006364,GO:0014069,GO:0042273,GO:0042803	DNA binding|mRNA binding|ribosome|rRNA processing|postsynaptic density|ribosomal large subunit biogenesis|protein homodimerization activity	1.96	-1.38	-2.46	0.644	0.990832	-0.0132881	0.95946	0.98119	no
20	55266570	55267063	494	ENSBGRG00000017063	ZNF329	GO:0000981,GO:0003677,GO:0005634,GO:0046872	DNA-binding transcription factor activity, RNA polymerase II-specific|DNA binding|nucleus|metal ion binding	2.92	-1.11	-2	0.613	1.02665	0.0379375	0.869886	0.932637	no
24	8008086	8008623	538	ENSBGRG00000017069	PBX2	GO:0000977,GO:0000981,GO:0001228,GO:0003682,GO:0005634,GO:0005667,GO:0008134,GO:0009954,GO:0030326,GO:0045944	RNA polymerase II regulatory region sequence-specific DNA binding|DNA-binding transcription factor activity, RNA polymerase II-specific|DNA-binding transcription activator activity, RNA polymerase II-specific|chromatin binding|nucleus|transcription factor complex|transcription factor binding|proximal/distal pattern formation|embryonic limb morphogenesis|positive regulation of transcription by RNA…	2.21	-0.782	-1.44	1.32	1.33712	0.419134	0.152205	0.342456	no
3	88772470	88775534	3065	ENSBGRG00000017077	EFCAB7	GO:0003964,GO:0006310,GO:0009036,GO:0032197,GO:0032199,GO:0046872,GO:0090305	RNA-directed DNA polymerase activity|DNA recombination|type II site-specific deoxyribonuclease activity|transposition, RNA-mediated|reverse transcription involved in RNA-mediated transposition|metal ion binding|nucleic acid phosphodiester bond hydrolysis	1.38	-0.731	-1.35	-0.71	0.89699	-0.156837	0.409708	0.610589	no
21	41578991	41579317	327	ENSBGRG00000017233	ENSBGRG00000017233	GO:0005634,GO:0005737	nucleus|cytoplasm	2.05	-2.72	-4.63	1.11	1.44296	0.529027	0.143804	0.330805	no
13	6042478	6042728	251	ENSBGRG00000017246	UVRAG	GO:0005634,GO:0005737	nucleus|cytoplasm	2.56	-1.19	-2.14	0.832	1.03366	0.0477649	0.839524	0.916395	no
14	44647374	44647972	599	ENSBGRG00000017258	GPR153	GO:0004930,GO:0005886,GO:0016021	G protein-coupled receptor activity|plasma membrane|integral component of membrane	3	-1.35	-2.41	0.582	1.95976	0.970679	0.00299015	0.0347436	yes
13	30165094	30165631	538	ENSBGRG00000017261	MADD	GO:0000187,GO:0005634,GO:0005829,GO:0006915,GO:0008021,GO:0016021,GO:0017112,GO:0032483,GO:0045202,GO:0051726,GO:0060125,GO:1902041,GO:1902277	activation of MAPK activity|nucleus|cytosol|apoptotic process|synaptic vesicle|integral component of membrane|Rab guanyl-nucleotide exchange factor activity|regulation of Rab protein signal transduction|synapse|regulation of cell cycle|negative regulation of growth hormone secretion|regulation of extrinsic apoptotic signaling pathway via death domain receptors|negative regulation of pancreatic am…	1.82	-1	-1.82	0.678	0.799284	-0.32322	0.067271	0.212327	no
14	49808689	49808929	241	ENSBGRG00000017262	ZBTB17	GO:0000978,GO:0000981,GO:0001047,GO:0001077,GO:0001223,GO:0001228,GO:0001702,GO:0003700,GO:0005654,GO:0007398,GO:0008134,GO:0008285,GO:0032991,GO:0032993,GO:0036498,GO:0045786,GO:0045944,GO:0046872,GO:0071158	RNA polymerase II proximal promoter sequence-specific DNA binding|DNA-binding transcription factor activity, RNA polymerase II-specific|core promoter binding|proximal promoter DNA-binding transcription activator activity, RNA polymerase II-specific|transcription coactivator binding|DNA-binding transcription activator activity, RNA polymerase II-specific|gastrulation with mouth forming second|DNA-…	1.76	-1.13	-2.04	1.15	1.04965	0.0699127	0.70261	0.832385	no
10	273171	273369	199	ENSBGRG00000017268	LATS1			1.94	-0.907	-1.66	0.635	1.13476	0.182381	0.290508	0.499766	no
10	266307	271180	4874	ENSBGRG00000017268	LATS1			2.57	-1.47	-2.62	0.767	1.13476	0.182381	0.290508	0.499766	no
20	21906621	21906968	348	ENSBGRG00000017288	ADGRG1	GO:0001525,GO:0004930,GO:0005518,GO:0005576,GO:0005622,GO:0005887,GO:0007155,GO:0007166,GO:0007189,GO:0007266,GO:0007420,GO:0008201,GO:0008285,GO:0010573,GO:0016477,GO:0021801,GO:0021819,GO:0035025,GO:0045121,GO:0045785,GO:0050840,GO:0070528,GO:0097451,GO:2001223	angiogenesis|G protein-coupled receptor activity|collagen binding|extracellular region|intracellular|integral component of plasma membrane|cell adhesion|cell surface receptor signaling pathway|adenylate cyclase-activating G protein-coupled receptor signaling pathway|Rho protein signal transduction|brain development|heparin binding|negative regulation of cell proliferation|vascular endothelial gro…	2.89	-2.51	-4.3	0.963	1.36835	0.45244	0.0722954	0.221032	no
5	35310055	35310353	299	ENSBGRG00000017295	NUAK1	GO:0001650,GO:0002039,GO:0004674,GO:0005524,GO:0005634,GO:0005654,GO:0005737,GO:0006468,GO:0006974,GO:0007155,GO:0015630,GO:0030155,GO:0035507,GO:0035556,GO:0042127,GO:0046872,GO:1901796,GO:2000772	fibrillar center|p53 binding|protein serine/threonine kinase activity|ATP binding|nucleus|nucleoplasm|cytoplasm|protein phosphorylation|cellular response to DNA damage stimulus|cell adhesion|microtubule cytoskeleton|regulation of cell adhesion|regulation of myosin-light-chain-phosphatase activity|intracellular signal transduction|regulation of cell proliferation|metal ion binding|regulation of si…	2.66	-0.774	-1.43	0.618	2.3	1.20163	4.98273e-05	0.00299432	yes
25	20148280	20148429	150	ENSBGRG00000017310	MMS19	GO:0005634,GO:0005737,GO:0005819,GO:0006259,GO:0006281,GO:0006974,GO:0007059,GO:0016226,GO:0097361,GO:0097428,GO:1905168	nucleus|cytoplasm|spindle|DNA metabolic process|DNA repair|cellular response to DNA damage stimulus|chromosome segregation|iron-sulfur cluster assembly|CIA complex|protein maturation by iron-sulfur cluster transfer|positive regulation of double-strand break repair via homologous recombination	2.14	-0.854	-1.57	0.734	1.08941	0.123541	0.503029	0.6887	no
24	8017415	8017914	500	ENSBGRG00000017319	NOTCH4	GO:0000139,GO:0001569,GO:0001709,GO:0001763,GO:0001886,GO:0001944,GO:0005509,GO:0005576,GO:0005634,GO:0005654,GO:0005789,GO:0005829,GO:0005886,GO:0005887,GO:0006367,GO:0007221,GO:0009986,GO:0030097,GO:0030154,GO:0030879,GO:0035278,GO:0038023,GO:0042060,GO:0045596,GO:0045602,GO:0045747,GO:0045893,GO:0046982	Golgi membrane|branching involved in blood vessel morphogenesis|cell fate determination|morphogenesis of a branching structure|endothelial cell morphogenesis|vasculature development|calcium ion binding|extracellular region|nucleus|nucleoplasm|endoplasmic reticulum membrane|cytosol|plasma membrane|integral component of plasma membrane|transcription initiation from RNA polymerase II promoter|positi…	4.3	-1.05	-1.91	-0.645	0.711731	-0.490596	0.0479458	0.175082	no
2	50233631	50235134	1504	ENSBGRG00000017354	BMPR2	GO:0001707,GO:0001893,GO:0001935,GO:0001938,GO:0001946,GO:0001974,GO:0002063,GO:0003085,GO:0003148,GO:0003151,GO:0003183,GO:0003186,GO:0003197,GO:0003252,GO:0005024,GO:0005026,GO:0005524,GO:0005654,GO:0005737,GO:0005886,GO:0005887,GO:0005901,GO:0005913,GO:0006366,GO:0007178,GO:0007179,GO:0007389,GO:0007420,GO:0009267,GO:0009925,GO:0009952,GO:0009986,GO:0010595,GO:0010634,GO:0010862,GO:0014069,GO:…	mesoderm formation|maternal placenta development|endothelial cell proliferation|positive regulation of endothelial cell proliferation|lymphangiogenesis|blood vessel remodeling|chondrocyte development|negative regulation of systemic arterial blood pressure|outflow tract septum morphogenesis|outflow tract morphogenesis|mitral valve morphogenesis|tricuspid valve morphogenesis|endocardial cushion dev…	1.88	-1.5	-2.66	0.76	1.17644	0.234431	0.211805	0.416459	no
11	45481425	45481650	226	ENSBGRG00000017394	FAM214A			1.37	-1.52	-2.7	0.657	0.879049	-0.185984	0.199132	0.401659	no
3	127987730	127988178	449	ENSBGRG00000017439	ENSBGRG00000017439	GO:0003429,GO:0004867,GO:0005576,GO:0005589,GO:0005615,GO:0005788,GO:0007155,GO:0007517,GO:0030020,GO:0030198,GO:0031012,GO:0042383,GO:0062023,GO:0070062,GO:1903561	growth plate cartilage chondrocyte morphogenesis|serine-type endopeptidase inhibitor activity|extracellular region|collagen type VI trimer|extracellular space|endoplasmic reticulum lumen|cell adhesion|muscle organ development|extracellular matrix structural constituent conferring tensile strength|extracellular matrix organization|extracellular matrix|sarcolemma|collagen-containing extracellular m…	1.73	-2.03	-3.54	1.02	1.01298	0.0186037	0.94044	0.972293	no
8	78068532	78068780	249	ENSBGRG00000017485	PWWP2A	GO:0003682,GO:0005634,GO:0042393	chromatin binding|nucleus|histone binding	2.41	-0.873	-1.6	0.59	1.23106	0.299907	0.109033	0.281316	no
8	78069276	78085926	16651	ENSBGRG00000017485	PWWP2A	GO:0003682,GO:0005634,GO:0042393	chromatin binding|nucleus|histone binding	2.46	-1.38	-2.47	1.07	1.23106	0.299907	0.109033	0.281316	no
5	68109930	68110373	444	ENSBGRG00000017528	GXYLT1	GO:0016021,GO:0016266,GO:0035252	integral component of membrane|O-glycan processing|UDP-xylosyltransferase activity	2.02	-3.86	-6.29	1.1	1.46661	0.552484	0.0329881	0.140017	no
28	40384800	40387564	2765	ENSBGRG00000017566	PDLIM3	GO:0007015,GO:0007507,GO:0008092,GO:0008307,GO:0015629,GO:0030018,GO:0046872	actin filament organization|heart development|cytoskeletal protein binding|structural constituent of muscle|actin cytoskeleton|Z disc|metal ion binding	3.06	-0.964	-1.75	0.946	2.08678	1.06128	0.0013104	0.0222062	yes
14	49826844	49826994	151	ENSBGRG00000017603	SPEN	GO:0000122,GO:0001085,GO:0003677,GO:0003714,GO:0003723,GO:0005634,GO:0005654,GO:0007219,GO:0016032,GO:0017053,GO:0045892,GO:0050769,GO:0070062	negative regulation of transcription by RNA polymerase II|RNA polymerase II transcription factor binding|DNA binding|transcription corepressor activity|RNA binding|nucleus|nucleoplasm|Notch signaling pathway|viral process|transcriptional repressor complex|negative regulation of transcription, DNA-templated|positive regulation of neurogenesis|extracellular exosome	1.43	-0.827	-1.53	0.755	1.03862	0.0546618	0.8075	0.897062	no
12	55728632	55732023	3392	ENSBGRG00000017640	POFUT1			2.24	-0.904	-1.65	0.654	0.771977	-0.373369	0.132917	0.31512	no
26	19671611	19671761	151	ENSBGRG00000017644	GTF3C1	GO:0000127,GO:0001002,GO:0001003,GO:0005634,GO:0005654,GO:0005730,GO:0006383,GO:0006384,GO:0009303,GO:0009304,GO:0016020,GO:0042791,GO:0042797,GO:1990904	transcription factor TFIIIC complex|RNA polymerase III type 1 promoter sequence-specific DNA binding|RNA polymerase III type 2 promoter sequence-specific DNA binding|nucleus|nucleoplasm|nucleolus|transcription by RNA polymerase III|transcription initiation from RNA polymerase III promoter|rRNA transcription|tRNA transcription|membrane|5S class rRNA transcription by RNA polymerase III|tRNA transcr…	2.87	-1.84	-3.22	0.982	1.17393	0.231341	0.289094	0.498619	no
26	19619329	19622672	3344	ENSBGRG00000017644	GTF3C1	GO:0000127,GO:0001002,GO:0001003,GO:0005634,GO:0005654,GO:0005730,GO:0006383,GO:0006384,GO:0009303,GO:0009304,GO:0016020,GO:0042791,GO:0042797,GO:1990904	transcription factor TFIIIC complex|RNA polymerase III type 1 promoter sequence-specific DNA binding|RNA polymerase III type 2 promoter sequence-specific DNA binding|nucleus|nucleoplasm|nucleolus|transcription by RNA polymerase III|transcription initiation from RNA polymerase III promoter|rRNA transcription|tRNA transcription|membrane|5S class rRNA transcription by RNA polymerase III|tRNA transcr…	2.06	-0.768	-1.42	0.983	1.17393	0.231341	0.289094	0.498619	no
19	57218965	57220396	1432	ENSBGRG00000017697	ENSBGRG00000017697	GO:0003964,GO:0004519,GO:0006310,GO:0046872	RNA-directed DNA polymerase activity|endonuclease activity|DNA recombination|metal ion binding	2.31	-0.859	-1.58	0.856	0.921099	-0.118572	0.474322	0.666906	no
25	33850299	33850497	199	ENSBGRG00000017710	RBM20	GO:0003723,GO:0005634,GO:0006397,GO:0007507,GO:0008270,GO:0008380,GO:0033120	RNA binding|nucleus|mRNA processing|heart development|zinc ion binding|RNA splicing|positive regulation of RNA splicing	2.39	-0.954	-1.74	0.993	1.11299	0.154437	0.535333	0.714193	no
5	124129952	124130247	296	ENSBGRG00000017731	PRR5	GO:0005829,GO:0007049,GO:0014068,GO:0031932,GO:0032148,GO:0038203	cytosol|cell cycle|positive regulation of phosphatidylinositol 3-kinase signaling|TORC2 complex|activation of protein kinase B activity|TORC2 signaling	2.45	-1.11	-2.01	0.788	1.19123	0.252452	0.29473	0.503667	no
11	75596319	75596666	348	ENSBGRG00000017732	MIDEAS	GO:0000118,GO:0000981,GO:0003700,GO:0005634,GO:0005654,GO:0005667,GO:0008134,GO:0044212	histone deacetylase complex|DNA-binding transcription factor activity, RNA polymerase II-specific|DNA-binding transcription factor activity|nucleus|nucleoplasm|transcription factor complex|transcription factor binding|transcription regulatory region DNA binding	2.11	-1.39	-2.49	1.03	1.0251	0.0357609	0.885648	0.942484	no
11	75595378	75595576	199	ENSBGRG00000017732	MIDEAS	GO:0000118,GO:0000981,GO:0003700,GO:0005634,GO:0005654,GO:0005667,GO:0008134,GO:0044212	histone deacetylase complex|DNA-binding transcription factor activity, RNA polymerase II-specific|DNA-binding transcription factor activity|nucleus|nucleoplasm|transcription factor complex|transcription factor binding|transcription regulatory region DNA binding	2.38	-1.51	-2.68	1.24	1.0251	0.0357609	0.885648	0.942484	no
7	51588367	51590888	2522	ENSBGRG00000017761	PXDN	GO:0004601,GO:0005201,GO:0005615,GO:0005783,GO:0006979,GO:0020037,GO:0030198,GO:0031012,GO:0042744,GO:0046872,GO:0055114,GO:0062023	peroxidase activity|extracellular matrix structural constituent|extracellular space|endoplasmic reticulum|response to oxidative stress|heme binding|extracellular matrix organization|extracellular matrix|hydrogen peroxide catabolic process|metal ion binding|oxidation-reduction process|collagen-containing extracellular matrix	2.59	-1.95	-3.41	0.972	2.57589	1.36507	1.0604e-06	0.000193427	yes
1	76681796	76686820	5025	ENSBGRG00000017868	TFRC	GO:0005634,GO:0005737	nucleus|cytoplasm	1.96	-1.12	-2.02	1.03	1.34046	0.422731	0.166337	0.361445	no
8	78414629	78414876	248	ENSBGRG00000017873	ZBED8	GO:0005654	nucleoplasm	3.8	-0.817	-1.5	0.676	1.8908	0.918994	0.00155075	0.0239331	yes
8	78412750	78413147	398	ENSBGRG00000017873	ZBED8	GO:0005654	nucleoplasm	2.5	-1.06	-1.91	0.826	1.8908	0.918994	0.00155075	0.0239331	yes
22	51474839	51475088	250	ENSBGRG00000017915	ZBTB47	GO:0000981,GO:0003677,GO:0005634,GO:0006974,GO:0046872	DNA-binding transcription factor activity, RNA polymerase II-specific|DNA binding|nucleus|cellular response to DNA damage stimulus|metal ion binding	2.23	-1.05	-1.9	0.637	1.62294	0.698611	0.00486099	0.0460835	yes
17	32382478	32382775	298	ENSBGRG00000017924	ACSBG1	GO:0005634,GO:0005737	nucleus|cytoplasm	1.67	-3.87	-6.34	0.778	1.77495	0.827775	0.00150374	0.0237161	yes
25	11980877	11981127	251	ENSBGRG00000017931	IFIT5	GO:0000049,GO:0000339,GO:0003690,GO:0003723,GO:0003727,GO:0005829,GO:0005886,GO:0008266,GO:0015629,GO:0032587,GO:0043123,GO:0043231,GO:0045071,GO:0045087,GO:0045177,GO:0051607	tRNA binding|RNA cap binding|double-stranded DNA binding|RNA binding|single-stranded RNA binding|cytosol|plasma membrane|poly(U) RNA binding|actin cytoskeleton|ruffle membrane|positive regulation of I-kappaB kinase/NF-kappaB signaling|intracellular membrane-bounded organelle|negative regulation of viral genome replication|innate immune response|apical part of cell|defense response to virus	1.82	-2.28	-3.93	1.05	1.39753	0.482882	0.0639553	0.206149	no
25	11980129	11980778	650	ENSBGRG00000017931	IFIT5	GO:0000049,GO:0000339,GO:0003690,GO:0003723,GO:0003727,GO:0005829,GO:0005886,GO:0008266,GO:0015629,GO:0032587,GO:0043123,GO:0043231,GO:0045071,GO:0045087,GO:0045177,GO:0051607	tRNA binding|RNA cap binding|double-stranded DNA binding|RNA binding|single-stranded RNA binding|cytosol|plasma membrane|poly(U) RNA binding|actin cytoskeleton|ruffle membrane|positive regulation of I-kappaB kinase/NF-kappaB signaling|intracellular membrane-bounded organelle|negative regulation of viral genome replication|innate immune response|apical part of cell|defense response to virus	3.85	-1.38	-2.47	0.656	1.39753	0.482882	0.0639553	0.206149	no
24	52534535	52666565	132031	ENSBGRG00000017936	RIOK1	GO:0003964,GO:0006310,GO:0009036,GO:0032197,GO:0032199,GO:0046872,GO:0090305	RNA-directed DNA polymerase activity|DNA recombination|type II site-specific deoxyribonuclease activity|transposition, RNA-mediated|reverse transcription involved in RNA-mediated transposition|metal ion binding|nucleic acid phosphodiester bond hydrolysis	1.66	-1.28	-2.29	0.816	1.07495	0.104276	0.485585	0.675154	no
19	27582282	27586909	4628	ENSBGRG00000017975	MRPL45	GO:0006493,GO:0008375,GO:0016021,GO:0016266,GO:0030145,GO:0030173,GO:0047223	protein O-linked glycosylation|acetylglucosaminyltransferase activity|integral component of membrane|O-glycan processing|manganese ion binding|integral component of Golgi membrane|beta-1,3-galactosyl-O-glycosyl-glycoprotein beta-1,3-N-acetylglucosaminyltransferase activity	1.65	-0.749	-1.38	0.633	1.19986	0.262863	0.11291	0.28658	no
28	20874554	20874886	333	ENSBGRG00000017979	LSM1	GO:0000290,GO:0000339,GO:0000932,GO:0003723,GO:0005634,GO:0005845,GO:0006397,GO:0008380,GO:0016070,GO:0019827,GO:0045665,GO:0071044,GO:1990726	deadenylation-dependent decapping of nuclear-transcribed mRNA|RNA cap binding|P-body|RNA binding|nucleus|mRNA cap binding complex|mRNA processing|RNA splicing|RNA metabolic process|stem cell population maintenance|negative regulation of neuron differentiation|histone mRNA catabolic process|Lsm1-7-Pat1 complex	2.21	-1.23	-2.22	0.61	1.28906	0.366318	0.15687	0.349113	no
17	65995722	66001586	5865	ENSBGRG00000018015	GSKIP	GO:0004860,GO:0005634,GO:0005737,GO:0006469,GO:0008631,GO:0019901,GO:0030111,GO:0034237,GO:0090263	protein kinase inhibitor activity|nucleus|cytoplasm|negative regulation of protein kinase activity|intrinsic apoptotic signaling pathway in response to oxidative stress|protein kinase binding|regulation of Wnt signaling pathway|protein kinase A regulatory subunit binding|positive regulation of canonical Wnt signaling pathway	2.45	-1.44	-2.58	0.739	0.950666	-0.0729898	0.758549	0.868151	no
22	14629326	14630250	925	ENSBGRG00000018036	SFMBT1			1.77	-0.743	-1.37	-0.69	0.852001	-0.231073	0.163485	0.35758	no
20	39286990	39287238	249	ENSBGRG00000018041	MLYCD	GO:0002931,GO:0005102,GO:0005737,GO:0005739,GO:0005759,GO:0005777,GO:0005782,GO:0005829,GO:0006085,GO:0006625,GO:0006633,GO:0006637,GO:0010906,GO:0019395,GO:0031998,GO:0042802,GO:0046321,GO:0050080,GO:2001294	response to ischemia|signaling receptor binding|cytoplasm|mitochondrion|mitochondrial matrix|peroxisome|peroxisomal matrix|cytosol|acetyl-CoA biosynthetic process|protein targeting to peroxisome|fatty acid biosynthetic process|acyl-CoA metabolic process|regulation of glucose metabolic process|fatty acid oxidation|regulation of fatty acid beta-oxidation|identical protein binding|positive regulatio…	1.92	-1.37	-2.46	1.04	0.90608	-0.142289	0.552188	0.726715	no
20	39272121	39272419	299	ENSBGRG00000018041	MLYCD	GO:0002931,GO:0005102,GO:0005737,GO:0005739,GO:0005759,GO:0005777,GO:0005782,GO:0005829,GO:0006085,GO:0006625,GO:0006633,GO:0006637,GO:0010906,GO:0019395,GO:0031998,GO:0042802,GO:0046321,GO:0050080,GO:2001294	response to ischemia|signaling receptor binding|cytoplasm|mitochondrion|mitochondrial matrix|peroxisome|peroxisomal matrix|cytosol|acetyl-CoA biosynthetic process|protein targeting to peroxisome|fatty acid biosynthetic process|acyl-CoA metabolic process|regulation of glucose metabolic process|fatty acid oxidation|regulation of fatty acid beta-oxidation|identical protein binding|positive regulatio…	2.6	-2.29	-3.94	0.886	0.90608	-0.142289	0.552188	0.726715	no
16	80283813	80283961	149	ENSBGRG00000018063	ENSBGRG00000018063			1.96	-0.82	-1.51	0.824	0.563194	-0.828296	0.00122558	0.0212547	yes
21	43050432	43063611	13180	ENSBGRG00000018124	EPG5	GO:0001649,GO:0002735,GO:0003723,GO:0003725,GO:0004004,GO:0005524,GO:0005634,GO:0005654,GO:0005730,GO:0005739,GO:0005829,GO:0006364,GO:0006366,GO:0016020,GO:0019843,GO:0030515,GO:0035198,GO:0042802,GO:0043123,GO:0043330,GO:0045087,GO:0045815,GO:0051607,GO:0097322	osteoblast differentiation|positive regulation of myeloid dendritic cell cytokine production|RNA binding|double-stranded RNA binding|ATP-dependent RNA helicase activity|ATP binding|nucleus|nucleoplasm|nucleolus|mitochondrion|cytosol|rRNA processing|transcription by RNA polymerase II|membrane|rRNA binding|snoRNA binding|miRNA binding|identical protein binding|positive regulation of I-kappaB kinase…	1.32	-0.953	-1.74	0.944	1.01399	0.0200408	0.899307	0.949345	no
16	75653896	75654045	150	ENSBGRG00000018129	CCDC117			2.46	-2.01	-3.5	1.12	1.15919	0.213116	0.170974	0.367004	no
20	5677668	5679104	1437	ENSBGRG00000018144	POP4	GO:0000172,GO:0004526,GO:0005730,GO:0006364,GO:0008033,GO:0030677,GO:0033204	ribonuclease MRP complex|ribonuclease P activity|nucleolus|rRNA processing|tRNA processing|ribonuclease P complex|ribonuclease P RNA binding	2.51	-1.2	-2.16	0.588	0.867543	-0.204993	0.265669	0.475777	no
20	69218538	69225301	6764	ENSBGRG00000018166	ZNF829	GO:0000981,GO:0003677,GO:0005634,GO:0046872	DNA-binding transcription factor activity, RNA polymerase II-specific|DNA binding|nucleus|metal ion binding	2.29	-1.34	-2.39	0.656	1.00298	0.00429423	0.982568	0.992069	no
20	48912314	48913213	900	ENSBGRG00000018188	ST3GAL2	GO:0003836,GO:0005576,GO:0006486,GO:0016021,GO:0032580	beta-galactoside (CMP) alpha-2,3-sialyltransferase activity|extracellular region|protein glycosylation|integral component of membrane|Golgi cisterna membrane	4.3	-4.26	-6.88	1.06	1.40953	0.495213	0.0716356	0.219759	no
4	8157257	8157553	297	ENSBGRG00000018198	REPIN1	GO:0003677,GO:0005634,GO:0006260,GO:0046872	DNA binding|nucleus|DNA replication|metal ion binding	2.37	-1.51	-2.68	1.38	0.901573	-0.149484	0.416199	0.616802	no
11	75782588	75782783	196	ENSBGRG00000018207	ZNF410	GO:0003700,GO:0005634,GO:0043565,GO:0045892,GO:0045893,GO:0045944,GO:0046872	DNA-binding transcription factor activity|nucleus|sequence-specific DNA binding|negative regulation of transcription, DNA-templated|positive regulation of transcription, DNA-templated|positive regulation of transcription by RNA polymerase II|metal ion binding	2.25	-1.51	-2.68	0.882	1.10917	0.149476	0.439732	0.63672	no
8	47822925	47823173	249	ENSBGRG00000018212	ENSBGRG00000018212	GO:0000978,GO:0000981,GO:0001078,GO:0005634,GO:0006357,GO:0007212,GO:0046872	RNA polymerase II proximal promoter sequence-specific DNA binding|DNA-binding transcription factor activity, RNA polymerase II-specific|proximal promoter DNA-binding transcription repressor activity, RNA polymerase II-specific|nucleus|regulation of transcription by RNA polymerase II|dopamine receptor signaling pathway|metal ion binding	2.24	-1.33	-2.38	0.824	1.45528	0.541301	0.016848	0.0934838	no
26	3558733	3559530	798	ENSBGRG00000018231	TNRC18	GO:0003682,GO:0005634,GO:0005654,GO:0005739,GO:0005829,GO:0031965	chromatin binding|nucleus|nucleoplasm|mitochondrion|cytosol|nuclear membrane	4.6	-2.1	-3.64	0.734	0.996929	-0.00443774	0.976364	0.988993	no
26	3623488	3623887	400	ENSBGRG00000018231	TNRC18	GO:0003682,GO:0005634,GO:0005654,GO:0005739,GO:0005829,GO:0031965	chromatin binding|nucleus|nucleoplasm|mitochondrion|cytosol|nuclear membrane	5.05	-1.9	-3.31	0.779	0.996929	-0.00443774	0.976364	0.988993	no
26	3559629	3559978	350	ENSBGRG00000018231	TNRC18	GO:0003682,GO:0005634,GO:0005654,GO:0005739,GO:0005829,GO:0031965	chromatin binding|nucleus|nucleoplasm|mitochondrion|cytosol|nuclear membrane	2.21	-0.745	-1.38	0.631	0.996929	-0.00443774	0.976364	0.988993	no
20	52441397	52441546	150	ENSBGRG00000018242	LENG8			3.5	-1.07	-1.93	-2.3	0.74016	-0.434091	0.00822873	0.0617665	no
7	25679693	25679892	200	ENSBGRG00000018250	SEMA4D	GO:0000122,GO:0001755,GO:0001934,GO:0004888,GO:0005102,GO:0005615,GO:0005887,GO:0007162,GO:0008360,GO:0010693,GO:0014068,GO:0016020,GO:0030215,GO:0030335,GO:0031344,GO:0038023,GO:0038191,GO:0042802,GO:0043547,GO:0043931,GO:0045499,GO:0045668,GO:0048672,GO:0048814,GO:0048843,GO:0050731,GO:0050732,GO:0050772,GO:0050919,GO:0070486,GO:0071526,GO:1900220	negative regulation of transcription by RNA polymerase II|neural crest cell migration|positive regulation of protein phosphorylation|transmembrane signaling receptor activity|signaling receptor binding|extracellular space|integral component of plasma membrane|negative regulation of cell adhesion|regulation of cell shape|negative regulation of alkaline phosphatase activity|positive regulation of p…	2.06	-1.23	-2.21	1.16	1.98315	0.987793	0.000203882	0.00723204	yes
7	25677500	25677699	200	ENSBGRG00000018250	SEMA4D	GO:0000122,GO:0001755,GO:0001934,GO:0004888,GO:0005102,GO:0005615,GO:0005887,GO:0007162,GO:0008360,GO:0010693,GO:0014068,GO:0016020,GO:0030215,GO:0030335,GO:0031344,GO:0038023,GO:0038191,GO:0042802,GO:0043547,GO:0043931,GO:0045499,GO:0045668,GO:0048672,GO:0048814,GO:0048843,GO:0050731,GO:0050732,GO:0050772,GO:0050919,GO:0070486,GO:0071526,GO:1900220	negative regulation of transcription by RNA polymerase II|neural crest cell migration|positive regulation of protein phosphorylation|transmembrane signaling receptor activity|signaling receptor binding|extracellular space|integral component of plasma membrane|negative regulation of cell adhesion|regulation of cell shape|negative regulation of alkaline phosphatase activity|positive regulation of p…	2.64	-1.76	-3.08	1.33	1.98315	0.987793	0.000203882	0.00723204	yes
[truncated: 443 more rows]
